# Supplementary material for: Crystal structure of 3,4-di­chloro­anilinium hydrogen phthalate
Source: Acta Crystallogr E Crystallogr Commun. 2015 Jun 3;71(Pt 7):o446. doi: 10.1107/S2056989015010300 (PMC4518937; doi:10.1107/S2056989015010300)
Supplement: Supplementary file 1 [file e-71-0o446-sup1.cif]

##############################################################################
#                                                                            #
# This CIF contains the data in a paper accepted for publication in          #
# Acta Crystallographica Section E. It conforms to the requirements of       #
# Notes for Authors for Acta Crystallographica Section E, and has been       #
# peer reviewed under the auspices of the IUCr Commission on Journals.       #
#                                                                            #
# Full details of the Crystallographic Information File format               #
# are given in the paper "The Crystallographic Information File (CIF):       #
# a New Standard Archive File for Crystallography" by S. R. Hall, F. H.      #
# Allen and I. D. Brown [Acta Cryst. (1991), A47, 655-685].                  #
#                                                                            #
# The current version of the core CIF dictionary is obtainable from          #
# ftp://ftp.iucr.org/pub/cif_core.dic.                                       #
#                                                                            #
# Software is freely available for graphical display of the structure(s)     #
# in this CIF. For information consult the CIF software page                 #
# http://www.iucr.org/resources/cif/software.                                #
#                                                                            #
# This file may be used for bona fide research purposes within the           #
# scientific community so long as proper attribution is given to the journal # 
# article from which it was obtained.                                        #
#                                                                            #
##############################################################################
data_global
_audit_creation_method     ?
_journal_date_recd_electronic     2015-05-09
_journal_date_accepted     2015-05-28
_journal_name_full     'Acta Crystallographica, Section E'
_journal_year     2015
_journal_volume     71
_journal_issue      7
_journal_page_first     o446
_journal_page_last     o446
_journal_paper_category     HO
_journal_paper_doi     10.1107/S2056989015010300
_journal_coeditor_code     GK2633
_publ_contact_author
;
Muhammad Nawaz Tahir
University of Sargodha
Department of Physics
Sargodha
Pakistan
;
_publ_contact_author_email     'dmntahir_uos@yahoo.com'
_publ_contact_author_fax     '0092 48 32 22 121'
_publ_contact_author_phone     '0092 48 92 30 914'
_publ_section_title
;
Crystal structure of 3,4-dichloroanilinium hydrogen phthalate
;
loop_
    _publ_author_name
    _publ_author_footnote
    _publ_author_address
    'Muhammad Shahid' .
;
Department of Chemistry
University of the Punjab
Lahore
Punjab
Pakistan
;
    'Tahir, Muhammad Nawaz' .
;
Department of Physics
University of Sargodha
Sargodha
Punjab
Pakistan
;
    'Muhammad Salim' .
;
Department of Chemistry
University of the Punjab
Lahore
Punjab
Pakistan
;
    'Munawar Ali Munawar' .
;
Department of Chemistry
University of the Punjab
Lahore
Punjab
Pakistan
;
data_I
_database_code_depnum_ccdc_archive 'CCDC 1403731'
_audit_creation_method     'SHELXL-2014/7'
_chemical_name_systematic
;
3,4-Dichloroanilinium 2-carboxybenzoate
;
_chemical_name_common
;
3,4-Dichloroanilinium hydrogen phthalate
;
_chemical_formula_moiety     'C6 H6 Cl2 N +, C8 H5 O4 -'
_chemical_formula_sum     'C14 H11 Cl2 N O4'
_chemical_formula_iupac     'C6 H6 Cl2 N +, C8 H5 O4 -'
_chemical_formula_weight     328.14
_shelx_space_group_comment
;
The symmetry employed for this shelxl refinement is uniquely defined
by the following loop, which should always be used as a source of
symmetry information in preference to the above space-group names.
They are only intended as comments.
;
_space_group_crystal_system     monoclinic
_space_group_name_H-M_alt     'C 2/c'
_space_group_name_Hall     '-C 2yc'
loop_
    _space_group_symop_operation_xyz
    'x, y, z'
    '-x, y, -z+1/2'
    'x+1/2, y+1/2, z'
    '-x+1/2, y+1/2, -z+1/2'
    '-x, -y, -z'
    'x, -y, z-1/2'
    '-x+1/2, -y+1/2, -z'
    'x+1/2, -y+1/2, z-1/2'
_cell_length_a     29.694(5)
_cell_length_b     7.7536(13)
_cell_length_c     13.125(2)
_cell_angle_alpha     90
_cell_angle_beta     98.673(12)
_cell_angle_gamma     90
_cell_volume     2987.3(9)
_cell_formula_units_Z     8
_cell_measurement_reflns_used     1849
_cell_measurement_theta_min     2.776
_cell_measurement_theta_max     27.00
_cell_measurement_temperature     296(2)
_exptl_crystal_description     plate
_exptl_crystal_colour     'colorless'
_exptl_crystal_size_max     0.34
_exptl_crystal_size_mid     0.28
_exptl_crystal_size_min     0.16
_exptl_crystal_density_diffrn     1.459
_exptl_crystal_density_meas     ?
_exptl_crystal_density_method     'not measured'
_exptl_crystal_F_000     1344
_exptl_absorpt_coefficient_mu     0.448
_exptl_absorpt_correction_type     multi-scan
_exptl_absorpt_process_details
;
(SADABS; Bruker, 2005)
;
_exptl_absorpt_correction_T_min     0.860
_exptl_absorpt_correction_T_max     0.935
_exptl_special_details
;
;
_diffrn_ambient_temperature     296(2)
_diffrn_radiation_type     MoK\a
_diffrn_radiation_wavelength     0.71073
_diffrn_radiation_source     'fine-focus sealed tube'
_diffrn_radiation_monochromator     graphite
_diffrn_measurement_device_type     'Bruker Kappa APEXII CCD'
_diffrn_measurement_method     \w
_diffrn_detector_area_resol_mean     7.80
_diffrn_reflns_number     11652
_diffrn_reflns_av_R_equivalents     0.0513
_diffrn_reflns_theta_min     2.776
_diffrn_reflns_theta_max     27.00
_diffrn_reflns_theta_full     27.00
_diffrn_measured_fraction_theta_max     0.996
_diffrn_measured_fraction_theta_full     0.996
_diffrn_reflns_limit_h_min     -37
_diffrn_reflns_limit_h_max     37
_diffrn_reflns_limit_k_min     -9
_diffrn_reflns_limit_k_max     9
_diffrn_reflns_limit_l_min     -15
_diffrn_reflns_limit_l_max     16
_diffrn_standards_number     0
_diffrn_standards_interval_count     ?
_diffrn_standards_interval_time     ?
_diffrn_standards_decay_%     ?
_refine_special_details
;
Refinement of <i>F</i>^2^ against ALL reflections. The weighted <i>R</i>-factor
<i>wR</i> and goodness of fit <i>S</i> are based on <i>F</i>^2^, conventional
<i>R</i>-factors <i>R</i> are based on <i>F</i>, with <i>F</i> set to zero for
negative <i>F</i>^2^. The threshold expression of <i>F</i>^2^ >
\s(<i>F</i>^2^) is used only for calculating <i>R</i>-factors(gt) <i>etc</i>.
and is not relevant to the choice of reflections for refinement.
<i>R</i>-factors based on <i>F</i>^2^ are statistically about twice as large
as those based on <i>F</i>, and <i>R</i>-factors based on ALL data will be
even larger.
;
_reflns_number_total     3248
_reflns_number_gt     1849
_reflns_threshold_expression     I>2\s(I)
_refine_ls_structure_factor_coef     Fsqd
_refine_ls_matrix_type     full
_refine_ls_R_factor_all     0.1075
_refine_ls_R_factor_gt     0.0486
_refine_ls_wR_factor_gt     0.1039
_refine_ls_wR_factor_ref     0.1333
_refine_ls_goodness_of_fit_ref     1.017
_refine_ls_restrained_S_all     1.017
_refine_ls_number_reflns     3248
_refine_ls_number_parameters     192
_refine_ls_number_restraints     0
_refine_ls_hydrogen_treatment     constr
_refine_ls_weighting_scheme     calc
_refine_ls_weighting_details
              'w=1/[\s^2^(Fo^2^)+(0.0503P)^2^+2.3478P] where P=(Fo^2^+2Fc^2^)/3'
_atom_sites_solution_hydrogens     geom
_atom_sites_solution_primary     direct
_atom_sites_solution_secondary     difmap
_refine_ls_shift/su_max     0.000
_refine_ls_shift/su_mean     0.000
_refine_diff_density_max     0.233
_refine_diff_density_min     -0.256
loop_
    _atom_type_symbol
    _atom_type_description
    _atom_type_scat_dispersion_real
    _atom_type_scat_dispersion_imag
    _atom_type_scat_source
    'C' 'C' 0.0033 0.0016
                         'International Tables Vol C Tables 4.2.6.8 and 6.1.1.4'
    'H' 'H' 0.0000 0.0000
                         'International Tables Vol C Tables 4.2.6.8 and 6.1.1.4'
    'N' 'N' 0.0061 0.0033
                         'International Tables Vol C Tables 4.2.6.8 and 6.1.1.4'
    'O' 'O' 0.0106 0.0060
                         'International Tables Vol C Tables 4.2.6.8 and 6.1.1.4'
    'Cl' 'Cl' 0.1484 0.1585
                         'International Tables Vol C Tables 4.2.6.8 and 6.1.1.4'
_computing_data_collection
;
APEX2 (Bruker, 2007)
;
_computing_cell_refinement
;
SAINT (Bruker, 2007)
;
_computing_data_reduction
;
SAINT (Bruker, 2007)
;
_computing_structure_solution
;
SHELXS97 (Sheldrick, 2008)
;
_computing_structure_refinement
;
SHELXL2014  (Sheldrick, 2015)
;
_computing_molecular_graphics
;
ORTEP-3 for Windows (Farrugia, 2012) and PLATON (Spek, 2009)
;
_computing_publication_material
;
WinGX (Farrugia, 2012) and PLATON (Spek, 2009)
;
loop_
    _atom_site_type_symbol
    _atom_site_label
    _atom_site_fract_x
    _atom_site_fract_y
    _atom_site_fract_z
    _atom_site_U_iso_or_equiv
    _atom_site_adp_type
    _atom_site_calc_flag
    _atom_site_occupancy
    _atom_site_disorder_assembly
    _atom_site_disorder_group
    O O1 0.21968(8) 0.5928(3) 0.41451(18) 0.0727(7) Uani d 1 . .
    O O2 0.23502(6) 0.8002(2) 0.30759(13) 0.0427(5) Uani d 1 . .
    H H2 0.2590 0.7471 0.3096 0.064 Uiso calc 1 . .
    O O3 0.21509(6) 1.1573(2) 0.37561(12) 0.0417(5) Uani d 1 . .
    O O4 0.19151(5) 1.1301(2) 0.20757(12) 0.0377(4) Uani d 1 . .
    C C1 0.20865(9) 0.7204(4) 0.3646(2) 0.0416(7) Uani d 1 . .
    C C2 0.16278(8) 0.8021(4) 0.35827(18) 0.0379(6) Uani d 1 . .
    C C3 0.15350(8) 0.9708(4) 0.32373(16) 0.0340(6) Uani d 1 . .
    C C4 0.10931(9) 1.0324(4) 0.3140(2) 0.0476(7) Uani d 1 . .
    H H4 0.1029 1.1443 0.2907 0.057 Uiso calc 1 . .
    C C5 0.07466(10) 0.9285(5) 0.3386(2) 0.0575(9) Uani d 1 . .
    H H5 0.0451 0.9709 0.3316 0.069 Uiso calc 1 . .
    C C6 0.08358(10) 0.7643(5) 0.3731(2) 0.0654(10) Uani d 1 . .
    H H6 0.0601 0.6957 0.3900 0.078 Uiso calc 1 . .
    C C7 0.12732(10) 0.6995(4) 0.3830(2) 0.0533(8) Uani d 1 . .
    H H7 0.1332 0.5872 0.4063 0.064 Uiso calc 1 . .
    C C8 0.18979(8) 1.0937(3) 0.30026(18) 0.0324(6) Uani d 1 . .
    Cl Cl1 0.03331(3) 0.83295(14) 0.06616(8) 0.0831(4) Uani d 1 . .
    Cl Cl2 0.04230(3) 0.44073(16) 0.13559(9) 0.0970(4) Uani d 1 . .
    N N1 0.20521(7) 0.8466(3) 0.07778(14) 0.0374(5) Uani d 1 . .
    H H1A 0.2041 0.9466 0.1106 0.056 Uiso calc 1 . .
    H H1B 0.2057 0.8662 0.0111 0.056 Uiso calc 1 . .
    H H1C 0.2303 0.7895 0.1043 0.056 Uiso calc 1 . .
    C C9 0.16540(8) 0.7446(4) 0.08969(16) 0.0334(6) Uani d 1 . .
    C C10 0.12353(8) 0.8247(4) 0.07404(18) 0.0396(6) Uani d 1 . .
    H H10 0.1211 0.9403 0.0551 0.047 Uiso calc 1 . .
    C C11 0.08537(9) 0.7318(4) 0.0867(2) 0.0496(8) Uani d 1 . .
    C C12 0.08933(9) 0.5597(5) 0.1155(2) 0.0530(8) Uani d 1 . .
    C C13 0.13137(10) 0.4807(4) 0.1296(2) 0.0526(8) Uani d 1 . .
    H H13 0.1339 0.3649 0.1480 0.063 Uiso calc 1 . .
    C C14 0.16975(9) 0.5740(4) 0.1163(2) 0.0440(7) Uani d 1 . .
    H H14 0.1982 0.5214 0.1253 0.053 Uiso calc 1 . .
loop_
    _atom_site_aniso_label
    _atom_site_aniso_U_11
    _atom_site_aniso_U_22
    _atom_site_aniso_U_33
    _atom_site_aniso_U_12
    _atom_site_aniso_U_13
    _atom_site_aniso_U_23
    O1 0.0725(15) 0.0638(16) 0.0883(17) 0.0207(12) 0.0337(12) 0.0404(14)
    O2 0.0415(10) 0.0463(12) 0.0432(10) 0.0097(9) 0.0159(9) 0.0077(9)
    O3 0.0421(10) 0.0544(13) 0.0293(9) -0.0072(9) 0.0077(8) -0.0073(9)
    O4 0.0425(10) 0.0423(12) 0.0297(9) -0.0029(8) 0.0099(7) 0.0012(8)
    C1 0.0494(16) 0.0422(18) 0.0352(14) 0.0016(14) 0.0130(12) 0.0024(13)
    C2 0.0431(15) 0.0443(17) 0.0289(13) -0.0027(13) 0.0134(11) 0.0022(12)
    C3 0.0350(13) 0.0466(18) 0.0215(12) -0.0019(12) 0.0081(10) -0.0032(11)
    C4 0.0389(15) 0.060(2) 0.0461(16) 0.0032(14) 0.0129(12) 0.0022(14)
    C5 0.0377(16) 0.079(3) 0.0589(19) -0.0002(16) 0.0161(14) 0.0029(18)
    C6 0.0465(18) 0.087(3) 0.067(2) -0.0160(19) 0.0239(15) 0.001(2)
    C7 0.0604(19) 0.054(2) 0.0493(17) -0.0114(16) 0.0211(14) 0.0061(15)
    C8 0.0333(13) 0.0358(15) 0.0297(13) 0.0046(11) 0.0103(10) -0.0041(11)
    Cl1 0.0388(4) 0.1064(9) 0.1041(7) 0.0154(5) 0.0106(4) 0.0168(6)
    Cl2 0.0625(6) 0.1052(9) 0.1236(9) -0.0304(6) 0.0149(5) 0.0246(7)
    N1 0.0389(12) 0.0462(15) 0.0275(10) 0.0019(10) 0.0061(9) -0.0017(10)
    C9 0.0376(14) 0.0429(17) 0.0205(11) -0.0011(12) 0.0069(10) -0.0035(11)
    C10 0.0409(15) 0.0439(18) 0.0344(13) 0.0058(13) 0.0074(11) 0.0020(12)
    C11 0.0374(15) 0.067(2) 0.0450(16) 0.0050(15) 0.0073(12) 0.0014(15)
    C12 0.0451(17) 0.065(2) 0.0493(17) -0.0126(16) 0.0076(13) 0.0005(16)
    C13 0.060(2) 0.0458(19) 0.0521(17) -0.0053(16) 0.0104(14) 0.0020(15)
    C14 0.0440(16) 0.0467(19) 0.0412(15) 0.0064(14) 0.0057(12) -0.0002(13)
_geom_special_details
;
All e.s.d.'s (except the e.s.d. in the dihedral angle between two l.s. planes)
are estimated using the full covariance matrix. The cell e.s.d.'s are taken
into account individually in the estimation of e.s.d.'s in distances, angles
and torsion angles; correlations between e.s.d.'s in cell parameters are only
used when they are defined by crystal symmetry. An approximate (isotropic)
treatment of cell e.s.d.'s is used for estimating e.s.d.'s involving l.s.
planes.
;
loop_
    _geom_bond_atom_site_label_1
    _geom_bond_atom_site_label_2
    _geom_bond_site_symmetry_2
    _geom_bond_distance
    _geom_bond_publ_flag
    O1 C1 . 1.204(3) ?
    O2 C1 . 1.316(3) ?
    O2 H2 . 0.8200 ?
    O3 C8 . 1.250(3) ?
    O4 C8 . 1.257(3) ?
    C1 C2 . 1.493(4) ?
    C2 C7 . 1.396(4) ?
    C2 C3 . 1.398(4) ?
    C3 C4 . 1.384(3) ?
    C3 C8 . 1.505(3) ?
    C4 C5 . 1.383(4) ?
    C4 H4 . 0.9300 ?
    C5 C6 . 1.364(5) ?
    C5 H5 . 0.9300 ?
    C6 C7 . 1.380(4) ?
    C6 H6 . 0.9300 ?
    C7 H7 . 0.9300 ?
    Cl1 C11 . 1.718(3) ?
    Cl2 C12 . 1.726(3) ?
    N1 C9 . 1.450(3) ?
    N1 H1A . 0.8900 ?
    N1 H1B . 0.8900 ?
    N1 H1C . 0.8900 ?
    C9 C14 . 1.369(4) ?
    C9 C10 . 1.377(3) ?
    C10 C11 . 1.374(4) ?
    C10 H10 . 0.9300 ?
    C11 C12 . 1.388(5) ?
    C12 C13 . 1.378(4) ?
    C13 C14 . 1.383(4) ?
    C13 H13 . 0.9300 ?
    C14 H14 . 0.9300 ?
loop_
    _geom_angle_atom_site_label_1
    _geom_angle_atom_site_label_2
    _geom_angle_atom_site_label_3
    _geom_angle_site_symmetry_1
    _geom_angle_site_symmetry_3
    _geom_angle
    _geom_angle_publ_flag
    C1 O2 H2 . . 109.5 ?
    O1 C1 O2 . . 124.0(3) ?
    O1 C1 C2 . . 123.3(2) ?
    O2 C1 C2 . . 112.6(2) ?
    C7 C2 C3 . . 119.3(3) ?
    C7 C2 C1 . . 117.3(3) ?
    C3 C2 C1 . . 123.2(2) ?
    C4 C3 C2 . . 119.4(2) ?
    C4 C3 C8 . . 117.4(3) ?
    C2 C3 C8 . . 123.1(2) ?
    C5 C4 C3 . . 120.4(3) ?
    C5 C4 H4 . . 119.8 ?
    C3 C4 H4 . . 119.8 ?
    C6 C5 C4 . . 120.5(3) ?
    C6 C5 H5 . . 119.8 ?
    C4 C5 H5 . . 119.8 ?
    C5 C6 C7 . . 120.3(3) ?
    C5 C6 H6 . . 119.9 ?
    C7 C6 H6 . . 119.9 ?
    C6 C7 C2 . . 120.2(3) ?
    C6 C7 H7 . . 119.9 ?
    C2 C7 H7 . . 119.9 ?
    O3 C8 O4 . . 124.7(2) ?
    O3 C8 C3 . . 116.8(2) ?
    O4 C8 C3 . . 118.4(2) ?
    C9 N1 H1A . . 109.5 ?
    C9 N1 H1B . . 109.5 ?
    H1A N1 H1B . . 109.5 ?
    C9 N1 H1C . . 109.5 ?
    H1A N1 H1C . . 109.5 ?
    H1B N1 H1C . . 109.5 ?
    C14 C9 C10 . . 121.5(2) ?
    C14 C9 N1 . . 120.5(2) ?
    C10 C9 N1 . . 118.1(2) ?
    C11 C10 C9 . . 119.2(3) ?
    C11 C10 H10 . . 120.4 ?
    C9 C10 H10 . . 120.4 ?
    C10 C11 C12 . . 120.0(3) ?
    C10 C11 Cl1 . . 118.7(3) ?
    C12 C11 Cl1 . . 121.3(2) ?
    C13 C12 C11 . . 120.1(3) ?
    C13 C12 Cl2 . . 118.7(3) ?
    C11 C12 Cl2 . . 121.2(2) ?
    C12 C13 C14 . . 119.9(3) ?
    C12 C13 H13 . . 120.1 ?
    C14 C13 H13 . . 120.1 ?
    C9 C14 C13 . . 119.3(3) ?
    C9 C14 H14 . . 120.3 ?
    C13 C14 H14 . . 120.3 ?
loop_
    _geom_torsion_atom_site_label_1
    _geom_torsion_atom_site_label_2
    _geom_torsion_atom_site_label_3
    _geom_torsion_atom_site_label_4
    _geom_torsion_site_symmetry_1
    _geom_torsion_site_symmetry_2
    _geom_torsion_site_symmetry_3
    _geom_torsion_site_symmetry_4
    _geom_torsion
    _geom_torsion_publ_flag
    O1 C1 C2 C7 . . . . -20.8(4) ?
    O2 C1 C2 C7 . . . . 157.5(2) ?
    O1 C1 C2 C3 . . . . 162.9(3) ?
    O2 C1 C2 C3 . . . . -18.9(4) ?
    C7 C2 C3 C4 . . . . -0.5(4) ?
    C1 C2 C3 C4 . . . . 175.8(2) ?
    C7 C2 C3 C8 . . . . 176.9(2) ?
    C1 C2 C3 C8 . . . . -6.8(4) ?
    C2 C3 C4 C5 . . . . 0.3(4) ?
    C8 C3 C4 C5 . . . . -177.2(2) ?
    C3 C4 C5 C6 . . . . 0.2(4) ?
    C4 C5 C6 C7 . . . . -0.5(5) ?
    C5 C6 C7 C2 . . . . 0.3(5) ?
    C3 C2 C7 C6 . . . . 0.2(4) ?
    C1 C2 C7 C6 . . . . -176.3(3) ?
    C4 C3 C8 O3 . . . . 102.9(3) ?
    C2 C3 C8 O3 . . . . -74.5(3) ?
    C4 C3 C8 O4 . . . . -74.4(3) ?
    C2 C3 C8 O4 . . . . 108.1(3) ?
    C14 C9 C10 C11 . . . . 0.8(4) ?
    N1 C9 C10 C11 . . . . -178.8(2) ?
    C9 C10 C11 C12 . . . . 0.4(4) ?
    C9 C10 C11 Cl1 . . . . -179.63(18) ?
    C10 C11 C12 C13 . . . . -1.3(4) ?
    Cl1 C11 C12 C13 . . . . 178.8(2) ?
    C10 C11 C12 Cl2 . . . . 178.2(2) ?
    Cl1 C11 C12 Cl2 . . . . -1.8(4) ?
    C11 C12 C13 C14 . . . . 0.9(4) ?
    Cl2 C12 C13 C14 . . . . -178.6(2) ?
    C10 C9 C14 C13 . . . . -1.2(4) ?
    N1 C9 C14 C13 . . . . 178.5(2) ?
    C12 C13 C14 C9 . . . . 0.3(4) ?
loop_
    _geom_hbond_atom_site_label_D
    _geom_hbond_atom_site_label_H
    _geom_hbond_atom_site_label_A
    _geom_hbond_site_symmetry_A
    _geom_hbond_distance_DH
    _geom_hbond_distance_HA
    _geom_hbond_distance_DA
    _geom_hbond_angle_DHA
    O2 H2 O4 4_545 0.82 1.77 2.583(2) 170.8
    N1 H1A O4 . 0.89 1.98 2.848(3) 163.8
    N1 H1B O3 6_575 0.89 1.85 2.713(3) 162.7
    N1 H1C O3 4_545 0.89 1.90 2.774(3) 165.1
    C13 H13 O4 1_545 0.93 2.54 3.328(4) 142.9
_shelx_hkl_file
;
   3  -3   0    0.99    0.12
  -3   3   0    1.02    0.15
   4  -4   0   33.51    0.98
  -4   4   0   33.45    1.09
   5  -5   0    0.95    0.17
   5  -5   0    0.93    0.16
  -5   5   0    1.00    0.21
  -6   6   0    0.50    0.23
   7  -7   0    2.04    0.23
  -7   7   0    2.61    0.37
  -8   8   0    0.49    0.27
  -9   9   1    0.50    0.30
  -8   8   1    0.40    0.27
   8  -8  -1   -0.05    0.20
  -7   7   1    0.50    0.25
   7  -7  -1    0.54    0.21
  -6   6   1    1.51    0.29
   6  -6  -1    1.96    0.23
  -5   5   1   20.43    0.84
   5  -5  -1   22.23    0.72
  -4   4   1    0.89    0.17
   4  -4  -1    0.49    0.08
   4  -4  -1    0.49    0.15
  -3   3   1   17.03    0.62
  -3   3   1   16.78    0.51
   3  -3  -1   17.31    0.56
  -2   2   1   10.24    0.33
  -2   2   1   10.67    0.39
   2  -2  -1    8.20    0.34
   2  -2  -1   10.48    0.35
  -1   1   1   37.23    1.03
   1  -1  -1   36.01    1.02
   1  -1  -1   36.12    1.02
   0   0   1   -0.02    0.01
   0   0   1    0.01    0.02
   0   0   1    0.00    0.02
   0   0   1    0.01    0.01
   0   0  -1   -0.01    0.01
   0   0  -1    0.00    0.01
   0   0  -1   -0.01    0.02
  -3   3  -1    0.06    0.08
  -4   4  -1    0.03    0.09
  -5   5  -1    6.57    0.39
  -6   6  -1   -0.18    0.15
  -7   7  -1   -0.05    0.19
  -8   8  -1    0.42    0.25
  -9   9   2   -0.27    0.25
   9  -9  -2   -0.09    0.23
  -8   8   2   -0.16    0.22
   8  -8  -2   -0.21    0.22
  -7   7   2    1.56    0.32
   7  -7  -2    1.36    0.25
  -6   6   2    0.49    0.23
   6  -6  -2    0.86    0.22
  -5   5   2    5.73    0.42
   5  -5  -2    7.50    0.43
   5  -5  -2    6.56    0.38
  -4   4   2    3.54    0.20
  -4   4   2    3.54    0.29
   4  -4  -2    3.33    0.26
  -3   3   2   92.10    3.05
  -3   3   2   91.90    2.64
  -3   3   2   93.78    2.58
   3  -3  -2   94.35    2.61
  -2   2   2    2.55    0.20
  -2   2   2    2.55    0.19
  -2   2   2    2.31    0.23
   2  -2  -2    2.07    0.20
  -1   1   2   89.45    2.29
  -1   1   2   71.16    2.73
  -1   1   2   78.89    2.31
   1  -1  -2   89.25    2.32
   1  -1  -2   89.01    2.73
   0   0   2    1.22    0.11
   0   0   2    0.88    0.15
   0   0   2    0.73    0.13
   0   0  -2    0.66    0.16
   1  -1   2   43.33    1.06
  -1   1  -2   32.35    1.05
  -4   4  -2    0.49    0.12
  -5   5  -2    1.59    0.22
  -6   6  -2   -0.19    0.14
  -7   7  -2    4.87    0.41
  -9   9   3   -0.15    0.28
   9  -9  -3   -0.11    0.25
  -8   8   3   -0.14    0.23
   8  -8  -3    0.51    0.25
  -7   7   3   -0.21    0.19
   7  -7  -3   -0.02    0.22
  -6   6   3    0.17    0.20
  -6   6   3    0.72    0.30
   6  -6  -3    0.26    0.23
  -5   5   3   15.63    0.79
  -5   5   3   14.48    0.70
   5  -5  -3   14.25    0.60
  -4   4   3    2.82    0.27
  -4   4   3    2.63    0.29
  -4   4   3    2.70    0.22
   4  -4  -3    2.62    0.26
  -3   3   3   38.09    1.16
  -3   3   3   38.49    1.41
  -3   3   3   39.45    1.25
   3  -3  -3   39.57    1.19
  -2   2   3   25.76    0.83
  -2   2   3   27.08    1.03
  -2   2   3   27.73    0.88
   2  -2  -3   26.44    0.85
   2  -2  -3   26.70    0.98
  -1   1   3   41.77    1.47
  -1   1   3   41.71    1.23
  -1   1   3   43.23    1.22
   1  -1  -3   39.35    1.23
   1  -1  -3   41.83    1.47
   0   0   3   -0.01    0.05
   0   0   3    0.10    0.13
   0   0   3   -0.01    0.14
   0   0  -3    0.18    0.13
   0   0  -3    0.16    0.13
   1  -1   3  611.96   15.90
   1  -1   3  592.88   15.92
   1  -1   3  589.30   15.90
  -1   1  -3  600.95   15.90
  -1   1  -3  554.92   18.86
   2  -2   3   68.41    1.89
  -3   3  -3    0.12    0.07
  -4   4  -3    1.46    0.16
  -5   5  -3    0.03    0.11
  -6   6  -3    0.03    0.15
  -9   9   4    0.06    0.30
   9  -9  -4    0.29    0.28
  -8   8   4   -0.04    0.24
   8  -8  -4    0.17    0.25
  -7   7   4    1.78    0.37
   7  -7  -4    1.50    0.30
  -6   6   4    0.02    0.20
   6  -6  -4    0.01    0.24
  -5   5   4    2.79    0.39
  -5   5   4    2.48    0.34
   5  -5  -4    2.36    0.30
  -4   4   4   -0.05    0.15
  -4   4   4    0.15    0.15
  -4   4   4   -0.08    0.25
   4  -4  -4   -0.10    0.19
  -3   3   4    0.71    0.18
  -3   3   4    0.63    0.24
  -3   3   4    0.89    0.18
   3  -3  -4    0.78    0.19
  -2   2   4   33.74    1.07
  -2   2   4   34.50    1.04
  -2   2   4   33.09    1.26
   2  -2  -4   31.55    1.04
   2  -2  -4   33.71    1.24
  -1   1   4  284.39    9.07
  -1   1   4  283.56    7.67
  -1   1   4  285.06    7.49
   1  -1  -4  276.00    7.68
   1  -1  -4  278.07    9.07
   0   0   4  965.31   25.77
   0   0   4  933.66   30.42
   0   0   4  943.94   25.01
   0   0  -4 1000.00   25.74
   0   0  -4  930.84   30.53
   1  -1   4    3.34    0.26
  -1   1  -4    3.76    0.28
  -1   1  -4    3.71    0.25
   2  -2   4    6.41    0.30
  -2   2  -4    5.60    0.26
   3  -3   4    2.32    0.17
  -5   5  -4    2.11    0.21
  -9   9   5    0.18    0.29
   9  -9  -5   -0.01    0.31
  -8   8   5   -0.05    0.24
   8  -8  -5   -0.05    0.26
  -7   7   5    0.12    0.24
   7  -7  -5   -0.15    0.25
  -6   6   5    0.81    0.29
   6  -6  -5    0.71    0.28
  -5   5   5    8.43    0.55
   5  -5  -5    9.84    0.54
  -4   4   5    0.15    0.17
   4  -4  -5   -0.55    0.22
  -3   3   5    2.99    0.28
  -3   3   5    3.17    0.36
  -3   3   5    3.43    0.29
   3  -3  -5    2.97    0.31
   3  -3  -5    3.22    0.32
  -2   2   5   13.28    0.55
  -2   2   5   12.22    0.52
  -2   2   5   12.69    0.70
   2  -2  -5   13.11    0.55
   2  -2  -5   12.36    0.66
  -1   1   5  106.31    2.93
  -1   1   5  105.38    2.98
  -1   1   5  109.78    3.52
   1  -1  -5  100.64    2.98
   1  -1  -5  104.06    3.52
   0   0   5    0.03    0.14
   0   0   5    0.11    0.16
   0   0   5   -0.07    0.08
   0   0  -5    0.20    0.16
   0   0  -5   -0.08    0.14
   1  -1   5   12.27    0.50
   1  -1   5   12.24    0.40
  -1   1  -5   12.57    0.48
  -1   1  -5   11.94    0.55
   2  -2   5   22.38    0.73
  -2   2  -5   21.14    0.69
   3  -3   5    0.83    0.19
   4  -4   5   20.39    0.67
  -9   9   6    0.03    0.31
   9  -9  -6    0.09    0.32
  -8   8   6   -0.17    0.24
   8  -8  -6   -0.10    0.27
  -7   7   6    0.28    0.26
   7  -7  -6    0.03    0.28
  -6   6   6    4.40    0.51
   6  -6  -6    4.48    0.46
  -5   5   6    3.28    0.42
   5  -5  -6    3.51    0.39
  -4   4   6    8.75    0.52
  -4   4   6    8.78    0.49
   4  -4  -6    8.91    0.53
  -3   3   6   -0.33    0.27
  -3   3   6    0.33    0.16
  -3   3   6    0.38    0.21
   3  -3  -6   -0.03    0.25
   3  -3  -6    0.26    0.21
  -2   2   6   19.88    0.74
  -2   2   6   18.52    0.95
  -2   2   6   19.28    0.74
   2  -2  -6   18.66    0.91
   2  -2  -6   17.99    0.74
  -1   1   6   19.89    0.71
  -1   1   6   19.67    0.88
  -1   1   6   19.24    0.73
   1  -1  -6   19.93    0.74
   1  -1  -6   18.57    0.88
   0   0   6   14.44    0.64
   0   0   6   13.71    0.59
   0   0   6   14.74    0.53
   0   0  -6   14.43    0.57
   0   0  -6   14.16    0.70
   1  -1   6   11.76    0.53
   1  -1   6   12.60    0.42
  -1   1  -6   12.36    0.62
  -1   1  -6   11.62    0.50
   2  -2   6  138.85    3.85
  -2   2  -6  135.46    4.48
  -2   2  -6  139.18    3.82
   3  -3   6    2.03    0.22
   3  -3   6    1.88    0.25
   4  -4   6   -0.12    0.10
   4  -4   6    0.15    0.22
  -9   9   7   -0.13    0.30
   9  -9  -7   -0.11    0.32
  -8   8   7    0.18    0.30
   8  -8  -7    0.50    0.30
  -7   7   7    0.19    0.27
   7  -7  -7   -0.11    0.29
  -6   6   7    0.66    0.27
   6  -6  -7    0.85    0.30
  -5   5   7    0.03    0.20
   5  -5  -7   -0.04    0.28
  -4   4   7   15.81    0.78
  -4   4   7   16.65    0.72
   4  -4  -7   17.16    0.77
   4  -4  -7   16.70    0.84
  -3   3   7    4.46    0.37
  -3   3   7    3.73    0.38
   3  -3  -7    3.75    0.38
   3  -3  -7    4.29    0.44
  -2   2   7   -0.03    0.24
  -2   2   7   -0.33    0.26
  -2   2   7    0.07    0.15
   2  -2  -7   -0.43    0.26
   2  -2  -7   -0.27    0.21
  -1   1   7    1.69    0.24
  -1   1   7    0.65    0.28
  -1   1   7    1.00    0.29
   1  -1  -7    1.04    0.26
   1  -1  -7    0.77    0.29
   0   0   7   -0.08    0.11
   0   0   7   -0.21    0.21
   0   0   7   -0.01    0.17
   0   0  -7   -0.20    0.20
   0   0  -7   -0.15    0.18
   1  -1   7   22.80    0.84
   1  -1   7   23.03    0.73
  -1   1  -7   23.14    0.98
  -1   1  -7   23.80    0.82
   2  -2   7   11.31    0.55
  -2   2  -7   11.49    0.59
  -2   2  -7   11.45    0.49
   3  -3   7   -0.05    0.24
  -3   3  -7    0.07    0.14
   4  -4   7    0.97    0.27
   5  -5   7    0.21    0.23
  -8   8   8    0.03    0.29
   8  -8  -8    0.52    0.34
  -7   7   8    1.61    0.40
   7  -7  -8    2.36    0.40
  -6   6   8    0.30    0.25
   6  -6  -8    0.10    0.29
  -5   5   8    3.79    0.49
   5  -5  -8    5.26    0.49
  -4   4   8    0.56    0.24
  -4   4   8    1.08    0.33
   4  -4  -8    0.12    0.33
   4  -4  -8    0.65    0.32
  -3   3   8    0.26    0.29
  -3   3   8    0.71    0.21
   3  -3  -8    0.70    0.37
   3  -3  -8    0.61    0.29
  -2   2   8   13.20    0.66
  -2   2   8   12.74    0.61
   2  -2  -8   12.93    0.63
   2  -2  -8   13.05    0.86
  -1   1   8   88.14    2.58
  -1   1   8   90.13    2.65
  -1   1   8   92.78    3.08
   1  -1  -8   84.58    2.62
   1  -1  -8   89.25    3.12
   0   0   8    1.26    0.32
   0   0   8    1.51    0.21
   0   0   8    1.33    0.26
   0   0  -8    1.28    0.30
   0   0  -8    1.45    0.27
   1  -1   8   13.50    0.66
   1  -1   8   12.97    0.50
   1  -1   8   14.37    0.59
  -1   1  -8   14.56    0.81
  -1   1  -8   13.10    0.61
   2  -2   8    0.22    0.26
  -2   2  -8    0.33    0.21
  -2   2  -8    0.29    0.20
   3  -3   8    4.62    0.43
  -3   3  -8    4.56    0.48
   4  -4   8   -0.16    0.27
   5  -5   8    0.66    0.27
  -8   8   9    0.12    0.30
   8  -8  -9    0.16    0.34
  -7   7   9    0.18    0.30
   7  -7  -9    0.52    0.32
  -6   6   9    0.07    0.26
   6  -6  -9    0.12    0.30
  -5   5   9    0.72    0.31
   5  -5  -9    0.92    0.34
  -4   4   9    1.50    0.38
  -4   4   9    1.33    0.33
   4  -4  -9    1.21    0.39
   4  -4  -9    0.78    0.37
  -3   3   9    6.12    0.53
  -3   3   9    6.03    0.46
   3  -3  -9    6.65    0.77
   3  -3  -9    6.13    0.53
  -2   2   9    1.23    0.26
  -2   2   9    0.97    0.34
   2  -2  -9    0.99    0.37
   2  -2  -9    1.21    0.32
  -1   1   9    2.76    0.37
  -1   1   9    2.57    0.40
  -1   1   9    2.86    0.31
   1  -1  -9    3.05    0.37
   1  -1  -9    2.74    0.42
   0   0   9   -0.28    0.22
   0   0   9    0.21    0.29
   0   0   9    0.13    0.14
   0   0  -9   -0.11    0.24
   0   0  -9    0.22    0.30
   1  -1   9    2.40    0.23
   1  -1   9    2.65    0.32
   1  -1   9    2.92    0.39
  -1   1  -9    2.85    0.33
  -1   1  -9    3.01    0.38
   2  -2   9   -0.13    0.27
  -2   2  -9   -0.11    0.21
  -2   2  -9    0.16    0.24
   3  -3   9   -0.31    0.29
  -3   3  -9    0.51    0.24
   4  -4   9    6.98    0.51
  -4   4  -9    6.43    0.56
   5  -5   9    0.17    0.28
   6  -6   9   -0.13    0.28
  -8   8  10    0.08    0.30
   8  -8 -10   -0.11    0.35
  -7   7  10    0.46    0.31
   7  -7 -10    0.68    0.35
  -6   6  10    3.00    0.52
   6  -6 -10    3.90    0.48
  -5   5  10    0.30    0.27
   5  -5 -10    0.22    0.31
  -4   4  10    0.34    0.31
  -4   4  10    0.35    0.24
   4  -4 -10    1.11    0.35
   4  -4 -10    0.56    0.36
  -3   3  10    0.97    0.28
  -3   3  10    1.39    0.40
   3  -3 -10    0.49    0.43
   3  -3 -10    1.34    0.39
  -2   2  10   27.59    1.11
  -2   2  10   26.31    1.05
   2  -2 -10   27.00    1.36
   2  -2 -10   26.70    1.08
  -1   1  10    1.20    0.25
  -1   1  10    0.94    0.39
   1  -1 -10    1.84    0.41
   1  -1 -10    0.92    0.33
   0   0  10    9.87    0.65
   0   0  10    8.61    0.65
   0   0  10    9.17    0.49
   0   0 -10   10.03    0.60
   0   0 -10   11.42    0.94
   1  -1  10    3.22    0.44
   1  -1  10    2.95    0.26
  -1   1 -10    3.03    0.43
  -1   1 -10    2.72    0.36
   2  -2  10   30.01    1.14
  -2   2 -10   30.13    1.35
   3  -3  10    0.91    0.33
  -3   3 -10    0.68    0.29
   4  -4  10    0.28    0.30
  -4   4 -10   -0.39    0.21
   5  -5  10    0.51    0.32
   6  -6  10   -0.06    0.31
  -7   7  11    0.02    0.30
   7  -7 -11    0.04    0.35
  -6   6  11    0.58    0.34
   6  -6 -11    0.69    0.36
  -5   5  11    0.61    0.33
   5  -5 -11    0.52    0.36
   5  -5 -11    0.89    0.35
  -4   4  11    0.37    0.34
  -4   4  11    0.41    0.26
   4  -4 -11    0.63    0.38
   4  -4 -11    0.61    0.35
  -3   3  11    0.28    0.26
  -3   3  11    0.99    0.38
   3  -3 -11    0.92    0.36
   3  -3 -11    0.86    0.42
  -2   2  11    0.62    0.25
  -2   2  11    0.32    0.38
   2  -2 -11    0.53    0.40
   2  -2 -11    0.26    0.35
  -1   1  11   11.77    0.72
  -1   1  11   11.34    0.61
   1  -1 -11   12.22    0.98
   1  -1 -11   12.11    0.71
   0   0  11   -0.49    0.26
   0   0  11    0.24    0.19
   0   0  11    0.20    0.36
   0   0 -11    0.18    0.30
   0   0 -11   -0.18    0.36
   1  -1  11    0.04    0.17
   1  -1  11   -0.15    0.35
  -1   1 -11    0.21    0.35
   2  -2  11    1.63    0.38
  -2   2 -11    1.50    0.36
   3  -3  11    0.46    0.32
  -3   3 -11    0.28    0.30
   4  -4  11   -0.50    0.30
   5  -5  11    3.27    0.43
   6  -6  11    1.10    0.35
  -7   7  12    0.06    0.33
   7  -7 -12   -0.32    0.33
  -6   6  12    0.35    0.35
   6  -6 -12    0.13    0.36
  -5   5  12   -0.08    0.28
   5  -5 -12    1.07    0.39
   5  -5 -12   -0.06    0.34
  -4   4  12    0.65    0.32
  -4   4  12    1.26    0.42
   4  -4 -12    1.13    0.39
   4  -4 -12    1.31    0.43
  -3   3  12    2.98    0.47
  -3   3  12    2.59    0.43
   3  -3 -12    2.85    0.51
   3  -3 -12    3.77    0.49
  -2   2  12    2.70    0.48
  -2   2  12    3.36    0.42
   2  -2 -12    2.95    0.46
   2  -2 -12    2.70    0.50
  -1   1  12    0.11    0.23
  -1   1  12    0.04    0.37
   1  -1 -12    0.17    0.36
   1  -1 -12    0.23    0.33
   0   0  12    3.11    0.47
   0   0  12    2.97    0.35
   0   0 -12    2.28    0.39
   0   0 -12    1.94    0.46
   1  -1  12    8.76    0.62
  -1   1 -12    6.19    0.63
   2  -2  12    0.17    0.34
  -2   2 -12   -0.24    0.34
   3  -3  12    0.53    0.35
  -3   3 -12   -0.63    0.30
   4  -4  12    0.05    0.33
   5  -5  12    1.54    0.39
   6  -6  12    0.42    0.36
  -6   6  13    0.81    0.40
   6  -6 -13   -0.28    0.38
  -5   5  13    0.04    0.31
   5  -5 -13    0.15    0.38
  -4   4  13    1.36    0.43
  -4   4  13    0.24    0.31
   4  -4 -13    1.08    0.41
  -3   3  13    0.20    0.26
  -3   3  13    0.43    0.38
   3  -3 -13   -0.15    0.35
  -2   2  13    4.17    0.55
  -2   2  13    3.71    0.48
   2  -2 -13    3.37    0.50
  -1   1  13    0.83    0.40
  -1   1  13    0.68    0.27
   1  -1 -13    0.21    0.34
   0   0  13    0.00    0.37
   0   0  13    0.12    0.22
   1  -1  13    1.28    0.41
  -1   1 -13    0.42    0.41
   2  -2  13    1.50    0.40
  -2   2 -13    0.23    0.40
   3  -3  13    0.80    0.39
  -3   3 -13   -0.19    0.37
   4  -4  13    0.79    0.38
   5  -5  13    0.62    0.38
   6  -6  13   -0.06    0.36
  -6   6  14    0.31    0.39
  -5   5  14   -0.25    0.29
   5  -5 -14   -0.08    0.38
  -4   4  14    0.27    0.32
  -4   4  14    1.24    0.42
   4  -4 -14    0.02    0.37
  -3   3  14    5.52    0.62
  -3   3  14    4.32    0.56
   3  -3 -14    5.30    0.60
  -2   2  14    1.40    0.38
  -2   2  14    2.29    0.49
   2  -2 -14    1.71    0.43
  -1   1  14    2.69    0.51
  -1   1  14    2.40    0.39
   0   0  14    2.42    0.49
   1  -1  14    1.46    0.43
   2  -2  14    4.12    0.54
   3  -3  14   -0.20    0.35
   4  -4  14   -0.06    0.37
   5  -5  14    0.34    0.39
  -5   5  15    0.10    0.36
   5  -5 -15    0.24    0.44
  -4   4  15   -0.11    0.32
   4  -4 -15    0.29    0.41
  -3   3  15    1.30    0.49
  -3   3  15    0.56    0.36
   3  -3 -15    1.28    0.43
  -2   2  15    1.30    0.46
  -2   2  15    1.12    0.39
   2  -2 -15    0.96    0.39
  -1   1  15    1.86    0.49
   0   0  15    0.29    0.38
   1  -1  15   -0.34    0.36
   2  -2  15    0.13    0.39
   3  -3  15    0.16    0.38
   4  -4  15    0.14    0.39
  -3   3  16    1.30    0.49
  -3   3  16   -0.04    0.34
   3  -3 -16   -0.06    0.40
  -2   2  16    0.40    0.42
  -1   1  16    1.03    0.46
   0   0  16    1.88    0.50
   1  -1  16    1.41    0.46
   2  -2  16    0.43    0.42
   3  -3  16   -0.12    0.41
  -1   1  17    0.69    0.46
   0   0  17    0.92    0.47
  -1  -1  17    0.58    0.43
  -2   0  17    0.44    0.42
  -3   1  17    0.93    0.47
   1  -3  16    0.80    0.42
   0  -2  16    0.48    0.41
  -1  -1  16    1.37    0.45
  -2   0  16    0.35    0.40
  -3   1  16    0.28    0.37
  -4   2  16    1.06    0.40
  -4   2  16    2.36    0.53
   5  -3 -16    0.82    0.44
  -5   3  16    1.38    0.49
  -5   3  16    0.39    0.40
   2  -4  15    0.40    0.39
   1  -3  15    1.11    0.40
   0  -2  15    0.73    0.39
  -1  -1  15    1.13    0.41
  -2   0  15    0.44    0.38
  -3   1  15    1.43    0.36
  -3   1  15    1.33    0.44
   4  -2 -15    0.00    0.36
  -4   2  15    0.13    0.30
  -4   2  15    1.29    0.44
   5  -3 -15    0.07    0.39
  -5   3  15    0.84    0.42
  -5   3  15    0.27    0.33
   6  -4 -15    0.34    0.42
  -6   4  15   -0.02    0.34
   7  -5 -15    0.23    0.41
  -7   5  15    0.32    0.38
   3  -5  14    0.41    0.36
   2  -4  14    0.74    0.37
   1  -3  14    0.79    0.38
   0  -2  14    2.79    0.46
  -1  -1  14    2.34    0.45
  -2   0  14    0.15    0.38
   3  -1 -14    0.50    0.35
  -3   1  14    0.67    0.42
  -3   1  14    0.38    0.28
   4  -2 -14    2.22    0.44
  -4   2  14    2.95    0.50
  -4   2  14    1.51    0.38
   5  -3 -14    1.62    0.45
  -5   3  14    1.83    0.47
  -5   3  14    1.21    0.40
   6  -4 -14    0.41    0.40
  -6   4  14    0.89    0.38
  -6   4  14   -0.10    0.29
   7  -5 -14    0.45    0.40
  -7   5  14   -0.08    0.33
  -8   6  14    0.32    0.38
   4  -6  13    0.30    0.35
   3  -5  13    0.35    0.35
   2  -4  13    0.16    0.33
  -1   3 -13   -0.23    0.36
   1  -3  13    0.45    0.36
   0   2 -13    0.48    0.39
   0  -2  13    0.41    0.35
   1   1 -13    0.13    0.40
  -1  -1  13    0.61    0.37
   2   0 -13    0.03    0.37
  -2   0  13   -0.12    0.34
  -2   0  13    0.07    0.21
   3  -1 -13    2.11    0.40
  -3   1  13    2.12    0.37
  -3   1  13    2.24    0.45
   4  -2 -13    0.16    0.33
  -4   2  13    0.06    0.25
  -4   2  13    0.11    0.36
   5  -3 -13    0.93    0.39
  -5   3  13    2.61    0.49
  -5   3  13    1.00    0.34
   6  -4 -13    1.99    0.46
  -6   4  13    1.82    0.41
  -6   4  13    1.81    0.42
   7  -5 -13    1.83    0.48
  -7   5  13    1.59    0.45
   8  -6 -13   -0.11    0.35
  -8   6  13    0.09    0.37
   4  -6  12    0.25    0.33
   3  -5  12    1.88    0.39
   2  -4  12    0.83    0.35
  -1   3 -12   -0.82    0.31
   1  -3  12   -0.04    0.31
   0   2 -12   -0.23    0.33
   0  -2  12    0.27    0.32
   1   1 -12    0.07    0.36
  -1  -1  12   -0.33    0.30
   2   0 -12   -0.04    0.36
   2   0 -12    0.36    0.29
  -2   0  12    0.28    0.20
  -2   0  12    0.35    0.34
   3  -1 -12    0.09    0.31
   3  -1 -12   -0.48    0.34
  -3   1  12    0.03    0.20
  -3   1  12   -0.14    0.34
   4  -2 -12    2.90    0.50
   4  -2 -12    2.86    0.44
  -4   2  12    3.08    0.48
  -4   2  12    3.08    0.42
   5  -3 -12    5.88    0.65
   5  -3 -12    7.55    0.60
  -5   3  12    5.67    0.53
  -5   3  12    6.97    0.59
   6  -4 -12    4.06    0.50
  -6   4  12    4.06    0.51
  -6   4  12    3.35    0.51
   7  -5 -12    1.22    0.41
  -7   5  12    0.72    0.35
   8  -6 -12    0.36    0.37
  -8   6  12    0.31    0.34
   9  -7 -12    0.58    0.37
  -9   7  12   -0.26    0.31
   4  -6  11    1.98    0.36
   3  -5  11    0.19    0.31
   2  -4  11   -0.27    0.29
  -1   3 -11    2.76    0.40
   1  -3  11    4.27    0.45
   0   2 -11   22.26    1.21
   0  -2  11   22.80    0.97
   1   1 -11   12.49    1.03
   1   1 -11   11.40    0.62
  -1  -1  11   10.87    0.51
  -1  -1  11   11.00    0.70
   2   0 -11    0.18    0.37
   2   0 -11    0.25    0.29
  -2   0  11   -0.64    0.28
  -2   0  11   -0.04    0.17
  -2   0  11   -0.14    0.34
   3  -1 -11    0.31    0.33
   3  -1 -11    0.59    0.39
  -3   1  11    0.60    0.24
  -3   1  11   -0.03    0.36
   4  -2 -11    1.51    0.40
   4  -2 -11    1.95    0.46
  -4   2  11    1.68    0.43
  -4   2  11    1.86    0.34
   5  -3 -11    5.06    0.57
   5  -3 -11    4.26    0.49
  -5   3  11    4.78    0.46
  -5   3  11    5.59    0.54
   6  -4 -11    0.52    0.36
   6  -4 -11    0.44    0.34
  -6   4  11    0.65    0.34
  -6   4  11   -0.11    0.23
   7  -5 -11    1.30    0.40
  -7   5  11    1.13    0.37
   8  -6 -11    0.76    0.36
  -8   6  11    0.38    0.32
   9  -7 -11   -0.02    0.34
  -9   7  11    0.32    0.36
   4  -6  10    0.06    0.28
   3  -5  10    0.70    0.30
  -2   4 -10   -0.19    0.22
   2  -4  10    0.60    0.29
  -1   3 -10    0.19    0.28
   1  -3  10    0.78    0.32
   0   2 -10    0.03    0.30
   0  -2  10   -0.25    0.33
   1   1 -10    0.74    0.36
  -1  -1  10    1.41    0.21
  -1  -1  10    0.81    0.22
  -1  -1  10    0.85    0.34
   2   0 -10   19.92    0.84
   2   0 -10   20.84    1.12
  -2   0  10   20.48    0.97
  -2   0  10   19.54    0.78
  -2   0  10   21.09    0.90
   3  -1 -10    1.22    0.33
   3  -1 -10    0.86    0.38
  -3   1  10    1.07    0.36
  -3   1  10    1.13    0.25
   4  -2 -10    0.10    0.33
   4  -2 -10    0.07    0.39
  -4   2  10    0.73    0.25
  -4   2  10    0.48    0.37
   5  -3 -10    0.64    0.34
   5  -3 -10    0.82    0.43
  -5   3  10    0.41    0.25
  -5   3  10    0.60    0.35
   6  -4 -10    1.77    0.38
   6  -4 -10    1.83    0.40
  -6   4  10    1.25    0.32
  -6   4  10    2.60    0.39
   7  -5 -10    0.76    0.34
  -7   5  10    0.59    0.30
   8  -6 -10    0.78    0.35
  -8   6  10    0.36    0.31
   9  -7 -10    0.58    0.34
  -9   7  10    0.21    0.30
  10  -8 -10    0.16    0.36
 -10   8  10    0.23    0.31
   3  -5   9    0.97    0.28
   2  -4   9    0.91    0.29
  -1   3  -9    0.15    0.23
   1  -3   9    0.50    0.30
   0   2  -9    0.08    0.25
   0   2  -9    0.02    0.20
   0  -2   9    0.04    0.27
   1   1  -9    2.76    0.32
   1   1  -9    2.65    0.38
  -1  -1   9    3.01    0.38
  -1  -1   9    2.71    0.33
  -1  -1   9    2.89    0.25
   2   0  -9    0.19    0.30
   2   0  -9   -0.17    0.23
  -2   0   9   -0.40    0.26
  -2   0   9   -0.18    0.24
  -2   0   9   -0.08    0.14
   3  -1  -9    1.64    0.32
   3  -1  -9    1.72    0.37
  -3   1   9    1.72    0.34
  -3   1   9    0.78    0.32
  -3   1   9    1.22    0.23
   4  -2  -9    1.23    0.32
   4  -2  -9    0.97    0.37
  -4   2   9    0.80    0.23
  -4   2   9    0.66    0.32
   5  -3  -9   -0.11    0.28
   5  -3  -9    0.14    0.37
  -5   3   9    0.05    0.30
  -5   3   9   -0.07    0.17
   6  -4  -9    6.88    0.70
   6  -4  -9    5.33    0.55
  -6   4   9    5.83    0.50
  -6   4   9    5.26    0.50
   7  -5  -9    7.52    0.58
  -7   5   9    7.93    0.62
   8  -6  -9    0.17    0.31
  -8   6   9   -0.11    0.22
   9  -7  -9    0.70    0.33
  -9   7   9    0.12    0.29
  10  -8  -9    0.10    0.34
 -10   8   9    0.21    0.32
   3  -5   8    0.71    0.26
   2  -4   8   -0.08    0.25
  -1   3  -8    0.96    0.21
   1  -3   8    0.99    0.28
   0   2  -8    1.53    0.26
   0   2  -8    1.46    0.22
   0  -2   8    1.49    0.30
   1   1  -8   95.34    2.73
   1   1  -8   92.84    3.24
  -1  -1   8   96.59    2.63
  -1  -1   8   94.64    3.12
  -1  -1   8   92.58    2.76
   2   0  -8   17.37    0.70
   2   0  -8   16.86    0.93
  -2   0   8   16.89    0.65
  -2   0   8   16.27    0.73
  -2   0   8   17.69    0.80
   3  -1  -8    1.30    0.33
   3  -1  -8    1.65    0.37
  -3   1   8    1.10    0.34
  -3   1   8    1.86    0.35
  -3   1   8    2.67    0.30
   4  -2  -8    1.48    0.32
   4  -2  -8    0.98    0.35
  -4   2   8    1.13    0.23
  -4   2   8    0.79    0.30
   5  -3  -8   -0.19    0.25
   5  -3  -8   -0.05    0.33
  -5   3   8    0.04    0.26
  -5   3   8    0.02    0.16
   6  -4  -8    2.09    0.36
   6  -4  -8    2.70    0.39
  -6   4   8    2.63    0.37
  -6   4   8    2.30    0.36
   7  -5  -8    2.58    0.37
  -7   5   8    1.39    0.32
   8  -6  -8    0.32    0.30
  -8   6   8    0.13    0.25
   9  -7  -8    1.06    0.34
  -9   7   8    0.83    0.35
  10  -8  -8    0.12    0.32
 -10   8   8    0.19    0.30
   2  -4   7    0.08    0.23
   1  -3   7   11.68    0.54
   0   2  -7   10.72    0.46
   0   2  -7   11.18    0.60
   0  -2   7   10.42    0.51
   1   1  -7    1.59    0.24
   1   1  -7    1.04    0.25
  -1  -1   7    0.96    0.26
   2   0  -7    0.09    0.22
   2   0  -7   -0.20    0.17
  -2   0   7    0.15    0.12
  -2   0   7    0.04    0.19
  -2   0   7   -0.15    0.19
   3  -1  -7  109.69    3.69
   3  -1  -7  105.54    3.11
  -3   1   7  108.12    3.12
  -3   1   7  110.62    3.67
  -3   1   7  106.54    3.06
   4  -2  -7    1.42    0.29
   4  -2  -7    1.30    0.33
  -4   2   7    1.63    0.25
  -4   2   7    0.96    0.32
  -4   2   7    1.38    0.28
   5  -3  -7    0.00    0.29
   5  -3  -7    0.31    0.25
  -5   3   7    0.18    0.16
  -5   3   7   -0.16    0.23
   6  -4  -7    0.08    0.29
  -6   4   7   -0.03    0.18
  -6   4   7   -0.09    0.25
   7  -5  -7    3.81    0.41
  -7   5   7    3.17    0.43
   8  -6  -7    0.03    0.29
  -8   6   7    0.29    0.23
   9  -7  -7    1.06    0.32
  -9   7   7    0.71    0.32
  10  -8  -7    0.19    0.30
 -10   8   7    0.03    0.27
  11  -9  -7    0.35    0.35
 -11   9   7    0.25    0.32
   2  -4   6    0.32    0.17
   1  -3   6    9.82    0.42
   0   2  -6   36.38    1.09
   0   2  -6   35.80    1.28
   0  -2   6   36.05    1.13
   1   1  -6   19.93    0.70
   1   1  -6   20.08    0.86
  -1  -1   6   20.97    0.65
  -1  -1   6   20.16    0.73
   2   0  -6   -0.01    0.18
   2   0  -6   -0.01    0.16
  -2   0   6   -0.46    0.16
  -2   0   6   -0.18    0.17
  -2   0   6    0.07    0.10
   3  -1  -6    0.96    0.25
   3  -1  -6    0.69    0.22
  -3   1   6    0.90    0.22
  -3   1   6    0.86    0.26
  -3   1   6    1.41    0.20
   4  -2  -6   14.37    0.81
   4  -2  -6   14.19    0.64
  -4   2   6   15.17    0.85
  -4   2   6   16.73    0.65
  -4   2   6   15.00    0.63
   5  -3  -6   -0.12    0.24
   5  -3  -6    0.14    0.21
  -5   3   6   -0.23    0.28
  -5   3   6    0.07    0.14
  -5   3   6   -0.25    0.18
   6  -4  -6   -0.11    0.24
  -6   4   6    0.37    0.20
  -6   4   6    0.08    0.22
   7  -5  -6    3.34    0.38
  -7   5   6    4.27    0.42
   8  -6  -6    1.62    0.33
  -8   6   6    2.17    0.38
   9  -7  -6    0.42    0.29
  -9   7   6   -0.05    0.24
  10  -8  -6    0.32    0.29
 -10   8   6   -0.02    0.27
  11  -9  -6    0.60    0.35
 -11   9   6    0.52    0.34
   1  -3   5    9.44    0.40
   0   2  -5    3.06    0.22
   0  -2   5    3.04    0.24
   0  -2   5    2.88    0.26
   1   1  -5  110.06    3.71
   1   1  -5  112.10    3.15
  -1  -1   5  118.95    3.05
  -1  -1   5  112.59    3.17
   2   0  -5    0.00    0.14
   2   0  -5    0.01    0.17
  -2   0   5   -0.26    0.15
  -2   0   5   -0.15    0.15
   3  -1  -5    0.23    0.22
   3  -1  -5    0.28    0.19
  -3   1   5    0.98    0.16
  -3   1   5   -0.24    0.22
  -3   1   5    0.13    0.19
   4  -2  -5    2.45    0.27
   4  -2  -5    2.24    0.29
  -4   2   5    1.90    0.31
  -4   2   5    2.67    0.28
  -4   2   5    2.90    0.27
   5  -3  -5    0.26    0.21
   5  -3  -5    0.21    0.19
  -5   3   5    0.51    0.27
  -5   3   5    0.20    0.17
  -5   3   5    0.17    0.15
   6  -4  -5   -0.07    0.21
  -6   4   5    0.30    0.17
  -6   4   5   -0.01    0.19
  -6   4   5   -0.01    0.32
   7  -5  -5    0.24    0.26
  -7   5   5    0.44    0.22
   8  -6  -5    1.87    0.31
  -8   6   5    1.36    0.32
   9  -7  -5    0.20    0.26
  -9   7   5    0.07    0.24
  10  -8  -5    0.23    0.28
 -10   8   5    0.15    0.29
  11  -9  -5   -0.22    0.30
 -11   9   5    0.07    0.29
  -4   6  -4    0.25    0.15
  -3   5  -4    0.00    0.10
   0  -2   4    0.06    0.12
   0  -2   4   -0.02    0.08
   1   1  -4  300.59    8.00
   1   1  -4  288.20    9.44
  -1  -1   4  296.88    8.01
   2   0  -4  199.62    5.60
   2   0  -4  203.58    6.62
  -2   0   4  208.52    5.45
  -2   0   4  206.61    6.60
  -2   0   4  205.57    5.61
   3  -1  -4    6.97    0.37
   3  -1  -4    6.59    0.49
  -3   1   4    6.89    0.50
  -3   1   4    7.06    0.36
  -3   1   4    8.34    0.35
   4  -2  -4    3.24    0.29
   4  -2  -4    3.27    0.37
  -4   2   4    4.30    0.28
  -4   2   4    3.36    0.27
  -4   2   4    3.57    0.33
   5  -3  -4    8.17    0.41
  -5   3   4    8.42    0.38
  -5   3   4    7.61    0.57
  -5   3   4    8.02    0.43
   6  -4  -4    4.97    0.35
  -6   4   4    4.55    0.35
  -6   4   4    4.26    0.29
  -6   4   4    4.58    0.41
   7  -5  -4    1.10    0.26
  -7   5   4    1.02    0.33
  -7   5   4    0.87    0.25
   8  -6  -4    2.18    0.31
  -8   6   4    1.95    0.36
   9  -7  -4    0.30    0.25
  -9   7   4   -0.19    0.22
  10  -8  -4    0.61    0.28
 -10   8   4    0.09    0.27
  11  -9  -4   -0.17    0.28
 -11   9   4    0.63    0.34
  -5   7  -3    0.99    0.25
  -4   6  -3   -0.05    0.14
  -3   5  -3    3.36    0.25
   0  -2   3   32.60    0.93
   1   1  -3   47.41    1.29
  -1  -1   3   42.94    1.29
  -1  -1   3   45.75    1.30
   2   0  -3    0.19    0.15
   2   0  -3    0.01    0.12
  -2   0   3    0.25    0.16
  -2   0   3    0.08    0.13
  -2   0   3   -0.07    0.06
   3  -1  -3  109.51    3.05
   3  -1  -3  110.95    3.61
  -3   1   3  108.95    3.00
  -3   1   3  110.37    3.04
  -3   1   3  109.34    3.62
   4  -2  -3    5.05    0.29
  -4   2   3    4.80    0.42
  -4   2   3    5.09    0.27
  -4   2   3    5.75    0.30
   5  -3  -3    2.96    0.27
  -5   3   3    3.03    0.26
  -5   3   3    3.46    0.29
  -5   3   3    2.49    0.22
   6  -4  -3    1.10    0.21
  -6   4   3    1.05    0.15
  -6   4   3    0.91    0.20
  -6   4   3    0.70    0.22
   7  -5  -3    2.92    0.29
  -7   5   3    2.64    0.33
  -7   5   3    2.23    0.32
   8  -6  -3    0.98    0.24
  -8   6   3    0.84    0.28
  -8   6   3    1.04    0.31
   9  -7  -3    2.10    0.30
  -9   7   3    2.30    0.38
  10  -8  -3    0.46    0.26
 -10   8   3    0.58    0.31
  11  -9  -3   -0.11    0.27
 -11   9   3   -0.11    0.26
  -5   7  -2    0.30    0.20
  -4   6  -2    0.39    0.17
  -3   5  -2    4.74    0.32
   2   0  -2  116.25    3.85
  -2   0   2  132.82    3.18
  -2   0   2  119.84    3.85
  -2   0   2  108.74    3.25
   3  -1  -2   13.63    0.55
   3  -1  -2   13.31    0.45
  -3   1   2   12.06    0.56
  -3   1   2   12.95    0.44
  -3   1   2   14.71    0.46
   4  -2  -2   15.35    0.51
  -4   2   2   15.36    0.55
  -4   2   2   14.90    0.49
  -4   2   2   14.33    0.62
   5  -3  -2    1.14    0.18
  -5   3   2    1.35    0.20
  -5   3   2    1.25    0.14
   6  -4  -2    0.46    0.16
  -6   4   2    0.35    0.10
  -6   4   2    0.42    0.15
   7  -5  -2    0.98    0.21
  -7   5   2    0.97    0.23
   8  -6  -2    3.44    0.34
  -8   6   2    2.56    0.38
   9  -7  -2    0.05    0.21
  -9   7   2    0.20    0.21
  10  -8  -2    0.65    0.24
 -10   8   2    0.93    0.30
  11  -9  -2   -0.19    0.25
 -11   9   2    0.25    0.28
  -6   8  -1    1.39    0.31
  -5   7  -1    4.80    0.40
  -4   6  -1    4.21    0.36
  -3   5  -1   17.42    0.70
   2   0  -1   -0.29    0.02
   2   0  -1   -0.26    0.02
  -2   0   1   -0.29    0.02
  -2   0   1   -0.29    0.02
  -2   0   1   -0.29    0.02
   3  -1  -1   43.70    1.24
  -3   1   1   44.78    1.24
   4  -2  -1    2.02    0.16
   4  -2  -1    2.12    0.18
  -4   2   1    1.86    0.16
  -4   2   1    1.87    0.14
   5  -3  -1    0.14    0.10
   5  -3  -1   -0.02    0.12
  -5   3   1    0.10    0.11
  -5   3   1    0.16    0.08
   6  -4  -1    0.09    0.13
   6  -4  -1    0.16    0.12
  -6   4   1    0.20    0.12
   7  -5  -1    0.27    0.18
   7  -5  -1    0.10    0.13
  -7   5   1    0.11    0.16
   8  -6  -1    3.91    0.32
  -8   6   1    3.05    0.39
   9  -7  -1    0.00    0.20
  -9   7   1    0.18    0.22
  10  -8  -1    0.05    0.23
 -10   8   1    0.01    0.25
  11  -9  -1    0.04    0.25
 -11   9   1    0.08    0.27
  -7   9   0    0.24    0.27
  -6   8   0   -0.15    0.23
  -5   7   0    2.66    0.36
  -4   6   0    0.08    0.18
   4  -6   0    0.34    0.15
  -3   5   0    0.33    0.17
   2   0   0    0.01    0.01
   2   0   0    0.00    0.01
  -2   0   0   -0.02    0.01
  -2   0   0    0.00    0.01
   3  -1   0   41.76    1.14
  -3   1   0   41.28    1.14
   4  -2   0   18.45    0.54
  -4   2   0   18.26    0.53
  -4   2   0   17.10    0.58
   5  -3   0  102.09    2.71
  -5   3   0   94.48    2.73
   6  -4   0    1.59    0.16
  -6   4   0    1.74    0.22
   7  -5   0    0.28    0.07
   7  -5   0   -0.19    0.15
  -7   5   0   -0.13    0.14
   8  -6   0    9.54    0.41
  -8   6   0    9.16    0.53
   9  -7   0   -0.30    0.19
  -9   7   0    0.17    0.21
 -10   8   0    1.19    0.33
  -7   9   1    0.08    0.25
  -6   8   1    0.99    0.31
  -5   7   1    0.27    0.22
   5  -7  -1    0.00    0.19
  -4   6   1   -0.09    0.18
   4  -6  -1    0.10    0.18
  -3   5   1   13.67    0.65
   3  -5  -1   15.14    0.54
   2  -4  -1   34.31    1.03
   1  -3  -1   28.21    0.85
   0   2   1    0.17    0.11
   0  -2  -1    0.07    0.12
   0  -2  -1    0.32    0.11
   0  -2  -1    0.12    0.13
  -1  -1  -1  112.78    3.62
  -1  -1  -1  110.90    3.07
  -1  -1  -1  114.57    3.07
   2   0   1   -0.14    0.02
   2   0   1   -0.16    0.02
  -2   0  -1   -0.14    0.02
  -2   0  -1   -0.14    0.02
   3  -1   1    0.28    0.04
  -3   1  -1    0.39    0.05
   4  -2   1    7.11    0.25
  -4   2  -1    6.72    0.27
   5  -3   1   30.37    0.87
  -5   3  -1   29.90    0.93
  -6   4  -1    0.05    0.10
   7  -5   1   16.92    0.56
  -7   5  -1   16.23    0.67
   8  -6   1    0.22    0.17
  -8   6  -1   -0.16    0.16
  -9   7  -1    0.94    0.26
  -7   9   2    0.08    0.27
   7  -9  -2    0.00    0.23
  -6   8   2    0.38    0.27
   6  -8  -2    0.62    0.24
  -5   7   2    1.08    0.28
   5  -7  -2    0.91    0.24
  -4   6   2    0.54    0.23
   4  -6  -2    0.75    0.21
  -3   5   2    3.15    0.36
   3  -5  -2    3.48    0.31
   3  -5  -2    3.81    0.32
  -2   4   2    2.91    0.33
  -2   4   2    3.08    0.19
   2  -4  -2    2.79    0.26
   2  -4  -2    3.45    0.29
  -1   3   2   60.14    1.68
  -1   3   2   59.09    1.99
   1  -3  -2   58.47    1.70
   0   2   2   38.48    1.37
   0   2   2   40.59    1.15
   0  -2  -2   38.78    1.32
   0  -2  -2   39.74    1.16
   1   1   2   39.04    1.13
   1   1   2   36.73    1.33
  -1  -1  -2   39.70    1.33
  -1  -1  -2   40.94    1.13
   2   0   2   11.15    0.37
   2   0   2   10.22    0.40
  -2   0  -2   10.74    0.41
   3  -1   2  391.51   10.38
   3  -1   2  375.58   10.39
  -3   1  -2  387.97   10.38
   4  -2   2   12.11    0.39
  -5   3  -2    1.40    0.13
  -6   4  -2    4.53    0.27
  -7   5  -2    5.28    0.33
  -8   6  -2   -0.09    0.16
  -9   7  -2    0.68    0.25
  -7   9   3    1.29    0.39
   7  -9  -3    1.30    0.29
  -6   8   3    0.28    0.27
   6  -8  -3    0.00    0.23
  -5   7   3    0.90    0.28
   5  -7  -3    0.38    0.24
  -4   6   3    0.27    0.30
  -4   6   3    0.44    0.21
   4  -6  -3    0.50    0.23
  -3   5   3    9.46    0.65
  -3   5   3    8.08    0.36
  -3   5   3    7.40    0.48
   3  -5  -3    7.81    0.44
  -2   4   3    0.20    0.21
  -2   4   3    0.05    0.13
  -2   4   3    0.02    0.12
   2  -4  -3    0.08    0.17
  -1   3   3   -0.22    0.19
  -1   3   3   -0.23    0.13
   1  -3  -3   -0.53    0.16
   0   2   3   31.96    0.96
   0   2   3   31.36    1.15
   0  -2  -3   30.77    1.12
   0  -2  -3   29.69    0.96
   1   1   3  540.01   17.23
   1   1   3  559.43   14.58
  -1  -1  -3  538.63   17.23
  -1  -1  -3  517.40   14.59
  -1  -1  -3  541.65   14.60
   2   0   3    0.38    0.12
   2   0   3    0.12    0.17
  -2   0  -3   -0.06    0.12
  -2   0  -3    0.00    0.15
  -2   0  -3    0.18    0.13
   3  -1   3   25.93    0.81
  -3   1  -3   27.03    0.81
  -3   1  -3   26.93    0.80
  -3   1  -3   26.50    0.91
   4  -2   3    0.14    0.07
   4  -2   3    0.42    0.11
  -4   2  -3    0.33    0.11
   5  -3   3   33.04    0.97
  -6   4  -3   19.57    0.65
  -7   5  -3    0.32    0.14
  -8   6  -3    2.09    0.28
  -7   9   4    0.24    0.30
   7  -9  -4    0.75    0.29
  -6   8   4   -0.05    0.25
   6  -8  -4   -0.09    0.24
  -5   7   4    1.53    0.34
   5  -7  -4    1.27    0.29
  -4   6   4    0.18    0.20
   4  -6  -4    0.33    0.25
  -3   5   4    1.80    0.30
  -3   5   4    2.03    0.23
  -3   5   4    1.52    0.36
   3  -5  -4    1.46    0.28
  -2   4   4    3.49    0.29
  -2   4   4    3.48    0.38
  -2   4   4    4.12    0.34
   2  -4  -4    3.61    0.33
  -1   3   4   -0.08    0.22
  -1   3   4    0.12    0.12
  -1   3   4   -0.23    0.15
   1  -3  -4   -0.23    0.17
   1  -3  -4   -0.50    0.17
   0   2   4   -0.19    0.15
   0   2   4    0.00    0.19
   0  -2  -4   -0.28    0.15
   0  -2  -4   -0.15    0.17
   1   1   4    3.18    0.29
   1   1   4    3.47    0.38
  -1  -1  -4    3.40    0.28
  -1  -1  -4    3.00    0.27
   2   0   4  193.89    5.20
   2   0   4  183.93    6.10
   2   0   4  188.38    5.03
  -2   0  -4  182.27    6.11
  -2   0  -4  197.82    5.20
   3  -1   4   24.88    0.79
  -3   1  -4   24.90    0.77
  -3   1  -4   23.78    0.87
   4  -2   4    1.92    0.17
   4  -2   4    1.65    0.18
  -4   2  -4    1.64    0.16
   5  -3   4   33.87    1.01
   6  -4   4    0.31    0.15
   6  -4   4   -0.14    0.12
  -7   9   5    0.88    0.35
   7  -9  -5    1.31    0.33
  -6   8   5   -0.11    0.24
   6  -8  -5    0.01    0.27
  -5   7   5    1.37    0.35
   5  -7  -5    0.80    0.29
  -4   6   5   -0.29    0.18
   4  -6  -5   -0.04    0.25
  -3   5   5    4.10    0.40
  -3   5   5    5.58    0.37
   3  -5  -5    5.69    0.45
  -2   4   5   22.44    0.93
  -2   4   5   24.79    1.13
  -2   4   5   23.85    0.86
   2  -4  -5   23.24    0.88
  -1   3   5   -0.09    0.18
  -1   3   5    0.13    0.13
  -1   3   5   -0.10    0.25
   1  -3  -5    0.17    0.23
   1  -3  -5   -0.18    0.19
   0   2   5    3.09    0.29
   0   2   5    2.61    0.31
   0   2   5    3.29    0.27
   0  -2  -5    2.91    0.31
   0  -2  -5    2.73    0.29
   1   1   5   11.76    0.51
   1   1   5   11.27    0.47
   1   1   5   11.21    0.59
  -1  -1  -5   11.44    0.51
  -1  -1  -5   10.86    0.61
   2   0   5    0.14    0.14
   2   0   5   -0.12    0.17
   2   0   5   -0.04    0.08
  -2   0  -5    0.11    0.14
  -2   0  -5   -0.20    0.15
   3  -1   5   48.87    1.44
  -3   1  -5   45.80    1.64
  -3   1  -5   49.15    1.43
   4  -2   5   12.22    0.50
  -4   2  -5   12.85    0.47
  -4   2  -5   11.97    0.52
   5  -3   5    9.43    0.42
   5  -3   5   12.32    0.45
   6  -4   5    0.28    0.20
   6  -4   5   -0.01    0.09
  -7   9   6   -0.15    0.26
   7  -9  -6    0.01    0.31
  -6   8   6    0.92    0.35
   6  -8  -6    1.31    0.32
  -5   7   6   -0.01    0.22
   5  -7  -6   -0.19    0.27
  -4   6   6    1.30    0.31
   4  -6  -6    1.16    0.32
  -3   5   6   -0.02    0.18
   3  -5  -6    0.02    0.26
  -2   4   6    3.52    0.36
  -2   4   6    3.80    0.36
   2  -4  -6    4.64    0.45
   2  -4  -6    3.85    0.39
  -1   3   6    0.83    0.24
  -1   3   6    0.32    0.29
  -1   3   6    0.58    0.18
   1  -3  -6    0.58    0.25
   1  -3  -6    0.64    0.29
   0   2   6   34.29    1.14
   0   2   6   34.00    1.15
   0   2   6   33.57    1.36
   0  -2  -6   33.03    1.15
   0  -2  -6   35.05    1.37
   1   1   6   12.26    0.50
   1   1   6   10.95    0.65
   1   1   6   12.11    0.57
  -1  -1  -6   11.53    0.54
  -1  -1  -6   12.51    0.69
   2   0   6    0.00    0.10
   2   0   6    0.06    0.19
   2   0   6    0.16    0.16
  -2   0  -6    0.14    0.17
  -2   0  -6   -0.19    0.17
   3  -1   6   51.92    1.57
  -3   1  -6   52.88    1.55
  -3   1  -6   49.82    1.80
   4  -2   6    6.58    0.41
  -4   2  -6    7.03    0.41
  -4   2  -6    6.19    0.36
   5  -3   6    0.36    0.21
   6  -4   6    0.53    0.24
   7  -5   6   -0.12    0.21
  -7   9   7    0.21    0.33
   7  -9  -7    0.06    0.33
  -6   8   7    0.59    0.32
   6  -8  -7    0.34    0.31
  -5   7   7    0.89    0.33
   5  -7  -7    0.84    0.33
  -4   6   7    0.07    0.21
   4  -6  -7   -0.01    0.28
  -3   5   7    0.91    0.28
   3  -5  -7    1.22    0.33
  -2   4   7    0.05    0.28
  -2   4   7    0.18    0.19
   2  -4  -7    0.15    0.30
   2  -4  -7    0.05    0.27
  -1   3   7    1.47    0.26
  -1   3   7    1.42    0.30
   1  -3  -7    1.87    0.36
   1  -3  -7    1.34    0.31
   0   2   7   10.10    0.73
   0   2   7   10.33    0.52
   0   2   7    9.66    0.56
   0  -2  -7   10.23    0.72
   0  -2  -7   10.71    0.58
   1   1   7   23.02    0.82
   1   1   7   23.00    0.89
   1   1   7   23.10    1.00
  -1  -1  -7   22.01    1.04
  -1  -1  -7   23.58    0.87
   2   0   7    0.21    0.23
   2   0   7    0.61    0.18
   2   0   7    0.06    0.11
  -2   0  -7    0.76    0.23
  -2   0  -7   -0.07    0.20
   3  -1   7    9.91    0.45
   3  -1   7    9.60    0.37
   3  -1   7    9.73    0.53
  -3   1  -7    9.40    0.60
  -3   1  -7   10.32    0.50
   4  -2   7    0.08    0.23
  -4   2  -7   -0.08    0.15
  -4   2  -7    0.42    0.19
   5  -3   7   14.70    0.64
  -5   3  -7   15.29    0.68
   6  -4   7    0.75    0.29
   7  -5   7    0.58    0.27
  -7   9   8   -0.11    0.32
  -6   8   8    0.95    0.37
   6  -8  -8    1.12    0.37
  -5   7   8    0.20    0.28
   5  -7  -8    0.27    0.31
  -4   6   8    0.16    0.24
   4  -6  -8    0.06    0.30
  -3   5   8   -0.06    0.19
   3  -5  -8    0.32    0.29
  -2   4   8    0.62    0.32
  -2   4   8    0.37    0.23
   2  -4  -8    0.02    0.29
   2  -4  -8    0.37    0.35
  -1   3   8    2.54    0.33
  -1   3   8    2.49    0.39
   1  -3  -8    2.44    0.36
   1  -3  -8    2.21    0.40
   0   2   8    1.21    0.33
   0   2   8    0.78    0.22
   0  -2  -8    1.74    0.37
   0  -2  -8    1.78    0.33
   1   1   8   13.56    0.68
   1   1   8   12.16    0.59
   1   1   8   14.06    0.78
  -1  -1  -8   14.52    0.89
  -1  -1  -8   13.60    0.67
   2   0   8   29.94    0.99
   2   0   8   29.22    1.08
   2   0   8   30.47    1.18
  -2   0  -8   30.86    1.07
  -2   0  -8   31.39    1.30
   3  -1   8    6.48    0.32
   3  -1   8    7.22    0.40
   3  -1   8    7.04    0.50
  -3   1  -8    7.78    0.61
  -3   1  -8    7.15    0.46
   4  -2   8   10.97    0.58
  -4   2  -8   10.76    0.52
  -4   2  -8   10.81    0.67
   5  -3   8    4.89    0.46
  -5   3  -8    5.08    0.49
   6  -4   8   -0.23    0.29
  -6   4  -8   -0.12    0.17
   7  -5   8    0.06    0.27
   8  -6   8   -0.17    0.29
  -6   8   9   -0.04    0.28
   6  -8  -9    0.06    0.35
  -5   7   9    0.21    0.28
   5  -7  -9    1.04    0.35
  -4   6   9   -0.12    0.25
   4  -6  -9    0.01    0.31
  -3   5   9    1.19    0.34
   3  -5  -9    1.74    0.32
   3  -5  -9    1.31    0.36
  -2   4   9    1.65    0.37
  -2   4   9    1.05    0.31
   2  -4  -9    2.17    0.43
   2  -4  -9    0.72    0.36
  -1   3   9    1.53    0.30
  -1   3   9    1.58    0.39
   1  -3  -9    1.94    0.43
   1  -3  -9    2.04    0.38
   0   2   9   -0.30    0.31
   0   2   9   -0.02    0.17
   0  -2  -9    0.17    0.28
   0  -2  -9   -0.15    0.34
   1   1   9    2.89    0.32
   1   1   9    2.29    0.36
   1   1   9    3.03    0.43
  -1  -1  -9    2.90    0.38
  -1  -1  -9    2.90    0.43
   2   0   9   -0.07    0.21
   2   0   9    0.09    0.14
   2   0   9    0.04    0.29
  -2   0  -9    0.21    0.29
  -2   0  -9   -0.31    0.24
   3  -1   9    5.73    0.37
   3  -1   9    5.20    0.30
   3  -1   9    5.40    0.51
  -3   1  -9    5.65    0.44
  -3   1  -9    5.82    0.70
   4  -2   9    1.62    0.34
  -4   2  -9    1.19    0.29
   5  -3   9    0.22    0.31
  -5   3  -9    0.18    0.23
   6  -4   9   -0.07    0.28
  -6   4  -9   -0.29    0.19
   7  -5   9   -0.22    0.28
   8  -6   9    0.38    0.31
  -6   8  10    0.26    0.31
   6  -8 -10    0.25    0.38
  -5   7  10    0.34    0.32
   5  -7 -10   -0.01    0.30
  -4   6  10   -0.12    0.27
   4  -6 -10    0.02    0.32
  -3   5  10   -0.09    0.23
   3  -5 -10    0.31    0.32
   3  -5 -10    0.76    0.33
  -2   4  10    0.88    0.29
  -2   4  10    1.22    0.37
   2  -4 -10    0.84    0.38
   2  -4 -10    1.06    0.36
  -1   3  10    6.77    0.59
  -1   3  10    6.74    0.52
   1  -3 -10    7.22    0.85
   1  -3 -10    7.50    0.60
   0   2  10    0.27    0.23
   0   2  10    0.90    0.43
   0  -2 -10    0.65    0.41
   0  -2 -10    0.18    0.34
   1   1  10    3.04    0.35
   1   1  10    3.62    0.49
  -1  -1 -10    3.32    0.48
  -1  -1 -10    3.57    0.42
   2   0  10   10.54    0.52
   2   0  10   10.68    0.69
   2   0  10   10.92    0.68
  -2   0 -10   11.27    0.62
  -2   0 -10   10.75    0.93
   3  -1  10    0.58    0.20
   3  -1  10    0.75    0.18
   3  -1  10    0.20    0.34
  -3   1 -10    0.44    0.29
  -3   1 -10    0.55    0.32
   4  -2  10    0.38    0.34
  -4   2 -10   -0.13    0.28
   5  -3  10    2.03    0.37
  -5   3 -10    1.28    0.30
   6  -4  10   -0.15    0.29
  -6   4 -10   -0.13    0.23
   7  -5  10   -0.06    0.31
   8  -6  10    0.06    0.31
  -5   7  11   -0.17    0.31
   5  -7 -11    0.32    0.36
  -4   6  11    0.24    0.29
   4  -6 -11    0.37    0.35
  -3   5  11    1.06    0.36
   3  -5 -11    1.79    0.44
   3  -5 -11    1.79    0.41
  -2   4  11    0.30    0.26
  -2   4  11    0.58    0.35
   2  -4 -11    0.25    0.34
   2  -4 -11    0.59    0.39
  -1   3  11    0.18    0.24
  -1   3  11    0.79    0.39
   1  -3 -11    0.36    0.34
   1  -3 -11    0.46    0.41
   0   2  11   18.38    0.88
   0   2  11   20.60    0.97
   0  -2 -11   21.34    1.21
   0  -2 -11   21.71    0.94
   1   1  11    0.37    0.38
   1   1  11    0.22    0.22
  -1  -1 -11   -0.21    0.31
  -1  -1 -11    0.36    0.38
   2   0  11   -0.12    0.18
   2   0  11   -0.04    0.36
  -2   0 -11   -0.10    0.36
  -2   0 -11   -0.16    0.29
   3  -1  11    5.09    0.52
  -3   1 -11    4.86    0.52
   4  -2  11    0.29    0.32
  -4   2 -11    0.53    0.31
   5  -3  11   -0.21    0.31
  -5   3 -11   -0.37    0.28
   6  -4  11    1.42    0.38
   7  -5  11    0.99    0.36
   8  -6  11    0.76    0.35
   9  -7  11    0.46    0.37
  -5   7  12   -0.09    0.32
   5  -7 -12    0.10    0.37
  -4   6  12    0.32    0.31
   4  -6 -12    0.06    0.35
  -3   5  12    0.32    0.32
   3  -5 -12    1.92    0.43
   3  -5 -12    0.77    0.40
  -2   4  12    0.00    0.26
  -2   4  12    0.81    0.38
   2  -4 -12    0.21    0.40
   2  -4 -12    0.21    0.36
  -1   3  12    2.01    0.45
  -1   3  12    1.15    0.33
   1  -3 -12    0.74    0.44
   1  -3 -12    1.31    0.39
   0   2  12    0.06    0.25
   0   2  12    0.28    0.36
   0  -2 -12    0.14    0.39
   0  -2 -12    0.32    0.34
   1   1  12    8.36    0.67
   1   1  12    7.58    0.51
  -1  -1 -12    7.49    0.60
  -1  -1 -12    7.31    0.85
   2   0  12    4.99    0.40
   2   0  12    4.70    0.54
  -2   0 -12    5.15    0.52
  -2   0 -12    3.88    0.53
   3  -1  12    0.06    0.35
  -3   1 -12   -0.24    0.35
   4  -2  12    0.01    0.34
  -4   2 -12   -0.43    0.32
   5  -3  12    1.06    0.37
  -5   3 -12    0.18    0.35
   6  -4  12    0.08    0.33
   7  -5  12    0.15    0.34
   8  -6  12    0.40    0.39
  -4   6  13    0.01    0.32
   4  -6 -13   -0.26    0.36
  -3   5  13   -0.02    0.30
   3  -5 -13    0.48    0.41
  -2   4  13   -0.20    0.27
  -2   4  13    0.73    0.37
   2  -4 -13   -0.23    0.35
  -1   3  13    3.98    0.52
  -1   3  13    5.61    0.63
   1  -3 -13    5.62    0.61
   0   2  13    0.44    0.28
   0   2  13    0.96    0.43
   0  -2 -13    1.27    0.42
   1   1  13    1.59    0.32
   1   1  13    1.30    0.44
  -1  -1 -13    1.06    0.38
   2   0  13    0.22    0.39
   3  -1  13    0.00    0.36
   4  -2  13   -0.02    0.35
  -4   2 -13   -0.63    0.35
   5  -3  13    0.54    0.38
  -5   3 -13   -0.54    0.37
   6  -4  13   -0.42    0.35
   7  -5  13    0.81    0.41
  -4   6  14   -0.22    0.33
  -3   5  14    0.08    0.31
   3  -5 -14    0.13    0.40
  -2   4  14    2.29    0.50
  -2   4  14    1.05    0.39
   2  -4 -14    0.78    0.42
  -1   3  14    4.50    0.59
  -1   3  14    2.09    0.44
   1  -3 -14    2.91    0.50
   0   2  14    2.29    0.43
   0   2  14    3.86    0.56
   0  -2 -14    2.61    0.48
   1   1  14    1.57    0.47
   1   1  14    1.09    0.34
   2   0  14    2.20    0.49
   3  -1  14    0.32    0.39
   4  -2  14   -0.34    0.36
   5  -3  14   -0.05    0.38
   6  -4  14   -0.41    0.37
   7  -5  14    0.55    0.42
  -3   5  15   -0.07    0.35
   3  -5 -15   -0.02    0.41
  -2   4  15    0.28    0.35
   2  -4 -15   -0.23    0.40
  -1   3  15    2.48    0.55
  -1   3  15    1.86    0.42
   1  -3 -15    2.16    0.48
   0   2  15    0.57    0.35
   0   2  15    0.62    0.41
   0  -2 -15    0.84    0.40
   1   1  15    0.38    0.40
   2   0  15    0.09    0.40
   3  -1  15    0.48    0.43
   4  -2  15    0.36    0.41
   5  -3  15    0.34    0.42
   6  -4  15    0.50    0.43
  -1   3  16    0.88    0.43
   1  -3 -16    0.68    0.43
   0   2  16    1.14    0.48
   1   1  16    1.00    0.46
   2   0  16    1.65    0.49
   3  -1  16    0.37    0.45
   4  -2  16    0.45    0.44
  -3  -1  17    0.94    0.44
  -4   0  17    0.86    0.43
  -5   1  17    0.61    0.44
  -1  -3  16    1.37    0.43
  -2  -2  16    1.04    0.42
  -3  -1  16    0.81    0.41
  -4   0  16    1.22    0.44
  -5   1  16   -0.01    0.36
  -6   2  16    1.89    0.50
  -6   2  16    0.95    0.38
   7  -3 -16    0.25    0.40
  -7   3  16    0.05    0.35
  -7   3  16    0.50    0.39
   0  -4  15    0.26    0.37
  -1  -3  15    2.74    0.47
  -2  -2  15    1.13    0.40
  -3  -1  15    1.89    0.44
  -4   0  15    1.05    0.39
  -5   1  15    0.63    0.38
  -5   1  15    0.57    0.32
   6  -2 -15    0.21    0.37
  -6   2  15   -0.09    0.29
  -6   2  15    0.72    0.40
   7  -3 -15    0.82    0.40
  -7   3  15    0.24    0.35
  -7   3  15    1.52    0.44
   8  -4 -15    0.81    0.42
  -8   4  15    0.79    0.42
  -9   5  15    0.04    0.35
   1  -5  14    0.43    0.35
   0  -4  14    1.49    0.39
  -1  -3  14    3.69    0.48
  -2  -2  14    1.69    0.41
  -3  -1  14    1.28    0.41
  -4   0  14    0.58    0.39
  -4   0  14   -0.03    0.23
   5  -1 -14    0.61    0.36
  -5   1  14    0.54    0.31
  -5   1  14    0.94    0.40
   6  -2 -14    1.14    0.40
  -6   2  14    1.36    0.37
  -6   2  14    2.28    0.48
   7  -3 -14    0.36    0.38
  -7   3  14    0.83    0.40
  -7   3  14    0.58    0.34
   8  -4 -14    0.11    0.36
  -8   4  14    0.15    0.33
  -8   4  14    0.73    0.39
   9  -5 -14    0.22    0.38
  -9   5  14    0.17    0.35
   2  -6  13    0.67    0.35
   1  -5  13    0.54    0.34
   0  -4  13    0.59    0.33
   1   3 -13    4.03    0.56
  -1  -3  13    5.63    0.55
   2   2 -13    3.19    0.52
  -2  -2  13    4.19    0.48
   3   1 -13    0.98    0.43
  -3  -1  13    1.85    0.41
   4   0 -13    0.18    0.38
  -4   0  13    0.12    0.23
  -4   0  13   -0.09    0.34
   5  -1 -13    0.09    0.32
  -5   1  13    0.09    0.24
  -5   1  13    0.09    0.34
   6  -2 -13   -0.21    0.32
  -6   2  13    0.07    0.23
  -6   2  13    0.12    0.35
   7  -3 -13    2.36    0.45
  -7   3  13    2.62    0.46
  -7   3  13    2.36    0.47
   8  -4 -13    0.65    0.38
  -8   4  13    0.49    0.32
  -8   4  13    1.20    0.38
   9  -5 -13    1.39    0.42
  -9   5  13    1.55    0.43
  10  -6 -13    0.53    0.37
 -10   6  13    0.03    0.35
   2  -6  12    1.59    0.34
   1  -5  12    0.42    0.32
   0  -4  12    0.49    0.32
   1   3 -12    0.05    0.34
  -1  -3  12    0.97    0.34
   2   2 -12    2.08    0.44
  -2  -2  12    2.95    0.41
   3   1 -12   -0.28    0.34
  -3  -1  12    0.13    0.30
  -3  -1  12    0.11    0.18
   4   0 -12    1.88    0.44
   4   0 -12    2.16    0.37
  -4   0  12    2.46    0.42
  -4   0  12    1.89    0.31
   5  -1 -12    0.90    0.35
   5  -1 -12    0.40    0.38
  -5   1  12    1.48    0.30
  -5   1  12    1.80    0.41
   6  -2 -12    0.42    0.39
   6  -2 -12    0.35    0.34
  -6   2  12    0.67    0.38
  -6   2  12    0.15    0.25
   7  -3 -12    0.42    0.40
   7  -3 -12    0.67    0.34
  -7   3  12    0.60    0.35
  -7   3  12    0.01    0.25
   8  -4 -12    2.31    0.44
   8  -4 -12    2.40    0.43
  -8   4  12    2.86    0.45
  -8   4  12    1.29    0.38
   9  -5 -12    0.24    0.33
  -9   5  12    0.45    0.31
  10  -6 -12    0.32    0.35
 -10   6  12    0.08    0.32
  11  -7 -12    0.66    0.37
 -11   7  12   -0.35    0.35
   2  -6  11    2.00    0.34
   1  -5  11    2.63    0.37
   0  -4  11    0.04    0.28
   1   3 -11   -0.31    0.29
  -1  -3  11    0.20    0.30
   2   2 -11    0.83    0.37
  -2  -2  11    0.53    0.33
   3   1 -11    0.23    0.28
   3   1 -11    0.27    0.37
  -3  -1  11   -0.23    0.32
  -3  -1  11    0.88    0.21
   4   0 -11    0.24    0.28
   4   0 -11    0.22    0.37
  -4   0  11    0.17    0.19
  -4   0  11   -0.12    0.31
  -4   0  11   -0.64    0.29
   5  -1 -11    0.16    0.37
   5  -1 -11    0.14    0.32
  -5   1  11    0.46    0.22
  -5   1  11    0.45    0.37
   6  -2 -11    1.25    0.43
   6  -2 -11    1.00    0.36
  -6   2  11    1.19    0.31
  -6   2  11    1.09    0.38
   7  -3 -11    2.02    0.40
   7  -3 -11    1.83    0.43
  -7   3  11    1.27    0.32
  -7   3  11    1.78    0.38
   8  -4 -11   10.37    0.70
   8  -4 -11   12.33    0.88
  -8   4  11    9.93    0.65
  -8   4  11    8.39    0.66
   9  -5 -11    0.70    0.36
  -9   5  11    0.56    0.31
  10  -6 -11    1.45    0.38
 -10   6  11    1.59    0.42
  11  -7 -11   -0.17    0.32
 -11   7  11   -0.25    0.26
   2  -6  10    1.15    0.29
   1  -5  10    1.43    0.31
   0   4 -10   -0.32    0.23
   0  -4  10    0.69    0.29
   1   3 -10    7.39    0.77
  -1  -3  10    6.98    0.54
   2   2 -10   29.97    1.38
  -2  -2  10   28.17    1.09
   3   1 -10    0.87    0.27
   3   1 -10    1.18    0.37
  -3  -1  10    1.03    0.33
  -3  -1  10    0.38    0.21
  -3  -1  10    1.00    0.21
   4   0 -10    0.27    0.27
   4   0 -10   -0.01    0.33
  -4   0  10   -0.46    0.28
  -4   0  10   -0.50    0.28
  -4   0  10    0.24    0.16
   5  -1 -10   -0.01    0.34
   5  -1 -10    0.39    0.28
  -5   1  10    0.07    0.17
  -5   1  10   -0.26    0.29
   6  -2 -10    0.41    0.33
   6  -2 -10    0.71    0.42
  -6   2  10    1.40    0.29
  -6   2  10    0.58    0.37
   7  -3 -10    9.26    0.86
   7  -3 -10    8.42    0.60
  -7   3  10    7.99    0.58
  -7   3  10    9.10    0.59
   8  -4 -10    4.22    0.48
   8  -4 -10    4.53    0.49
  -8   4  10    3.53    0.48
  -8   4  10    4.73    0.47
   9  -5 -10    1.86    0.38
  -9   5  10    1.65    0.39
  10  -6 -10    1.21    0.36
 -10   6  10    1.29    0.39
  11  -7 -10    0.57    0.33
 -11   7  10    0.02    0.29
  12  -8 -10    0.02    0.36
 -12   8  10   -0.25    0.31
   1  -5   9    0.82    0.26
   0  -4   9   15.44    0.69
   1   3  -9    1.83    0.30
  -1  -3   9    1.60    0.32
   2   2  -9    1.14    0.23
   2   2  -9    1.55    0.31
  -2  -2   9    1.44    0.31
   3   1  -9    1.36    0.27
   3   1  -9    1.20    0.33
  -3  -1   9    1.52    0.21
  -3  -1   9    1.22    0.31
   4   0  -9    0.13    0.30
   4   0  -9   -0.03    0.22
  -4   0   9   -0.17    0.12
  -4   0   9   -0.08    0.25
  -4   0   9   -0.55    0.24
   5  -1  -9    0.32    0.33
   5  -1  -9   -0.04    0.25
  -5   1   9   -0.05    0.27
  -5   1   9    0.08    0.16
  -5   1   9   -0.58    0.31
   6  -2  -9    2.14    0.42
   6  -2  -9    1.76    0.33
  -6   2   9    1.96    0.31
  -6   2   9    2.70    0.39
   7  -3  -9    0.75    0.31
   7  -3  -9    0.52    0.38
  -7   3   9    0.47    0.23
  -7   3   9    0.24    0.30
   8  -4  -9    0.23    0.32
   8  -4  -9    0.91    0.35
  -8   4   9    0.56    0.26
  -8   4   9    0.76    0.32
   9  -5  -9    5.03    0.50
  -9   5   9    4.02    0.53
  10  -6  -9    0.86    0.33
 -10   6   9    0.73    0.31
  11  -7  -9    1.18    0.34
 -11   7   9    1.01    0.38
  12  -8  -9    0.79    0.37
 -12   8   9    0.01    0.30
   1  -5   8    0.21    0.23
   0  -4   8    3.40    0.34
   1   3  -8    2.52    0.27
  -1  -3   8    2.40    0.32
   2   2  -8   14.35    0.57
   2   2  -8   14.95    0.79
  -2  -2   8   13.89    0.64
   3   1  -8    1.35    0.28
   3   1  -8    1.67    0.33
  -3  -1   8    1.33    0.21
  -3  -1   8    1.42    0.31
   4   0  -8   -0.21    0.19
   4   0  -8   -0.30    0.24
  -4   0   8    0.00    0.12
  -4   0   8   -0.34    0.23
   5  -1  -8   -0.16    0.25
   5  -1  -8    0.17    0.31
  -5   1   8    1.09    0.21
  -5   1   8    0.02    0.31
  -5   1   8    0.22    0.28
   6  -2  -8    1.57    0.31
   6  -2  -8    1.60    0.37
  -6   2   8    1.73    0.33
  -6   2   8    1.83    0.27
   7  -3  -8    0.22    0.33
   7  -3  -8    0.07    0.26
  -7   3   8    0.07    0.17
  -7   3   8   -0.08    0.23
   8  -4  -8    0.66    0.32
  -8   4   8    0.61    0.25
  -8   4   8    1.02    0.30
   9  -5  -8   13.29    0.70
  -9   5   8   12.01    0.74
  10  -6  -8    0.34    0.28
 -10   6   8    0.30    0.26
  11  -7  -8    1.36    0.35
 -11   7   8    0.89    0.35
  12  -8  -8   -0.13    0.32
 -12   8   8   -0.15    0.28
   0  -4   7    1.44    0.25
  -1  -3   7    1.51    0.25
  -1  -3   7    1.84    0.26
   2   2  -7   -0.25    0.14
   2   2  -7   -0.03    0.17
  -2  -2   7   -0.20    0.20
   3   1  -7  113.14    3.23
   3   1  -7  114.10    3.84
  -3  -1   7  111.26    3.25
  -3  -1   7  119.07    3.14
   4   0  -7   -0.14    0.21
   4   0  -7    0.04    0.17
  -4   0   7   -0.36    0.19
  -4   0   7    0.05    0.11
  -4   0   7   -0.08    0.18
   5  -1  -7    1.37    0.32
   5  -1  -7    1.60    0.28
  -5   1   7    2.46    0.27
  -5   1   7    1.30    0.29
  -5   1   7    0.45    0.32
   6  -2  -7    2.42    0.30
   6  -2  -7    2.64    0.37
  -6   2   7    2.29    0.37
  -6   2   7    2.70    0.31
  -6   2   7    3.12    0.34
   7  -3  -7    1.89    0.31
   7  -3  -7    2.15    0.36
  -7   3   7    2.17    0.30
  -7   3   7    2.50    0.34
   8  -4  -7   35.82    1.24
  -8   4   7   33.94    1.18
  -8   4   7   34.71    1.30
   9  -5  -7    7.32    0.53
  -9   5   7    6.00    0.52
  10  -6  -7    5.76    0.50
 -10   6   7    4.94    0.57
  11  -7  -7    1.08    0.33
 -11   7   7    0.78    0.32
  12  -8  -7   -0.54    0.29
 -12   8   7    0.13    0.27
   0  -4   6    8.39    0.39
  -1  -3   6    0.44    0.19
  -1  -3   6    0.05    0.13
   2   2  -6   20.89    0.68
   2   2  -6   21.19    0.84
  -2  -2   6   20.57    0.73
   3   1  -6    1.19    0.22
   3   1  -6    1.18    0.19
  -3  -1   6    1.12    0.21
  -3  -1   6    1.57    0.17
   4   0  -6   28.59    0.92
   4   0  -6   27.33    1.11
  -4   0   6   27.55    0.93
  -4   0   6   27.21    0.89
  -4   0   6   28.69    1.08
   5  -1  -6    1.13    0.26
   5  -1  -6    1.10    0.22
  -5   1   6    0.54    0.25
  -5   1   6    0.97    0.22
  -5   1   6    1.50    0.21
   6  -2  -6   -0.56    0.23
   6  -2  -6   -0.62    0.18
  -6   2   6   -0.49    0.18
  -6   2   6    0.18    0.14
  -6   2   6   -0.56    0.26
   7  -3  -6    6.23    0.53
   7  -3  -6    6.66    0.42
  -7   3   6    6.57    0.42
  -7   3   6    6.39    0.40
  -7   3   6    7.53    0.68
   8  -4  -6    0.77    0.27
  -8   4   6    0.26    0.18
  -8   4   6    0.52    0.22
   9  -5  -6    0.73    0.28
  -9   5   6    0.81    0.27
  10  -6  -6    0.61    0.29
 -10   6   6    0.51    0.26
  11  -7  -6    3.64    0.41
 -11   7   6    3.89    0.54
  12  -8  -6    0.08    0.29
 -12   8   6   -0.13    0.25
  13  -9  -6    0.11    0.32
 -13   9   6    0.06    0.32
  -1  -3   5   -0.04    0.07
  -1  -3   5    0.05    0.14
   2   2  -5   13.86    0.46
  -2  -2   5   14.33    0.52
  -2  -2   5   13.31    0.50
   3   1  -5    0.14    0.15
   3   1  -5    0.33    0.17
  -3  -1   5    0.46    0.18
   4   0  -5   -0.16    0.17
   4   0  -5   -0.01    0.13
  -4   0   5   -0.02    0.08
  -4   0   5   -0.03    0.14
  -4   0   5   -0.14    0.17
   5  -1  -5   24.16    1.01
   5  -1  -5   24.58    0.83
  -5   1   5   25.78    1.02
  -5   1   5   25.23    0.83
  -5   1   5   24.33    0.83
   6  -2  -5   74.99    2.54
   6  -2  -5   74.28    2.16
  -6   2   5   72.77    2.14
  -6   2   5   72.64    2.17
  -6   2   5   74.33    2.58
   7  -3  -5    0.49    0.20
  -7   3   5    0.44    0.17
  -7   3   5    0.34    0.27
  -7   3   5    0.39    0.17
   8  -4  -5    7.87    0.47
  -8   4   5    7.57    0.48
  -8   4   5    7.33    0.41
  -8   4   5    8.67    0.74
   9  -5  -5    2.10    0.31
  -9   5   5    1.46    0.30
  10  -6  -5   13.27    0.64
 -10   6   5   14.12    0.77
  11  -7  -5    0.42    0.27
 -11   7   5   -0.09    0.24
  12  -8  -5    0.04    0.28
 -12   8   5    0.50    0.33
  13  -9  -5   -0.06    0.31
 -13   9   5    0.01    0.31
  -2  -2   4   34.92    1.03
   3   1  -4    7.45    0.31
   3   1  -4    7.03    0.43
  -3  -1   4    7.03    0.33
   4   0  -4   42.38    1.24
   4   0  -4   41.11    1.49
  -4   0   4   41.25    1.24
  -4   0   4   42.67    1.47
  -4   0   4   40.76    1.21
   5  -1  -4   12.67    0.62
   5  -1  -4   12.38    0.49
  -5   1   4   13.12    0.49
  -5   1   4   12.16    0.47
  -5   1   4   12.36    0.64
   6  -2  -4   33.81    1.23
   6  -2  -4   32.78    1.05
  -6   2   4   33.20    1.28
  -6   2   4   33.73    1.03
  -6   2   4   34.02    1.09
   7  -3  -4    1.24    0.21
  -7   3   4    1.50    0.19
  -7   3   4    2.04    0.26
  -7   3   4    1.31    0.27
   8  -4  -4    1.15    0.23
  -8   4   4    1.45    0.19
  -8   4   4    1.87    0.27
  -8   4   4    1.42    0.30
   9  -5  -4   23.31    0.85
  -9   5   4   23.06    0.96
  10  -6  -4    7.38    0.47
 -10   6   4    8.01    0.57
  11  -7  -4    1.76    0.32
 -11   7   4    2.60    0.42
  12  -8  -4    0.13    0.27
 -12   8   4   -0.14    0.26
  13  -9  -4   -0.25    0.27
 -13   9   4   -0.06    0.29
  -3   7  -3    1.55    0.27
   3   1  -3  114.84    3.77
   3   1  -3  118.60    3.19
  -3  -1   3  117.04    3.20
   4   0  -3    0.04    0.12
   4   0  -3   -0.29    0.17
  -4   0   3   -0.03    0.06
  -4   0   3    0.08    0.19
  -4   0   3   -0.18    0.12
   5  -1  -3    2.05    0.20
   5  -1  -3    2.28    0.24
  -5   1   3    2.49    0.19
  -5   1   3    2.33    0.26
  -5   1   3    2.47    0.19
   6  -2  -3   28.41    0.88
  -6   2   3   27.22    1.06
  -6   2   3   27.97    0.86
  -6   2   3   28.11    0.92
   7  -3  -3   40.62    1.21
  -7   3   3   37.73    1.27
  -7   3   3   39.51    1.44
  -7   3   3   39.96    1.18
   8  -4  -3    8.94    0.43
  -8   4   3    9.67    0.60
  -8   4   3    9.57    0.50
  -8   4   3    9.62    0.39
   9  -5  -3    1.00    0.25
  -9   5   3    0.33    0.20
  -9   5   3    0.32    0.25
  10  -6  -3    0.28    0.24
 -10   6   3   -0.16    0.20
  11  -7  -3   -0.13    0.23
 -11   7   3    0.23    0.23
  12  -8  -3    1.15    0.30
 -12   8   3    1.56    0.38
  13  -9  -3   -0.04    0.28
 -13   9   3   -0.22    0.25
  -4   8  -2    2.07    0.33
  -3   7  -2    1.26    0.27
   3   1  -2   12.87    0.41
  -3  -1   2   14.36    0.42
   4   0  -2  184.36    5.51
   4   0  -2  208.10    6.54
  -4   0   2  204.68    5.52
  -4   0   2  212.80    5.39
  -4   0   2  208.26    6.54
   5  -1  -2    1.33    0.15
  -5   1   2    1.46    0.14
  -5   1   2    1.37    0.14
  -5   1   2    1.33    0.20
   6  -2  -2    0.09    0.12
  -6   2   2    0.20    0.10
  -6   2   2    0.09    0.09
   7  -3  -2   39.40    1.17
  -7   3   2   37.84    1.13
  -7   3   2   38.97    1.23
   8  -4  -2   11.02    0.45
  -8   4   2   10.71    0.52
  -8   4   2   11.06    0.41
   9  -5  -2    0.24    0.21
  -9   5   2    0.13    0.18
  10  -6  -2    5.84    0.39
 -10   6   2    5.72    0.47
  11  -7  -2    4.39    0.38
 -11   7   2    4.30    0.50
  12  -8  -2   -0.10    0.24
 -12   8   2    0.22    0.26
  13  -9  -2   -0.31    0.27
 -13   9   2   -0.01    0.28
  -4   8  -1    0.06    0.22
  -3   7  -1    1.19    0.27
   3   1  -1   23.50    0.66
   4   0  -1   -0.46    0.03
  -4   0   1   -0.47    0.04
  -4   0   1   -0.47    0.05
   5  -1  -1   13.85    0.45
  -5   1   1   14.58    0.44
  -5   1   1   13.64    0.46
   6  -2  -1  153.05    4.11
  -6   2   1  150.79    4.09
  -6   2   1  146.20    4.06
   7  -3  -1   20.74    0.67
  -7   3   1   20.44    0.64
  -7   3   1   20.77    0.73
   8  -4  -1    2.74    0.23
  -8   4   1    2.61    0.28
   9  -5  -1    6.43    0.36
  -9   5   1    5.08    0.40
  10  -6  -1   11.17    0.50
 -10   6   1   11.62    0.63
  11  -7  -1    2.53    0.29
 -11   7   1    2.78    0.39
  12  -8  -1    0.98    0.27
 -12   8   1    0.90    0.32
  13  -9  -1   -0.05    0.26
  -5   9   0    0.18    0.26
  -4   8   0    0.01    0.23
  -3   7   0    1.07    0.28
   4   0   0    1.24    0.07
  -4   0   0    0.84    0.07
   5  -1   0   17.96    0.54
  -5   1   0   16.70    0.54
  -5   1   0   18.52    0.53
   6  -2   0    3.66    0.19
   6  -2   0    3.52    0.19
  -6   2   0    3.69    0.21
  -6   2   0    3.64    0.18
   7  -3   0   17.87    0.57
   7  -3   0   17.90    0.57
  -7   3   0   17.91    0.64
  -7   3   0   18.28    0.55
   8  -4   0   16.76    0.55
  -8   4   0   16.42    0.65
   9  -5   0    0.32    0.18
  -9   5   0   -0.02    0.16
  10  -6   0    0.30    0.20
 -10   6   0   -0.19    0.18
  11  -7   0   -0.01    0.20
 -11   7   0    0.49    0.23
  12  -8   0    0.00    0.24
 -12   8   0    0.02    0.25
  13  -9   0   -0.06    0.26
  -5   9   1    0.29    0.28
  -4   8   1    0.37    0.27
  -3   7   1    0.52    0.24
  -2   6   1    0.82    0.23
   2  -6  -1    0.33    0.20
   1  -5  -1    3.76    0.29
   0  -4  -1    2.05    0.21
   1   3   1   28.27    0.83
  -1  -3  -1   28.75    0.86
   2   2   1  263.42    7.20
  -2  -2  -1  267.67    7.19
  -2  -2  -1  266.77    7.21
   3   1   1    0.70    0.10
   3   1   1    0.38    0.08
  -3  -1  -1    0.68    0.09
  -3  -1  -1    0.72    0.08
   4   0   1   -0.23    0.04
   4   0   1   -0.23    0.06
  -4   0  -1   -0.21    0.04
  -4   0  -1   -0.23    0.05
   5  -1   1    1.29    0.14
  -5   1  -1    1.10    0.10
   6  -2   1   64.13    1.74
   6  -2   1   63.91    1.74
  -6   2  -1   57.83    1.72
  -6   2  -1   63.10    1.73
   7  -3   1    0.35    0.07
   7  -3   1    0.24    0.12
  -7   3  -1    0.30    0.11
   8  -4   1    2.72    0.22
  -8   4  -1    2.41    0.23
   9  -5   1    3.43    0.28
  -9   5  -1    3.64    0.31
  10  -6   1   -0.07    0.19
 -10   6  -1   -0.14    0.18
  11  -7   1    3.72    0.33
 -11   7  -1    4.51    0.40
  -6  10   2    0.09    0.32
  -5   9   2    0.12    0.27
   5  -9  -2   -0.10    0.22
  -4   8   2    0.88    0.31
   4  -8  -2    0.79    0.24
  -3   7   2    1.15    0.29
   3  -7  -2    1.05    0.23
  -2   6   2    0.36    0.22
   2  -6  -2    0.54    0.22
   1  -5  -2   -0.04    0.21
   1  -5  -2   -0.43    0.19
   0   4   2    1.23    0.21
   0   4   2    1.61    0.15
   0  -4  -2    1.60    0.21
   0  -4  -2    1.39    0.20
   1   3   2    1.04    0.19
   1   3   2    1.19    0.16
  -1  -3  -2    1.03    0.16
   2   2   2   68.63    2.32
   2   2   2   70.00    1.97
  -2  -2  -2   72.38    1.97
  -2  -2  -2   67.66    2.29
   3   1   2  372.15    9.63
   3   1   2  346.69   11.37
  -3  -1  -2  348.24    9.64
  -3  -1  -2  355.80   11.37
   4   0   2  103.37    3.31
   4   0   2  103.03    2.82
  -4   0  -2   99.17    3.31
  -4   0  -2  102.93    2.81
   5  -1   2    0.18    0.13
  -5   1  -2    0.00    0.09
   6  -2   2   24.37    0.73
   6  -2   2   25.26    0.73
  -6   2  -2   24.22    0.72
  -6   2  -2   22.75    0.69
   7  -3   2    2.63    0.21
  -7   3  -2    2.18    0.17
   8  -4   2    2.58    0.24
  -8   4  -2    2.32    0.21
   9  -5   2   -0.29    0.18
  -9   5  -2   -0.17    0.13
  10  -6   2    2.82    0.27
 -10   6  -2    2.65    0.32
   5  -9  -3    0.56    0.25
  -4   8   3    0.39    0.29
   4  -8  -3    0.23    0.25
  -3   7   3    1.14    0.30
   3  -7  -3    0.41    0.24
  -2   6   3    1.51    0.35
  -2   6   3    1.87    0.32
   2  -6  -3    1.87    0.28
  -1   5   3    3.76    0.27
  -1   5   3    3.19    0.36
   1  -5  -3    3.34    0.32
   0   4   3    4.22    0.48
   0   4   3    3.90    0.28
   0  -4  -3    4.09    0.32
   1   3   3   33.25    1.24
   1   3   3   33.42    1.03
  -1  -3  -3   32.63    1.04
   2   2   3   63.94    2.15
   2   2   3   60.81    1.81
  -2  -2  -3   63.87    1.81
  -2  -2  -3   63.35    2.13
   3   1   3   25.51    0.95
   3   1   3   24.83    0.82
  -3  -1  -3   25.21    0.96
  -3  -1  -3   25.88    0.81
   4   0   3    0.10    0.11
   4   0   3    0.16    0.16
  -4   0  -3    0.11    0.12
  -4   0  -3    0.27    0.11
   5  -1   3   35.16    1.03
  -5   1  -3   33.21    1.17
  -5   1  -3   35.10    1.02
   6  -2   3   17.60    0.58
  -6   2  -3   17.50    0.56
   7  -3   3    0.83    0.16
   8  -4   3    4.73    0.29
  -8   4  -3    4.67    0.26
   9  -5   3    3.12    0.29
  -9   5  -3    2.76    0.26
 -10   6  -3    5.26    0.38
  -5   9   4   -0.03    0.28
   5  -9  -4    0.06    0.27
  -4   8   4    0.02    0.24
   4  -8  -4    0.21    0.26
  -3   7   4    1.67    0.36
   3  -7  -4    1.25    0.30
  -2   6   4    1.74    0.33
   2  -6  -4    2.25    0.31
  -1   5   4    1.38    0.21
  -1   5   4    1.16    0.35
  -1   5   4    1.14    0.26
   1  -5  -4    1.02    0.27
   0   4   4    9.11    0.67
   0   4   4    9.26    0.45
   0  -4  -4    8.89    0.48
   1   3   4   23.21    0.81
   1   3   4   24.56    1.02
  -1  -3  -4   23.72    0.92
  -1  -3  -4   22.89    0.82
   2   2   4    5.37    0.46
   2   2   4    5.68    0.36
  -2  -2  -4    5.26    0.44
  -2  -2  -4    6.26    0.34
  -2  -2  -4    5.50    0.34
   3   1   4   22.90    0.77
   3   1   4   21.91    0.88
  -3  -1  -4   22.00    0.76
  -3  -1  -4   23.44    0.90
  -3  -1  -4   23.89    0.76
   4   0   4    1.09    0.15
   4   0   4    1.47    0.21
  -4   0  -4    1.18    0.18
  -4   0  -4    1.44    0.17
   5  -1   4    6.33    0.32
  -5   1  -4    6.95    0.32
  -5   1  -4    6.72    0.35
   6  -2   4   27.67    0.87
  -6   2  -4   27.01    0.84
   7  -3   4   -0.10    0.12
   7  -3   4   -0.06    0.15
   9  -5   4    1.18    0.24
  -5   9   5    0.03    0.28
   5  -9  -5    0.31    0.30
  -4   8   5   -0.01    0.23
   4  -8  -5   -0.01    0.26
  -3   7   5   -0.09    0.22
   3  -7  -5   -0.38    0.25
  -2   6   5    1.21    0.30
   2  -6  -5    1.51    0.31
  -1   5   5    8.22    0.44
  -1   5   5    7.11    0.51
   1  -5  -5    7.51    0.51
   0   4   5   26.79    0.94
   0   4   5   27.52    1.23
   0  -4  -5   26.73    0.98
   1   3   5    8.91    0.47
   1   3   5    9.59    0.68
  -1  -3  -5    8.65    0.48
  -1  -3  -5    9.81    0.57
   2   2   5   20.51    0.75
   2   2   5   20.09    0.88
  -2  -2  -5   19.40    0.87
  -2  -2  -5   18.55    0.72
   3   1   5   44.71    1.60
   3   1   5   46.78    1.40
  -3  -1  -5   45.40    1.38
  -3  -1  -5   43.96    1.38
  -3  -1  -5   44.89    1.62
   5  -1   5    0.32    0.18
  -5   1  -5    0.21    0.15
  -5   1  -5    0.10    0.16
  -5   1  -5    0.28    0.12
   6  -2   5   32.80    1.03
  -6   2  -5   32.83    1.03
  -6   2  -5   32.82    1.16
   7  -3   5    4.07    0.33
   8  -4   5    1.94    0.26
   9  -5   5    1.17    0.26
  -5   9   6    0.11    0.29
   5  -9  -6   -0.38    0.29
  -4   8   6   -0.17    0.26
   4  -8  -6    0.29    0.29
  -3   7   6    1.12    0.33
   3  -7  -6    0.94    0.33
  -2   6   6    0.00    0.20
   2  -6  -6   -0.03    0.27
  -1   5   6    2.58    0.33
  -1   5   6    1.57    0.31
   1  -5  -6    2.51    0.36
   0   4   6    7.34    0.49
   0   4   6    8.20    0.51
   0  -4  -6    8.10    0.55
   0  -4  -6    7.55    0.52
   1   3   6   19.46    0.80
   1   3   6   20.59    0.99
   1   3   6   20.47    0.79
  -1  -3  -6   19.70    0.93
  -1  -3  -6   19.38    0.79
   2   2   6  134.84    4.43
   2   2   6  130.28    3.77
  -2  -2  -6  136.47    3.78
  -2  -2  -6  127.95    4.42
   3   1   6   49.69    1.56
   3   1   6   49.87    1.78
  -3  -1  -6   49.58    1.82
  -3  -1  -6   50.34    1.55
   4   0   6    5.62    0.38
   4   0   6    5.28    0.40
   4   0   6    5.44    0.29
  -4   0  -6    5.62    0.36
  -4   0  -6    5.84    0.48
   5  -1   6   14.63    0.61
   5  -1   6   15.09    0.59
  -5   1  -6   14.79    0.60
  -5   1  -6   14.83    0.69
   6  -2   6    5.99    0.39
  -6   2  -6    5.65    0.37
  -6   2  -6    6.18    0.40
   7  -3   6   10.45    0.51
  -7   3  -6   10.55    0.47
  -7   3  -6   10.86    0.48
   8  -4   6    0.69    0.26
   9  -5   6    0.34    0.26
  -5   9   7    0.63    0.36
   5  -9  -7    0.47    0.36
  -4   8   7    0.22    0.29
   4  -8  -7    0.63    0.32
  -3   7   7   -0.16    0.22
   3  -7  -7   -0.37    0.29
  -2   6   7    0.30    0.24
   2  -6  -7    0.25    0.29
  -1   5   7    0.18    0.22
   1  -5  -7    0.64    0.30
   0   4   7    1.62    0.29
   0   4   7    1.22    0.33
   0  -4  -7    1.09    0.34
   1   3   7   10.61    0.60
   1   3   7    9.59    0.55
  -1  -3  -7   10.91    0.74
  -1  -3  -7   10.57    0.59
   2   2   7    9.93    0.52
   2   2   7   10.07    0.58
   2   2   7   10.78    0.73
  -2  -2  -7   10.22    0.73
  -2  -2  -7   11.04    0.58
   3   1   7    8.80    0.59
   3   1   7    9.68    0.46
   3   1   7    9.60    0.54
  -3  -1  -7   10.13    0.69
  -3  -1  -7    9.01    0.51
   4   0   7   -0.04    0.10
   4   0   7   -0.23    0.22
   4   0   7   -0.16    0.16
  -4   0  -7    0.00    0.20
  -4   0  -7    0.01    0.20
   5  -1   7    2.86    0.33
   5  -1   7    2.36    0.22
  -5   1  -7    2.42    0.28
  -5   1  -7    2.98    0.30
   6  -2   7    1.42    0.29
  -6   2  -7    1.23    0.23
  -6   2  -7    1.08    0.21
   7  -3   7   -0.23    0.26
  -7   3  -7    0.02    0.16
   8  -4   7    6.53    0.49
  -8   4  -7    6.18    0.38
   9  -5   7   -0.21    0.26
  10  -6   7    1.12    0.31
  -5   9   8   -0.04    0.32
   5  -9  -8    0.30    0.36
  -4   8   8    0.39    0.32
   4  -8  -8    0.20    0.32
  -3   7   8   -0.06    0.25
   3  -7  -8   -0.27    0.29
  -2   6   8    0.83    0.31
   2  -6  -8    0.86    0.34
  -1   5   8   -0.06    0.20
   1  -5  -8    0.08    0.27
   1  -5  -8    0.61    0.27
   0   4   8    3.01    0.40
   0   4   8    3.25    0.44
   0  -4  -8    3.59    0.44
   0  -4  -8    3.22    0.45
   1   3   8    0.81    0.35
   1   3   8    0.91    0.23
  -1  -3  -8    0.94    0.37
  -1  -3  -8    0.87    0.32
   2   2   8    0.27    0.18
   2   2   8   -0.18    0.30
  -2  -2  -8   -0.08    0.26
  -2  -2  -8    0.05    0.30
   3   1   8    6.62    0.40
   3   1   8    6.28    0.51
   3   1   8    6.70    0.59
  -3  -1  -8    6.18    0.49
  -3  -1  -8    7.83    0.72
   4   0   8   14.84    0.59
   4   0   8   14.41    0.71
   4   0   8   14.90    0.72
  -4   0  -8   15.94    0.68
  -4   0  -8   14.75    0.87
   5  -1   8    0.64    0.18
   5  -1   8    0.80    0.14
   5  -1   8    0.59    0.29
  -5   1  -8    0.58    0.25
  -5   1  -8    1.20    0.28
   6  -2   8    3.85    0.40
  -6   2  -8    4.01    0.40
  -6   2  -8    3.52    0.33
   7  -3   8    0.85    0.32
  -7   3  -8    0.30    0.21
   8  -4   8    0.78    0.31
  -8   4  -8    0.64    0.21
   9  -5   8    2.15    0.35
  10  -6   8    2.50    0.38
  -4   8   9    0.40    0.33
   4  -8  -9    0.31    0.35
  -3   7   9    0.00    0.27
   3  -7  -9    0.30    0.32
  -2   6   9    0.89    0.35
   2  -6  -9    2.12    0.41
  -1   5   9    0.36    0.26
   1  -5  -9    0.24    0.30
   1  -5  -9    0.62    0.31
   0   4   9   14.06    0.76
   0   4   9   13.04    0.75
   0  -4  -9   14.43    0.78
   0  -4  -9   15.65    0.97
   1   3   9    0.11    0.35
   1   3   9    0.59    0.24
  -1  -3  -9    0.60    0.40
  -1  -3  -9    0.04    0.30
   2   2   9   -0.18    0.33
   2   2   9   -0.04    0.17
  -2  -2  -9    0.22    0.36
  -2  -2  -9    0.48    0.31
   3   1   9    5.66    0.53
   3   1   9    5.55    0.38
  -3  -1  -9    5.91    0.55
  -3  -1  -9    6.08    0.50
   4   0   9   -0.12    0.13
   4   0   9   -0.26    0.31
   4   0   9   -0.14    0.21
  -4   0  -9    0.03    0.27
  -4   0  -9    0.26    0.30
   5  -1   9    1.28    0.18
   5  -1   9    1.35    0.34
   5  -1   9    1.18    0.20
  -5   1  -9    0.74    0.30
  -5   1  -9    1.39    0.32
   6  -2   9   -0.04    0.30
  -6   2  -9    0.35    0.25
   7  -3   9   -0.36    0.30
  -7   3  -9   -0.30    0.22
   8  -4   9    2.23    0.37
  -8   4  -9    1.79    0.28
   9  -5   9    3.62    0.42
  10  -6   9    0.43    0.33
  11  -7   9    0.22    0.34
  -4   8  10    0.19    0.32
   4  -8 -10    0.47    0.38
  -3   7  10   -0.05    0.28
   3  -7 -10    0.00    0.32
  -2   6  10    0.07    0.29
   2  -6 -10   -0.11    0.33
  -1   5  10    0.14    0.26
   1  -5 -10    0.47    0.34
   1  -5 -10    0.47    0.33
   0   4  10    0.40    0.34
   0   4  10    0.32    0.23
   0  -4 -10    0.19    0.31
   0  -4 -10    0.39    0.38
   1   3  10    0.51    0.37
   1   3  10    0.57    0.38
  -1  -3 -10    0.26    0.41
  -1  -3 -10    1.00    0.36
   2   2  10   28.95    1.12
   2   2  10   28.36    1.17
  -2  -2 -10   29.68    1.15
  -2  -2 -10   29.21    1.44
   3   1  10    0.81    0.40
   3   1  10    0.50    0.21
  -3  -1 -10    0.74    0.35
  -3  -1 -10    0.27    0.38
   4   0  10    1.06    0.39
   4   0  10    1.07    0.23
   4   0  10    0.36    0.26
  -4   0 -10    1.04    0.35
  -4   0 -10    0.98    0.37
   5  -1  10    6.89    0.43
   5  -1  10    7.60    0.38
   5  -1  10    5.86    0.58
  -5   1 -10    7.52    0.80
  -5   1 -10    7.00    0.54
   6  -2  10    0.72    0.34
  -6   2 -10    0.34    0.30
   7  -3  10    0.33    0.32
  -7   3 -10   -0.23    0.25
   8  -4  10    0.25    0.32
   9  -5  10    0.41    0.34
  10  -6  10    1.18    0.37
  11  -7  10    1.71    0.40
  -3   7  11    0.09    0.31
   3  -7 -11    0.16    0.36
  -2   6  11    0.25    0.30
   2  -6 -11    0.28    0.35
  -1   5  11    0.26    0.30
   1  -5 -11    0.15    0.36
   1  -5 -11    0.79    0.38
   0   4  11    0.26    0.36
   0   4  11   -0.14    0.21
   0  -4 -11   -0.04    0.32
   0  -4 -11    0.37    0.41
   1   3  11    3.77    0.47
   1   3  11    3.77    0.51
  -1  -3 -11    3.39    0.47
  -1  -3 -11    3.42    0.53
   2   2  11    2.28    0.46
   2   2  11    1.20    0.30
  -2  -2 -11    1.96    0.45
  -2  -2 -11    1.68    0.38
   3   1  11    5.75    0.57
   3   1  11    5.08    0.41
  -3  -1 -11    5.41    0.53
  -3  -1 -11    4.63    0.57
   4   0  11   -0.18    0.36
   4   0  11   -0.01    0.19
  -4   0 -11   -0.28    0.30
  -4   0 -11   -0.22    0.36
   5  -1  11    9.63    0.66
  -5   1 -11   10.13    0.90
   6  -2  11    2.58    0.42
  -6   2 -11    1.82    0.37
   7  -3  11    0.18    0.34
  -7   3 -11    0.01    0.30
   8  -4  11    0.77    0.37
   9  -5  11   -0.26    0.33
  10  -6  11   -0.07    0.36
  -3   7  12   -0.07    0.32
   3  -7 -12    0.15    0.36
  -2   6  12    0.38    0.33
   2  -6 -12    0.03    0.37
  -1   5  12   -0.04    0.29
   1  -5 -12    0.68    0.39
   1  -5 -12    0.08    0.37
   0   4  12    0.28    0.28
   0   4  12    0.53    0.39
   0  -4 -12    0.54    0.38
   1   3  12    0.39    0.38
   1   3  12   -0.03    0.24
  -1  -3 -12    0.26    0.34
   2   2  12    0.10    0.37
   2   2  12   -0.08    0.22
  -2  -2 -12   -0.09    0.39
  -2  -2 -12    0.13    0.32
   3   1  12    0.19    0.21
   3   1  12    0.04    0.37
  -3  -1 -12    0.04    0.32
  -3  -1 -12    0.09    0.37
   4   0  12   -0.10    0.36
   4   0  12    0.05    0.19
  -4   0 -12    0.01    0.30
  -4   0 -12   -0.24    0.35
   5  -1  12    3.25    0.47
  -5   1 -12    1.67    0.43
   6  -2  12    0.22    0.35
  -6   2 -12   -0.33    0.33
   7  -3  12    0.20    0.36
  -7   3 -12   -0.68    0.31
   8  -4  12    0.97    0.38
   9  -5  12    0.72    0.40
  10  -6  12    0.16    0.38
  -2   6  13    0.22    0.35
   2  -6 -13    0.35    0.40
  -1   5  13    0.71    0.36
   1  -5 -13    1.13    0.45
   0   4  13    0.04    0.28
   0   4  13    0.50    0.38
   0  -4 -13    0.24    0.37
   1   3  13    1.17    0.46
   1   3  13    0.21    0.27
  -1  -3 -13    0.93    0.40
   2   2  13    1.21    0.34
   2   2  13    1.17    0.46
  -2  -2 -13    1.02    0.40
   3   1  13    0.02    0.39
   3   1  13    0.04    0.22
  -3  -1 -13    0.04    0.33
   4   0  13   -0.12    0.39
   5  -1  13    0.16    0.38
   6  -2  13    0.07    0.36
   7  -3  13   -0.11    0.35
   8  -4  13   -0.05    0.36
   9  -5  13    0.09    0.39
  -2   6  14    0.14    0.36
  -1   5  14    0.09    0.34
   1  -5 -14   -0.08    0.41
   0   4  14    2.43    0.51
   0   4  14    0.45    0.34
   0  -4 -14    1.18    0.45
   1   3  14    1.08    0.46
   1   3  14    0.28    0.30
  -1  -3 -14    0.87    0.41
   2   2  14    3.89    0.50
   2   2  14    5.66    0.64
  -2  -2 -14    4.10    0.55
   3   1  14   -0.09    0.38
   4   0  14    3.91    0.57
   5  -1  14   -0.17    0.39
   6  -2  14   -0.45    0.37
   7  -3  14    0.75    0.42
   8  -4  14    0.15    0.41
  -1   5  15    0.06    0.35
   0   4  15    0.02    0.32
   0  -4 -15   -0.06    0.42
   1   3  15    0.75    0.46
   1   3  15    0.23    0.31
  -1  -3 -15    0.13    0.39
   2   2  15    0.87    0.43
   2   2  15    0.58    0.34
   3   1  15    0.62    0.43
   4   0  15    0.34    0.42
   5  -1  15    0.22    0.42
   6  -2  15    0.64    0.44
   7  -3  15    0.39    0.43
   1   3  16    0.87    0.46
   1   3  16    0.10    0.33
  -1  -3 -16   -0.09    0.41
   2   2  16    0.39    0.46
   3   1  16    0.38    0.45
   4   0  16    0.32    0.44
   5  -1  16    0.67    0.46
   6  -2  16    0.47    0.47
  -5  -1  17    0.75    0.40
  -6   0  17    0.70    0.42
  -3  -3  16    1.10    0.39
  -4  -2  16    2.24    0.46
  -5  -1  16    0.90    0.40
  -6   0  16    1.11    0.44
  -7   1  16    0.77    0.40
  -8   2  16    0.15    0.36
  -8   2  16    0.84    0.42
   9  -3 -16    0.39    0.40
  -9   3  16    0.14    0.34
  -9   3  16    1.24    0.44
  -2  -4  15    0.26    0.34
  -3  -3  15    2.13    0.43
  -4  -2  15    0.79    0.36
  -5  -1  15    0.77    0.36
  -6   0  15    0.80    0.37
  -7   1  15   -0.17    0.27
  -7   1  15    1.28    0.42
   8  -2 -15    0.29    0.37
  -8   2  15    0.68    0.38
  -8   2  15   -0.30    0.29
   9  -3 -15    3.37    0.51
  -9   3  15    2.82    0.52
  -9   3  15    3.69    0.54
  10  -4 -15    1.18    0.42
 -10   4  15    0.65    0.40
  -1  -5  14    0.32    0.33
  -2  -4  14    1.05    0.36
  -3  -3  14    6.17    0.59
  -4  -2  14    2.27    0.42
  -5  -1  14    0.61    0.35
  -6   0  14    1.76    0.35
  -6   0  14    2.58    0.47
   7  -1 -14    0.33    0.33
  -7   1  14    0.14    0.37
  -7   1  14    0.49    0.29
   8  -2 -14    0.94    0.38
  -8   2  14    1.49    0.41
  -8   2  14    0.83    0.35
   9  -3 -14    0.40    0.36
  -9   3  14    0.52    0.32
  -9   3  14    0.93    0.39
  10  -4 -14    1.11    0.40
 -10   4  14    2.28    0.45
 -10   4  14    0.59    0.37
  11  -5 -14    0.59    0.39
 -11   5  14    0.28    0.36
   0  -6  13    1.04    0.33
  -1  -5  13    1.18    0.35
  -2  -4  13    0.53    0.31
   3   3 -13   -0.70    0.35
  -3  -3  13    0.51    0.33
   4   2 -13   -0.73    0.36
  -4  -2  13    0.49    0.33
   5   1 -13   -0.67    0.36
  -5  -1  13   -0.16    0.31
   6   0 -13    0.23    0.38
  -6   0  13    0.03    0.21
  -6   0  13   -0.25    0.32
   7  -1 -13    0.02    0.29
  -7   1  13    0.12    0.25
  -7   1  13    0.27    0.34
   8  -2 -13    0.84    0.37
  -8   2  13    1.16    0.40
  -8   2  13    0.88    0.32
   9  -3 -13    0.79    0.36
  -9   3  13    0.39    0.29
  -9   3  13    0.63    0.35
  10  -4 -13    0.22    0.34
 -10   4  13    0.72    0.32
 -10   4  13    0.05    0.31
  11  -5 -13    0.01    0.34
 -11   5  13    0.24    0.32
  12  -6 -13    0.49    0.39
 -12   6  13    0.10    0.35
   0  -6  12    0.48    0.29
  -1  -5  12    0.33    0.29
  -2  -4  12    0.67    0.31
   3   3 -12    1.72    0.43
  -3  -3  12    3.21    0.41
   4   2 -12    2.41    0.46
  -4  -2  12    2.78    0.40
   5   1 -12    1.16    0.41
  -5  -1  12    1.39    0.36
   6   0 -12    0.06    0.27
   6   0 -12   -0.11    0.35
  -6   0  12    0.18    0.31
  -6   0  12    0.30    0.22
   7  -1 -12    2.21    0.39
   7  -1 -12    2.14    0.46
  -7   1  12    2.10    0.42
  -7   1  12    2.15    0.37
   8  -2 -12    0.22    0.31
   8  -2 -12    0.40    0.39
  -8   2  12    0.16    0.34
  -8   2  12    0.50    0.27
   9  -3 -12    0.12    0.32
   9  -3 -12    0.70    0.40
  -9   3  12    0.23    0.30
  -9   3  12   -0.15    0.23
  10  -4 -12    0.38    0.34
 -10   4  12    0.20    0.28
 -10   4  12    0.75    0.35
  11  -5 -12    0.03    0.33
 -11   5  12   -0.16    0.28
  12  -6 -12   -0.21    0.33
 -12   6  12    0.13    0.34
 -13   7  12    0.53    0.40
   0  -6  11    0.54    0.28
  -1  -5  11    0.23    0.27
  -2  -4  11    0.51    0.27
   3   3 -11   -0.19    0.31
  -3  -3  11    0.23    0.29
   4   2 -11    1.83    0.42
  -4  -2  11    1.84    0.36
   5   1 -11    0.45    0.38
   5   1 -11    0.12    0.26
  -5  -1  11    0.17    0.33
   6   0 -11   -0.03    0.26
   6   0 -11   -0.03    0.37
  -6   0  11   -0.14    0.30
  -6   0  11   -0.25    0.17
   7  -1 -11    0.04    0.29
   7  -1 -11    0.34    0.38
  -7   1  11    0.33    0.22
  -7   1  11    0.31    0.34
   8  -2 -11    4.36    0.55
   8  -2 -11    4.85    0.48
  -8   2  11    4.78    0.45
  -8   2  11    5.57    0.53
   9  -3 -11    3.26    0.49
   9  -3 -11    2.92    0.42
  -9   3  11    3.83    0.45
  -9   3  11    3.57    0.46
  10  -4 -11    2.16    0.41
  10  -4 -11    1.56    0.37
 -10   4  11    1.55    0.37
 -10   4  11    1.19    0.36
  11  -5 -11   -0.04    0.31
 -11   5  11    0.17    0.29
  12  -6 -11    0.67    0.35
 -12   6  11    0.23    0.32
  13  -7 -11   -0.06    0.34
 -13   7  11    0.21    0.32
  -1  -5  10    0.24    0.25
   2   4 -10    0.40    0.27
  -2  -4  10    1.32    0.29
   3   3 -10    0.78    0.33
  -3  -3  10    0.73    0.30
   4   2 -10    0.50    0.35
  -4  -2  10    0.19    0.30
   5   1 -10    0.08    0.23
   5   1 -10   -0.41    0.31
  -5  -1  10   -0.46    0.27
  -5  -1  10   -0.14    0.16
   6   0 -10    2.69    0.46
   6   0 -10    2.64    0.35
  -6   0  10    2.98    0.40
  -6   0  10    3.27    0.35
   7  -1 -10    2.54    0.45
   7  -1 -10    2.61    0.37
  -7   1  10    3.17    0.42
  -7   1  10    3.01    0.35
   8  -2 -10   -0.24    0.29
   8  -2 -10    0.19    0.39
  -8   2  10   -0.60    0.30
  -8   2  10    0.10    0.20
   9  -3 -10    0.67    0.33
   9  -3 -10    0.94    0.40
  -9   3  10    0.58    0.27
  -9   3  10    1.03    0.35
  10  -4 -10    1.21    0.35
 -10   4  10    0.70    0.30
 -10   4  10    0.99    0.33
  11  -5 -10    2.18    0.38
 -11   5  10    1.82    0.42
  12  -6 -10    0.41    0.33
 -12   6  10   -0.10    0.24
  13  -7 -10    1.82    0.40
 -13   7  10    1.83    0.45
  -1  -5   9    0.46    0.23
  -2  -4   9    1.66    0.31
   3   3  -9    7.04    0.70
  -3  -3   9    6.31    0.46
   4   2  -9    0.97    0.22
   4   2  -9    1.02    0.31
  -4  -2   9    1.02    0.28
   5   1  -9    0.10    0.21
   5   1  -9   -0.21    0.28
  -5  -1   9    0.24    0.16
  -5  -1   9   -0.32    0.24
   6   0  -9    0.07    0.21
   6   0  -9    0.05    0.30
  -6   0   9   -0.08    0.23
  -6   0   9   -0.04    0.14
  -6   0   9   -0.48    0.27
   7  -1  -9    3.95    0.47
   7  -1  -9    3.91    0.38
  -7   1   9    4.21    0.42
  -7   1   9    3.87    0.33
   8  -2  -9    1.01    0.30
   8  -2  -9    1.21    0.39
  -8   2   9    0.89    0.26
  -8   2   9    1.04    0.32
   9  -3  -9    0.44    0.38
   9  -3  -9    0.29    0.30
  -9   3   9    0.33    0.31
  -9   3   9    0.21    0.23
  10  -4  -9    0.04    0.30
 -10   4   9   -0.16    0.20
 -10   4   9    0.45    0.29
  11  -5  -9    0.70    0.32
 -11   5   9    0.60    0.29
  12  -6  -9    0.30    0.32
 -12   6   9    1.24    0.36
  13  -7  -9    0.78    0.34
 -13   7   9    0.78    0.36
  14  -8  -9    0.90    0.39
 -14   8   9    0.54    0.36
  -2  -4   8    0.15    0.24
   3   3  -8    0.76    0.23
  -3  -3   8    0.48    0.24
   4   2  -8    1.07    0.20
   4   2  -8    0.87    0.27
  -4  -2   8    0.76    0.25
   5   1  -8    0.38    0.28
   5   1  -8    0.26    0.22
  -5  -1   8   -0.09    0.19
  -5  -1   8    0.15    0.25
   6   0  -8    0.64    0.29
   6   0  -8    1.08    0.23
  -6   0   8    0.32    0.26
  -6   0   8    0.29    0.24
  -6   0   8    1.26    0.21
   7  -1  -8    5.68    0.66
   7  -1  -8    5.89    0.46
  -7   1   8    6.05    0.45
  -7   1   8    6.63    0.40
  -7   1   8    5.53    0.49
   8  -2  -8    1.03    0.28
   8  -2  -8    1.25    0.34
  -8   2   8    0.92    0.27
  -8   2   8    1.72    0.28
   9  -3  -8    0.08    0.32
   9  -3  -8    0.33    0.27
  -9   3   8    0.49    0.26
  -9   3   8    0.27    0.19
  10  -4  -8    5.91    0.51
 -10   4   8    6.66    0.51
 -10   4   8    6.27    0.51
  11  -5  -8    7.58    0.54
 -11   5   8    8.13    0.60
  12  -6  -8    0.36    0.30
 -12   6   8    0.04    0.23
  13  -7  -8    0.17    0.31
 -13   7   8   -0.04    0.25
  14  -8  -8   -0.19    0.33
 -14   8   8    0.07    0.29
  -2  -4   7    0.48    0.21
  -3  -3   7    4.24    0.34
  -3  -3   7    4.64    0.37
   4   2  -7    1.42    0.24
   4   2  -7    1.36    0.19
  -4  -2   7    1.15    0.23
   5   1  -7    1.21    0.29
   5   1  -7    0.83    0.22
  -5  -1   7    0.58    0.20
  -5  -1   7    0.82    0.25
   6   0  -7   -0.21    0.22
   6   0  -7   -0.07    0.16
  -6   0   7   -0.08    0.21
  -6   0   7   -0.03    0.11
  -6   0   7    0.03    0.18
   7  -1  -7    7.69    0.67
   7  -1  -7    7.93    0.45
  -7   1   7    9.02    0.45
  -7   1   7    7.98    0.70
  -7   1   7    7.57    0.47
   8  -2  -7    4.59    0.38
   8  -2  -7    4.95    0.58
  -8   2   7    4.39    0.45
  -8   2   7    5.02    0.36
  -8   2   7    4.90    0.37
   9  -3  -7    0.76    0.27
   9  -3  -7    1.02    0.32
  -9   3   7    1.21    0.25
  -9   3   7    0.99    0.25
  10  -4  -7    1.49    0.33
 -10   4   7    1.39    0.30
 -10   4   7    1.57    0.31
  11  -5  -7    2.56    0.35
 -11   5   7    2.77    0.40
  12  -6  -7    1.71    0.34
 -12   6   7    1.39    0.35
  13  -7  -7    0.16    0.30
 -13   7   7    0.19    0.29
  14  -8  -7   -0.33    0.29
 -14   8   7    0.02    0.32
  -3  -3   6   -0.09    0.16
  -3  -3   6   -0.04    0.14
   4   2  -6   16.31    0.73
   4   2  -6   15.93    0.55
  -4  -2   6   15.47    0.59
   5   1  -6    1.24    0.23
   5   1  -6    1.53    0.18
  -5  -1   6    1.02    0.20
  -5  -1   6    0.88    0.17
   6   0  -6    6.26    0.53
   6   0  -6    6.15    0.35
  -6   0   6    6.37    0.50
  -6   0   6    6.50    0.34
  -6   0   6    6.14    0.37
   7  -1  -6   15.66    0.81
   7  -1  -6   15.35    0.61
  -7   1   6   15.80    0.81
  -7   1   6   15.09    0.62
  -7   1   6   15.19    0.61
   8  -2  -6    7.71    0.58
   8  -2  -6    7.50    0.45
  -8   2   6    8.19    0.44
  -8   2   6    8.23    0.43
  -8   2   6    8.63    0.68
   9  -3  -6    7.90    0.47
  -9   3   6    7.83    0.69
  -9   3   6    7.70    0.43
  -9   3   6    7.88    0.47
  10  -4  -6    4.93    0.43
 -10   4   6    5.57    0.44
 -10   4   6    5.28    0.40
  11  -5  -6    0.97    0.30
 -11   5   6    0.77    0.25
  12  -6  -6    6.80    0.52
 -12   6   6    8.35    0.62
  13  -7  -6    2.54    0.39
 -13   7   6    2.89    0.48
  14  -8  -6    0.03    0.29
 -14   8   6    0.06    0.27
  -3  -3   5    3.13    0.23
   4   2  -5    2.54    0.19
  -4  -2   5    2.63    0.24
   5   1  -5   26.41    1.03
   5   1  -5   27.28    0.84
  -5  -1   5   27.02    0.86
   6   0  -5   -0.06    0.17
   6   0  -5   -0.13    0.12
  -6   0   5    0.04    0.09
  -6   0   5   -0.04    0.13
  -6   0   5   -0.04    0.19
   7  -1  -5    1.36    0.25
   7  -1  -5    1.26    0.19
  -7   1   5    0.97    0.25
  -7   1   5    1.40    0.19
  -7   1   5    1.64    0.21
   8  -2  -5    0.12    0.18
   8  -2  -5   -0.20    0.19
  -8   2   5   -0.22    0.15
  -8   2   5   -0.14    0.24
  -8   2   5   -0.03    0.11
   9  -3  -5    1.55    0.24
  -9   3   5    1.58    0.26
  -9   3   5    1.50    0.21
  -9   3   5    1.52    0.31
  10  -4  -5    0.54    0.24
 -10   4   5    0.33    0.18
 -10   4   5    0.45    0.20
  11  -5  -5   19.83    0.80
 -11   5   5   19.85    0.90
  12  -6  -5    3.58    0.40
 -12   6   5    4.83    0.48
  13  -7  -5    5.80    0.50
 -13   7   5    5.90    0.57
  14  -8  -5    0.08    0.28
 -14   8   5    0.07    0.28
  15  -9  -5    0.00    0.31
 -15   9   5   -0.09    0.30
   4   2  -4    3.61    0.18
  -4  -2   4    2.47    0.20
  -4  -2   4    3.65    0.22
   5   1  -4   12.96    0.60
   5   1  -4   13.51    0.45
  -5  -1   4   13.58    0.48
   6   0  -4   14.45    0.69
   6   0  -4   15.50    0.53
  -6   0   4   15.24    0.67
  -6   0   4   14.41    0.53
   7  -1  -4    1.09    0.22
   7  -1  -4    1.58    0.18
  -7   1   4    1.52    0.18
  -7   1   4    1.31    0.18
  -7   1   4    1.21    0.23
   8  -2  -4    0.77    0.18
  -8   2   4    1.22    0.17
  -8   2   4    0.99    0.24
  -8   2   4    1.24    0.19
   9  -3  -4   13.43    0.55
  -9   3   4   13.77    0.73
  -9   3   4   12.67    0.59
  -9   3   4   13.49    0.51
  10  -4  -4    5.33    0.39
 -10   4   4    6.16    0.62
 -10   4   4    5.61    0.33
 -10   4   4    5.23    0.39
  11  -5  -4    0.47    0.27
 -11   5   4    0.90    0.26
  12  -6  -4    1.51    0.30
 -12   6   4    1.74    0.35
  13  -7  -4    0.08    0.25
 -13   7   4   -0.14    0.22
  14  -8  -4    0.35    0.27
 -14   8   4    0.29    0.28
  15  -9  -4    0.05    0.31
 -15   9   4    0.15    0.32
  -4  -2   3    5.57    0.23
   5   1  -3    2.20    0.21
   5   1  -3    2.39    0.17
  -5  -1   3    2.09    0.18
   6   0  -3   -0.20    0.17
   6   0  -3   -0.02    0.11
  -6   0   3    0.03    0.19
  -6   0   3   -0.07    0.07
  -6   0   3   -0.16    0.11
   7  -1  -3   13.95    0.50
  -7   1   3   13.95    0.48
  -7   1   3   12.61    0.50
  -7   1   3   13.33    0.64
   8  -2  -3   22.96    0.72
  -8   2   3   21.09    0.69
  -8   2   3   21.12    0.87
  -8   2   3   19.78    0.75
   9  -3  -3    0.68    0.19
  -9   3   3    0.83    0.21
  -9   3   3    0.56    0.17
  -9   3   3    0.64    0.14
  10  -4  -3    2.67    0.28
 -10   4   3    3.04    0.25
 -10   4   3    2.97    0.30
  11  -5  -3   13.37    0.61
 -11   5   3   12.99    0.67
  12  -6  -3    1.75    0.29
 -12   6   3    2.06    0.35
  13  -7  -3    1.32    0.30
 -13   7   3    2.16    0.38
  14  -8  -3    0.91    0.30
 -14   8   3    0.32    0.28
  15  -9  -3   -0.20    0.29
 -15   9   3   -0.18    0.29
  -2   8  -2    0.04    0.23
   5   1  -2    1.25    0.17
   5   1  -2    1.83    0.15
  -5  -1   2    1.45    0.13
   6   0  -2   31.38    0.91
   6   0  -2   30.70    1.10
  -6   0   2   30.36    1.11
  -6   0   2   30.74    0.90
   7  -1  -2    0.29    0.12
  -7   1   2    0.03    0.07
  -7   1   2    0.08    0.09
   8  -2  -2    0.67    0.14
  -8   2   2    0.77    0.14
  -8   2   2    0.79    0.12
   9  -3  -2   20.87    0.71
  -9   3   2   21.52    0.68
  -9   3   2   21.16    0.78
  10  -4  -2    5.56    0.34
 -10   4   2    5.70    0.29
 -10   4   2    6.27    0.39
  11  -5  -2    5.00    0.37
 -11   5   2    4.56    0.40
  12  -6  -2    0.20    0.23
 -12   6   2    0.22    0.21
  13  -7  -2    3.92    0.39
 -13   7   2    4.44    0.50
  14  -8  -2   -0.16    0.26
 -14   8   2    0.18    0.29
  15  -9  -2    0.11    0.29
 -15   9   2   -0.07    0.28
  -3   9  -1    0.05    0.23
  -2   8  -1    0.41    0.24
   5   1  -1   13.15    0.51
   5   1  -1   15.37    0.46
   5   1  -1   14.20    0.55
  -5  -1   1   14.97    0.45
  -5  -1   1   15.15    0.51
   6   0  -1   -0.02    0.08
  -6   0   1   -0.15    0.06
   7  -1  -1   32.99    0.97
  -7   1   1   33.11    0.99
  -7   1   1   33.53    0.97
   8  -2  -1    6.20    0.28
  -8   2   1    6.18    0.31
  -8   2   1    6.33    0.26
   9  -3  -1    9.22    0.39
  -9   3   1    9.83    0.45
  -9   3   1    9.73    0.37
  10  -4  -1   -0.05    0.15
 -10   4   1    0.02    0.12
 -10   4   1   -0.06    0.09
  11  -5  -1   44.31    1.36
 -11   5   1   44.40    1.48
  12  -6  -1    1.06    0.25
 -12   6   1    0.62    0.25
  13  -7  -1    0.44    0.25
 -13   7   1    0.37    0.24
  14  -8  -1    0.39    0.25
 -14   8   1   -0.15    0.25
  15  -9  -1   -0.14    0.27
  -3   9   0    0.03    0.25
  -2   8   0    0.20    0.25
   4   2   0   18.80    0.59
  -4  -2   0   18.92    0.57
   5   1   0   18.94    0.55
   5   1   0   16.17    0.62
  -5  -1   0   17.90    0.62
  -5  -1   0   17.76    0.53
   6   0   0    0.79    0.12
  -6   0   0    0.78    0.10
   7  -1   0    4.60    0.24
  -7   1   0    4.50    0.22
   8  -2   0    1.68    0.15
  -8   2   0    1.67    0.16
  -8   2   0    1.70    0.16
   9  -3   0    1.30    0.17
  -9   3   0    1.16    0.13
  -9   3   0    1.38    0.20
  10  -4   0    6.47    0.34
 -10   4   0    6.71    0.38
  11  -5   0    9.01    0.45
 -11   5   0    9.69    0.52
  12  -6   0    9.29    0.48
 -12   6   0    9.78    0.56
  13  -7   0    2.54    0.30
 -13   7   0    2.61    0.38
  14  -8   0    0.17    0.26
  15  -9   0   -0.05    0.29
  -4  10   1    0.15    0.32
  -3   9   1    0.48    0.31
  -2   8   1    0.71    0.29
  -1   7   1    0.25    0.22
   1  -7  -1   -0.05    0.19
   0  -6  -1    7.02    0.39
  -1  -5  -1    3.73    0.30
  -2  -4  -1    1.69    0.18
   3   3   1    0.09    0.13
  -3  -3  -1   -0.19    0.13
  -3  -3  -1    0.02    0.10
   4   2   1    6.67    0.32
   4   2   1    7.61    0.40
  -4  -2  -1    6.86    0.28
   5   1   1    0.93    0.16
   5   1   1    0.94    0.13
  -5  -1  -1    1.07    0.14
  -5  -1  -1    1.15    0.12
   6   0   1   -0.13    0.13
  -6   0  -1   -0.22    0.08
  -6   0  -1    0.07    0.09
   7  -1   1   23.10    0.72
  -7   1  -1   23.60    0.71
   8  -2   1   10.86    0.40
  -8   2  -1   10.73    0.37
  -8   2  -1    9.95    0.38
   9  -3   1    6.70    0.31
  -9   3  -1    6.45    0.28
  -9   3  -1    6.34    0.32
  10  -4   1   10.70    0.43
  10  -4   1   10.46    0.43
 -10   4  -1   10.00    0.47
  11  -5   1   -0.11    0.21
 -11   5  -1    0.23    0.19
  12  -6   1    1.56    0.27
 -12   6  -1    2.05    0.32
  13  -7   1   -0.03    0.24
 -13   7  -1    0.44    0.23
  14  -8   1    0.01    0.26
  -4  10   2    0.25    0.32
  -3   9   2    0.03    0.25
   3  -9  -2    0.00    0.22
  -2   8   2   -0.04    0.22
   2  -8  -2    0.13    0.22
  -1   7   2    1.46    0.32
   1  -7  -2    1.28    0.25
   0  -6  -2    0.23    0.23
  -1  -5  -2    6.83    0.41
  -1  -5  -2    7.53    0.44
   2   4   2    0.39    0.13
  -2  -4  -2    0.41    0.15
   3   3   2   29.33    0.92
   3   3   2   30.24    1.10
  -3  -3  -2   29.79    0.92
   4   2   2   11.02    0.45
   4   2   2   11.02    0.54
  -4  -2  -2   11.57    0.50
  -4  -2  -2   11.47    0.42
   5   1   2   -0.05    0.16
   5   1   2    0.10    0.13
  -5  -1  -2    0.02    0.10
  -5  -1  -2    0.28    0.14
   6   0   2   17.89    0.59
   6   0   2   17.77    0.66
  -6   0  -2   17.91    0.58
  -6   0  -2   17.91    0.68
   7  -1   2   22.24    0.70
  -7   1  -2   21.74    0.68
   8  -2   2    4.82    0.26
  -8   2  -2    4.65    0.23
   9  -3   2   20.29    0.67
  -9   3  -2   19.94    0.66
  -9   3  -2   20.79    0.64
  10  -4   2    2.42    0.24
  10  -4   2    2.10    0.20
 -10   4  -2    2.35    0.24
  11  -5   2    0.79    0.23
 -11   5  -2    0.70    0.19
  12  -6   2    6.65    0.41
 -12   6  -2    7.14    0.45
  13  -7   2    1.48    0.28
  -4  10   3    0.08    0.32
  -3   9   3   -0.10    0.27
   3  -9  -3    0.47    0.26
  -2   8   3    0.02    0.23
   2  -8  -3   -0.15    0.23
  -1   7   3    0.53    0.28
   1  -7  -3    0.12    0.24
   0   6   3    1.88    0.37
   0  -6  -3    1.39    0.28
   1   5   3   -0.03    0.29
   1   5   3    0.14    0.15
  -1  -5  -3    0.04    0.21
   2   4   3    1.98    0.22
   2   4   3    1.92    0.28
  -2  -4  -3    1.37    0.21
  -2  -4  -3    1.68    0.24
   3   3   3    0.22    0.20
   3   3   3    0.19    0.18
  -3  -3  -3    0.09    0.15
   4   2   3    0.25    0.17
   4   2   3    0.79    0.18
  -4  -2  -3    0.24    0.13
  -4  -2  -3    0.24    0.17
   5   1   3   31.79    1.15
   5   1   3   32.59    1.01
  -5  -1  -3   31.89    0.98
  -5  -1  -3   32.28    1.16
   6   0   3   -0.02    0.10
   6   0   3   -0.06    0.15
  -6   0  -3   -0.10    0.10
  -6   0  -3   -0.15    0.11
   7  -1   3    0.67    0.15
  -7   1  -3    0.35    0.10
  -7   1  -3    0.47    0.12
   8  -2   3    6.54    0.33
  -8   2  -3    6.94    0.31
   9  -3   3   20.95    0.71
  -9   3  -3   21.81    0.69
  10  -4   3    8.02    0.40
  10  -4   3    6.51    0.35
 -10   4  -3    7.86    0.34
  11  -5   3    4.94    0.38
 -11   5  -3    5.54    0.34
  12  -6   3    3.39    0.32
  13  -7   3    0.63    0.26
  -3   9   4    1.27    0.37
   3  -9  -4    1.00    0.31
  -2   8   4    0.64    0.30
   2  -8  -4    0.60    0.27
  -1   7   4    2.74    0.42
   1  -7  -4    2.33    0.34
   0  -6  -4    1.13    0.30
   1   5   4    4.00    0.43
   1   5   4    4.18    0.35
  -1  -5  -4    3.89    0.39
   2   4   4    4.80    0.37
   2   4   4    4.83    0.42
  -2  -4  -4    4.72    0.38
   3   3   4    4.01    0.34
   3   3   4    3.54    0.33
  -3  -3  -4    3.63    0.33
  -3  -3  -4    3.08    0.31
  -3  -3  -4    3.26    0.38
   4   2   4    1.54    0.23
   4   2   4    1.00    0.21
  -4  -2  -4    1.53    0.23
  -4  -2  -4    1.44    0.21
   5   1   4    6.09    0.36
   5   1   4    6.31    0.40
  -5  -1  -4    6.46    0.44
  -5  -1  -4    6.59    0.33
   6   0   4    0.21    0.17
   6   0   4   -0.03    0.11
  -6   0  -4   -0.12    0.11
  -6   0  -4    0.15    0.12
   7  -1   4    0.96    0.18
  -7   1  -4    1.18    0.15
  -7   1  -4    0.79    0.16
   8  -2   4   -0.05    0.17
  -8   2  -4    0.06    0.14
   9  -3   4   17.98    0.66
  -9   3  -4   19.09    0.64
  10  -4   4    0.55    0.23
  11  -5   4    1.01    0.26
  12  -6   4    3.03    0.33
  -3   9   5    0.46    0.31
   3  -9  -5    0.45    0.30
  -2   8   5    0.89    0.31
   2  -8  -5    0.46    0.29
  -1   7   5    1.96    0.38
   1  -7  -5    2.09    0.34
   0   6   5    0.34    0.24
   0  -6  -5    0.48    0.28
   1   5   5    1.16    0.25
  -1  -5  -5    0.96    0.29
   2   4   5    0.35    0.30
   2   4   5    0.30    0.26
  -2  -4  -5   -0.18    0.23
  -2  -4  -5    0.01    0.21
   3   3   5    0.78    0.25
   3   3   5    0.55    0.25
  -3  -3  -5    1.28    0.25
  -3  -3  -5    0.91    0.26
  -3  -3  -5    0.91    0.22
   4   2   5   12.20    0.66
   4   2   5   11.88    0.56
  -4  -2  -5   11.86    0.53
  -4  -2  -5   11.23    0.65
  -4  -2  -5   10.97    0.51
   5   1   5    0.07    0.20
   5   1   5    0.20    0.17
  -5  -1  -5    0.34    0.18
  -5  -1  -5    0.26    0.16
   6   0   5   -0.08    0.18
   6   0   5    0.04    0.12
  -6   0  -5   -0.01    0.13
  -6   0  -5    0.04    0.15
   7  -1   5    3.62    0.33
  -7   1  -5    3.98    0.30
  -7   1  -5    4.02    0.35
   8  -2   5    5.90    0.39
  -8   2  -5    5.61    0.35
  -8   2  -5    6.01    0.35
   9  -3   5    8.06    0.44
  -9   3  -5    7.64    0.39
  -9   3  -5    7.53    0.38
  10  -4   5    6.95    0.44
  11  -5   5   15.75    0.67
  12  -6   5    0.17    0.26
  13  -7   5    1.07    0.29
  -3   9   6   -0.15    0.28
   3  -9  -6   -0.03    0.32
  -2   8   6    0.22    0.27
   2  -8  -6   -0.15    0.28
  -1   7   6    0.48    0.26
   1  -7  -6   -0.47    0.28
   0   6   6   -0.14    0.19
   0  -6  -6   -0.50    0.27
   1   5   6    0.10    0.19
  -1  -5  -6    0.57    0.29
   2   4   6    0.92    0.29
  -2  -4  -6    0.26    0.26
  -2  -4  -6    0.75    0.30
   3   3   6    2.31    0.33
   3   3   6    2.22    0.33
  -3  -3  -6    1.93    0.30
  -3  -3  -6    2.31    0.34
   4   2   6    6.24    0.47
   4   2   6    6.34    0.56
  -4  -2  -6    6.27    0.41
  -4  -2  -6    5.57    0.44
  -4  -2  -6    5.92    0.56
   5   1   6   13.69    0.68
   5   1   6   13.97    0.63
  -5  -1  -6   13.36    0.58
  -5  -1  -6   14.09    0.74
  -5  -1  -6   14.13    0.61
   6   0   6   13.74    0.60
   6   0   6   13.77    0.62
  -6   0  -6   13.86    0.57
  -6   0  -6   13.99    0.71
  -6   0  -6   13.92    0.58
   7  -1   6   23.27    0.86
  -7   1  -6   23.48    0.96
  -7   1  -6   24.84    0.85
  -7   1  -6   23.77    0.83
   8  -2   6    0.76    0.24
  -8   2  -6    0.47    0.21
  -8   2  -6    0.86    0.18
  -8   2  -6    0.96    0.21
   9  -3   6    0.83    0.26
  -9   3  -6    0.69    0.17
  10  -4   6    0.33    0.31
  11  -5   6   -0.70    0.25
  12  -6   6    1.09    0.30
  13  -7   6    1.46    0.32
  -3   9   7    0.02    0.32
   3  -9  -7    0.35    0.35
  -2   8   7    0.02    0.26
   2  -8  -7    0.13    0.31
  -1   7   7    0.65    0.30
   1  -7  -7    0.78    0.35
   0   6   7    2.04    0.38
   0  -6  -7    2.95    0.40
   1   5   7    5.09    0.47
  -1  -5  -7    5.67    0.53
   2   4   7    0.16    0.19
   2   4   7    0.34    0.32
  -2  -4  -7    0.71    0.29
  -2  -4  -7    0.23    0.34
   3   3   7    0.17    0.31
  -3  -3  -7    0.16    0.27
  -3  -3  -7   -0.19    0.31
   4   2   7   -0.18    0.23
   4   2   7    0.02    0.28
  -4  -2  -7    0.30    0.28
  -4  -2  -7   -0.08    0.23
   5   1   7    2.20    0.34
   5   1   7    2.33    0.30
  -5  -1  -7    2.12    0.32
  -5  -1  -7    2.10    0.32
   6   0   7    0.09    0.17
   6   0   7   -0.15    0.25
  -6   0  -7   -0.21    0.20
  -6   0  -7    0.00    0.21
   7  -1   7   12.48    0.62
  -7   1  -7   13.70    0.71
  -7   1  -7   13.68    0.60
   8  -2   7   -0.01    0.25
  -8   2  -7   -0.14    0.21
  -8   2  -7   -0.01    0.17
   9  -3   7   10.97    0.60
  -9   3  -7   11.86    0.62
  10  -4   7    2.69    0.37
 -10   4  -7    2.16    0.25
  11  -5   7   -0.02    0.25
  12  -6   7    0.16    0.28
  13  -7   7    1.19    0.33
  -3   9   8    0.19    0.35
   3  -9  -8    0.09    0.35
  -2   8   8    0.37    0.31
   2  -8  -8   -0.07    0.33
  -1   7   8    0.24    0.28
   1  -7  -8    0.05    0.32
   0   6   8    1.00    0.33
   0  -6  -8    2.07    0.38
   1   5   8    0.09    0.21
  -1  -5  -8    0.32    0.30
  -1  -5  -8    0.53    0.29
   2   4   8   -0.16    0.33
   2   4   8    0.07    0.21
  -2  -4  -8    0.44    0.32
  -2  -4  -8    0.04    0.37
   3   3   8    4.67    0.50
   3   3   8    4.35    0.39
  -3  -3  -8    4.60    0.51
  -3  -3  -8    5.03    0.48
   4   2   8   11.45    0.66
   4   2   8   10.46    0.55
  -4  -2  -8   10.76    0.84
  -4  -2  -8   10.91    0.61
   5   1   8    0.95    0.21
   5   1   8    0.76    0.33
   5   1   8    0.25    0.25
  -5  -1  -8    0.54    0.28
  -5  -1  -8    0.93    0.31
   6   0   8    0.18    0.28
   6   0   8   -0.05    0.19
   6   0   8   -0.11    0.12
  -6   0  -8   -0.08    0.24
  -6   0  -8   -0.17    0.24
   7  -1   8   -0.08    0.29
  -7   1  -8    0.28    0.26
  -7   1  -8    0.14    0.24
   8  -2   8    0.32    0.29
  -8   2  -8   -0.03    0.20
  -8   2  -8   -0.04    0.23
   9  -3   8    0.73    0.34
  -9   3  -8    0.55    0.23
  10  -4   8    0.03    0.30
 -10   4  -8   -0.42    0.18
  11  -5   8    4.03    0.42
  12  -6   8    0.33    0.33
  13  -7   8    0.32    0.33
  -2   8   9    0.42    0.31
   2  -8  -9    0.35    0.37
  -1   7   9    0.15    0.27
   1  -7  -9   -0.03    0.31
   0   6   9    0.05    0.28
   0  -6  -9   -0.12    0.30
   1   5   9    0.10    0.23
  -1  -5  -9    0.59    0.32
  -1  -5  -9    0.43    0.31
   2   4   9    1.15    0.40
   2   4   9    1.20    0.31
  -2  -4  -9    0.27    0.34
  -2  -4  -9    0.56    0.39
   3   3   9    0.15    0.36
   3   3   9    0.20    0.20
  -3  -3  -9    0.20    0.39
  -3  -3  -9    0.28    0.32
   4   2   9    1.10    0.40
   4   2   9    1.22    0.25
  -4  -2  -9    1.69    0.42
  -4  -2  -9    1.45    0.36
   5   1   9    0.98    0.37
   5   1   9    0.89    0.22
  -5  -1  -9    1.24    0.32
  -5  -1  -9    1.39    0.37
   6   0   9   -0.11    0.13
   6   0   9   -0.44    0.20
   6   0   9   -0.31    0.31
  -6   0  -9    0.35    0.30
  -6   0  -9   -0.09    0.28
   7  -1   9    0.15    0.31
  -7   1  -9    0.10    0.27
  -7   1  -9   -0.03    0.27
   8  -2   9    7.08    0.58
  -8   2  -9    7.43    0.69
   9  -3   9    0.54    0.33
  -9   3  -9    0.23    0.24
  10  -4   9    1.25    0.36
 -10   4  -9    0.75    0.26
  11  -5   9    1.28    0.36
  12  -6   9    0.03    0.34
  13  -7   9    0.66    0.38
  -2   8  10   -0.10    0.27
   2  -8 -10   -0.19    0.35
  -1   7  10    0.26    0.30
   1  -7 -10    0.04    0.33
   0   6  10    1.15    0.37
   0  -6 -10    1.39    0.40
   1   5  10    0.89    0.33
  -1  -5 -10    0.92    0.37
  -1  -5 -10    1.02    0.36
   2   4  10    0.40    0.25
   2   4  10    0.20    0.35
  -2  -4 -10    0.52    0.40
  -2  -4 -10    0.44    0.35
   3   3  10    1.08    0.29
   3   3  10    1.36    0.42
  -3  -3 -10    0.76    0.43
  -3  -3 -10    1.08    0.39
   4   2  10    0.23    0.39
   4   2  10   -0.01    0.20
  -4  -2 -10    0.10    0.33
  -4  -2 -10    0.45    0.39
   5   1  10    7.09    0.45
   5   1  10    6.47    0.63
  -5  -1 -10    7.11    0.64
  -5  -1 -10    7.22    0.56
   6   0  10    2.04    0.28
   6   0  10    1.38    0.42
  -6   0 -10    1.67    0.41
  -6   0 -10    1.89    0.39
   7  -1  10    0.45    0.36
  -7   1 -10    0.25    0.32
  -7   1 -10    0.11    0.32
   8  -2  10    0.55    0.32
  -8   2 -10    0.07    0.28
   9  -3  10    1.10    0.35
  -9   3 -10    0.79    0.29
  10  -4  10    6.47    0.59
  11  -5  10    0.18    0.33
  12  -6  10   -0.48    0.35
  13  -7  10    0.37    0.39
  -1   7  11    0.17    0.31
   1  -7 -11   -0.33    0.34
   0   6  11   -0.15    0.28
   0  -6 -11   -0.06    0.34
   1   5  11    1.59    0.39
  -1  -5 -11    2.21    0.45
  -1  -5 -11    2.63    0.46
   2   4  11   -0.01    0.23
   2   4  11    0.62    0.38
  -2  -4 -11   -0.01    0.33
  -2  -4 -11    0.16    0.40
   3   3  11    0.35    0.26
   3   3  11    0.92    0.42
  -3  -3 -11    0.06    0.41
  -3  -3 -11    0.31    0.34
   4   2  11    0.13    0.37
   4   2  11    0.13    0.21
  -4  -2 -11   -0.01    0.38
  -4  -2 -11    0.11    0.33
   5   1  11   10.78    0.73
   5   1  11   10.84    0.59
  -5  -1 -11   10.24    0.69
  -5  -1 -11   10.68    0.98
   6   0  11   -0.29    0.34
   6   0  11    0.45    0.20
  -6   0 -11   -0.58    0.32
  -6   0 -11   -0.10    0.32
   7  -1  11    4.12    0.49
  -7   1 -11    3.19    0.46
   8  -2  11    1.82    0.40
  -8   2 -11    1.15    0.35
   9  -3  11   -0.16    0.32
  -9   3 -11   -0.73    0.26
  10  -4  11   -0.23    0.32
  11  -5  11    0.05    0.35
  12  -6  11    0.33    0.39
  -1   7  12    0.15    0.36
   1  -7 -12    0.04    0.37
   0   6  12    0.28    0.31
   0  -6 -12   -0.17    0.37
   1   5  12   -0.19    0.28
  -1  -5 -12    0.27    0.38
   2   4  12    0.37    0.30
   2   4  12    0.35    0.38
  -2  -4 -12    0.37    0.37
   3   3  12    0.17    0.24
   3   3  12   -0.11    0.39
  -3  -3 -12    0.22    0.35
   4   2  12    0.27    0.24
   4   2  12   -0.03    0.38
  -4  -2 -12    0.42    0.36
   5   1  12    2.03    0.49
   5   1  12    2.79    0.36
  -5  -1 -12    2.70    0.49
  -5  -1 -12    2.56    0.45
   6   0  12   -0.27    0.36
  -6   0 -12   -0.41    0.36
   7  -1  12    0.71    0.38
  -7   1 -12    0.18    0.36
   8  -2  12    0.28    0.37
  -8   2 -12    0.01    0.34
   9  -3  12    0.21    0.37
  -9   3 -12   -0.51    0.33
  10  -4  12    0.27    0.37
  11  -5  12    0.34    0.40
   0   6  13    0.05    0.32
   0  -6 -13    0.66    0.43
   1   5  13   -0.14    0.28
  -1  -5 -13   -0.21    0.38
   2   4  13   -0.02    0.27
   2   4  13    1.20    0.45
  -2  -4 -13   -0.16    0.35
   3   3  13    0.61    0.31
   3   3  13    1.16    0.46
  -3  -3 -13    0.40    0.39
   4   2  13    0.20    0.41
   4   2  13   -0.05    0.26
  -4  -2 -13    0.28    0.37
   5   1  13    0.46    0.26
   5   1  13    0.60    0.43
  -5  -1 -13    0.20    0.35
   6   0  13    0.27    0.41
   7  -1  13    0.30    0.40
   8  -2  13    0.20    0.38
   9  -3  13    0.63    0.41
  10  -4  13    1.23    0.43
  11  -5  13    1.20    0.47
   1   5  14   -0.08    0.31
  -1  -5 -14    0.55    0.44
   2   4  14    1.26    0.44
   2   4  14    0.06    0.31
  -2  -4 -14    0.04    0.39
   3   3  14   -0.18    0.27
   3   3  14    0.35    0.41
  -3  -3 -14    0.21    0.39
   4   2  14   -0.16    0.27
   4   2  14    0.32    0.42
  -4  -2 -14    0.16    0.37
   5   1  14    0.54    0.43
   6   0  14    0.46    0.42
   7  -1  14    0.15    0.41
   8  -2  14    0.37    0.40
   9  -3  14   -0.20    0.38
  10  -4  14    0.94    0.43
   2   4  15    0.76    0.38
  -2  -4 -15    0.00    0.41
   3   3  15    0.06    0.31
   3   3  15    0.75    0.47
  -3  -3 -15    0.01    0.41
   4   2  15    0.14    0.42
   5   1  15    0.25    0.43
   6   0  15   -0.11    0.42
   7  -1  15   -0.17    0.42
   8  -2  15    0.77    0.46
   9  -3  15   -0.01    0.45
   3   3  16    0.64    0.47
   4   2  16    0.32    0.46
   5   1  16    0.26    0.46
   6   0  16   -0.17    0.46
   7  -1  16    0.03    0.45
  -7  -1  17    1.48    0.43
  -8   0  17    0.60    0.40
  -9   1  17    0.86    0.42
  -5  -3  16    0.90    0.38
  -6  -2  16    1.78    0.43
  -7  -1  16    0.75    0.39
  -8   0  16    1.91    0.45
  -9   1  16    0.84    0.39
  -9   1  16   -0.01    0.33
 -10   2  16    0.59    0.39
 -10   2  16    0.04    0.33
  11  -3 -16    0.84    0.43
 -11   3  16    0.44    0.40
 -11   3  16    1.86    0.46
  -3  -5  15    0.90    0.36
  -4  -4  15    0.55    0.34
  -5  -3  15    0.53    0.34
  -6  -2  15    0.48    0.34
  -7  -1  15    0.94    0.37
  -8   0  15    0.96    0.37
  -9   1  15   -0.28    0.29
  -9   1  15    0.52    0.36
  10  -2 -15    0.10    0.35
 -10   2  15   -0.01    0.30
 -10   2  15    0.89    0.39
  11  -3 -15    0.70    0.40
 -11   3  15    2.01    0.45
 -11   3  15    0.41    0.37
  12  -4 -15    1.48    0.44
 -12   4  15    0.94    0.39
  -3  -5  14    0.55    0.33
  -4  -4  14    0.55    0.32
  -5  -3  14    1.34    0.36
  -7  -1  14    1.05    0.37
  -8   0  14    8.39    0.65
  -8   0  14    7.52    0.55
   9  -1 -14    0.53    0.33
  -9   1  14    0.53    0.35
  -9   1  14    0.37    0.29
  10  -2 -14   -0.14    0.32
 -10   2  14   -0.33    0.25
 -10   2  14    0.42    0.35
  11  -3 -14    0.25    0.35
 -11   3  14    0.07    0.31
 -11   3  14    0.60    0.35
  12  -4 -14    0.44    0.37
 -12   4  14    0.50    0.35
  13  -5 -14    0.24    0.38
 -13   5  14   -0.12    0.33
  -2  -6  13    0.40    0.30
  -3  -5  13    0.81    0.31
  -4  -4  13    0.93    0.31
   5   3 -13    0.73    0.43
  -5  -3  13    1.61    0.35
   6   2 -13   -0.57    0.37
  -6  -2  13    0.69    0.33
   7   1 -13   -0.73    0.36
  -7  -1  13    0.15    0.31
   8   0 -13   -0.05    0.37
  -8   0  13    0.31    0.34
  -8   0  13    0.11    0.22
  -9   1  13    1.15    0.33
  -9   1  13    1.87    0.39
  10  -2 -13    0.88    0.36
 -10   2  13    0.69    0.30
 -10   2  13    0.77    0.37
  11  -3 -13    0.48    0.34
 -11   3  13    0.55    0.31
 -11   3  13    1.34    0.40
  12  -4 -13    3.20    0.47
 -12   4  13    3.67    0.50
 -12   4  13    2.95    0.51
  13  -5 -13    0.32    0.37
 -13   5  13    0.45    0.34
  14  -6 -13    0.41    0.40
 -14   6  13   -0.01    0.35
  -2  -6  12    1.07    0.30
  -3  -5  12    1.62    0.32
  -4  -4  12    0.98    0.30
   5   3 -12    5.29    0.57
  -5  -3  12    7.33    0.54
   6   2 -12   -0.12    0.35
  -6  -2  12    0.87    0.31
   7   1 -12    1.67    0.44
  -7  -1  12    2.00    0.37
   8   0 -12    0.35    0.38
   8   0 -12    0.42    0.28
  -8   0  12    0.24    0.33
  -8   0  12    0.13    0.21
   9  -1 -12    0.20    0.29
   9  -1 -12    0.72    0.39
  -9   1  12    0.49    0.27
  -9   1  12    0.65    0.33
  10  -2 -12    0.66    0.39
  10  -2 -12    0.41    0.31
 -10   2  12    0.57    0.34
 -10   2  12    0.06    0.23
  11  -3 -12    1.85    0.40
 -11   3  12    2.52    0.44
 -11   3  12    2.72    0.44
  12  -4 -12    2.84    0.44
 -12   4  12    1.75    0.41
 -12   4  12    2.35    0.44
  13  -5 -12    0.72    0.36
 -13   5  12    0.88    0.37
  14  -6 -12    0.69    0.39
 -14   6  12    0.75    0.40
  -2  -6  11    0.33    0.26
  -3  -5  11    2.25    0.33
  -4  -4  11    0.64    0.26
   5   3 -11    4.42    0.50
  -5  -3  11    5.28    0.47
   6   2 -11    0.91    0.38
  -6  -2  11    1.00    0.32
   7   1 -11    0.02    0.36
   7   1 -11   -0.35    0.24
  -7  -1  11   -0.20    0.30
   8   0 -11    0.30    0.38
   8   0 -11    0.03    0.25
  -8   0  11    0.03    0.18
  -8   0  11   -0.07    0.30
   9  -1 -11    2.63    0.48
   9  -1 -11    2.72    0.38
  -9   1  11    2.72    0.41
  -9   1  11    3.19    0.40
  10  -2 -11    0.92    0.40
  10  -2 -11    0.51    0.30
 -10   2  11    0.83    0.28
 -10   2  11    0.43    0.32
  11  -3 -11    0.62    0.32
  11  -3 -11    0.63    0.37
 -11   3  11    0.65    0.29
 -11   3  11    0.81    0.33
  12  -4 -11    7.88    0.59
 -12   4  11    7.42    0.63
 -12   4  11    6.87    0.57
  13  -5 -11    1.41    0.38
 -13   5  11    1.34    0.39
  14  -6 -11   -0.25    0.32
 -14   6  11    0.03    0.31
  15  -7 -11    0.61    0.38
 -15   7  11    0.87    0.38
  -3  -5  10    0.26    0.24
   4   4 -10   -0.26    0.28
  -4  -4  10    0.77    0.26
   5   3 -10    0.45    0.34
  -5  -3  10    0.26    0.28
   6   2 -10    1.12    0.38
  -6  -2  10    1.04    0.33
   7   1 -10    2.94    0.33
   7   1 -10    3.12    0.46
  -7  -1  10    2.85    0.37
   8   0 -10    0.69    0.38
   8   0 -10    0.99    0.28
  -8   0  10    0.96    0.32
  -8   0  10    0.99    0.23
  -8   0  10   -0.21    0.32
   9  -1 -10    0.00    0.26
   9  -1 -10    0.31    0.37
  -9   1  10    0.10    0.20
  -9   1  10    0.00    0.28
  10  -2 -10    4.22    0.44
  10  -2 -10    2.98    0.49
 -10   2  10    3.81    0.44
 -10   2  10    3.03    0.42
  11  -3 -10    0.50    0.36
  11  -3 -10    0.41    0.30
 -11   3  10   -0.11    0.27
 -11   3  10    0.47    0.25
  12  -4 -10    1.04    0.34
 -12   4  10    2.01    0.37
 -12   4  10    1.34    0.34
  13  -5 -10    0.61    0.33
 -13   5  10    1.20    0.36
  14  -6 -10    1.52    0.38
 -14   6  10    1.50    0.41
  15  -7 -10    0.23    0.34
 -15   7  10    0.49    0.35
  -3  -5   9    1.56    0.25
  -4  -4   9    1.13    0.28
   5   3  -9   -0.02    0.27
  -5  -3   9   -0.35    0.23
   6   2  -9    2.05    0.36
   6   2  -9    1.93    0.25
  -6  -2   9    2.04    0.31
   7   1  -9    3.90    0.37
   7   1  -9    3.77    0.44
  -7  -1   9    3.18    0.36
  -7  -1   9    3.75    0.41
   8   0  -9    0.12    0.31
   8   0  -9    0.13    0.21
  -8   0   9   -0.25    0.29
  -8   0   9    0.05    0.15
  -8   0   9   -0.12    0.23
   9  -1  -9   -0.13    0.33
   9  -1  -9    0.20    0.24
  -9   1   9   -0.08    0.24
  -9   1   9    0.15    0.18
  10  -2  -9    0.18    0.35
  10  -2  -9    0.00    0.27
 -10   2   9    0.07    0.27
 -10   2   9    0.02    0.19
  11  -3  -9   18.39    1.02
  11  -3  -9   18.10    0.81
 -11   3   9   16.66    0.77
 -11   3   9   17.62    0.85
  12  -4  -9   16.10    0.76
 -12   4   9   15.34    0.84
 -12   4   9   15.02    0.73
  13  -5  -9    1.77    0.37
 -13   5   9    2.57    0.43
  14  -6  -9   -0.15    0.30
 -14   6   9   -0.10    0.23
  15  -7  -9    1.56    0.38
 -15   7   9    1.69    0.45
  16  -8  -9    0.17    0.36
 -16   8   9    0.12    0.34
  -3  -5   8    0.41    0.20
  -4  -4   8    0.57    0.24
   5   3  -8    0.08    0.23
  -5  -3   8    0.13    0.22
   6   2  -8    1.53    0.30
   6   2  -8    1.61    0.22
  -6  -2   8    1.02    0.25
   7   1  -8    6.23    0.65
   7   1  -8    6.20    0.40
  -7  -1   8    6.53    0.45
  -7  -1   8    6.07    0.44
   8   0  -8    2.91    0.38
   8   0  -8    2.77    0.29
  -8   0   8    3.04    0.32
  -8   0   8    2.40    0.34
  -8   0   8    2.76    0.27
   9  -1  -8    0.40    0.31
   9  -1  -8    0.68    0.24
  -9   1   8    0.21    0.32
  -9   1   8    0.76    0.21
  -9   1   8    0.64    0.25
  10  -2  -8    4.65    0.43
  10  -2  -8    4.73    0.48
 -10   2   8    4.43    0.38
 -10   2   8    4.79    0.40
  11  -3  -8    0.10    0.27
 -11   3   8    0.20    0.19
 -11   3   8    0.29    0.25
  12  -4  -8    1.09    0.32
 -12   4   8    0.95    0.30
 -12   4   8    0.94    0.29
  13  -5  -8    0.15    0.29
 -13   5   8    0.45    0.25
  14  -6  -8    5.39    0.50
 -14   6   8    5.05    0.60
  15  -7  -8    0.40    0.32
 -15   7   8    0.00    0.29
  16  -8  -8    0.07    0.33
 -16   8   8    0.12    0.33
  -4  -4   7   16.27    0.61
  -5  -3   7   -0.06    0.18
   6   2  -7    2.97    0.26
   6   2  -7    2.73    0.30
  -6  -2   7    2.82    0.28
   7   1  -7    8.97    0.65
   7   1  -7    9.15    0.44
  -7  -1   7    8.63    0.49
  -7  -1   7    9.20    0.46
   8   0  -7   -0.19    0.23
   8   0  -7   -0.10    0.16
  -8   0   7    0.02    0.12
  -8   0   7   -0.19    0.23
  -8   0   7   -0.05    0.17
   9  -1  -7    3.64    0.35
   9  -1  -7    4.36    0.43
  -9   1   7    4.43    0.37
  -9   1   7    4.26    0.42
  -9   1   7    4.59    0.33
  10  -2  -7    0.08    0.27
  10  -2  -7    0.01    0.22
 -10   2   7   -0.15    0.13
 -10   2   7    0.15    0.20
  11  -3  -7    0.64    0.27
 -11   3   7    0.81    0.24
 -11   3   7    0.70    0.23
  12  -4  -7    2.62    0.37
 -12   4   7    3.09    0.41
 -12   4   7    2.60    0.33
  13  -5  -7    0.21    0.28
 -13   5   7    0.36    0.23
  14  -6  -7    0.57    0.32
 -14   6   7    0.50    0.27
  15  -7  -7    0.84    0.33
 -15   7   7    0.69    0.32
  16  -8  -7   -0.10    0.31
 -16   8   7    0.11    0.31
  -5  -3   6   -0.07    0.15
  -5  -3   6    0.05    0.17
   6   2  -6   -0.23    0.17
   6   2  -6   -0.04    0.12
  -6  -2   6    0.08    0.16
   7   1  -6   16.73    0.80
   7   1  -6   17.26    0.60
  -7  -1   6   16.71    0.62
  -7  -1   6   16.45    0.68
   8   0  -6    8.70    0.43
   8   0  -6    9.27    0.62
  -8   0   6    9.32    0.59
  -8   0   6    9.11    0.43
  -8   0   6    9.59    0.43
   9  -1  -6    1.95    0.25
   9  -1  -6    1.83    0.30
  -9   1   6    2.36    0.25
  -9   1   6    2.56    0.28
  -9   1   6    1.84    0.31
  10  -2  -6    7.14    0.43
  10  -2  -6    8.23    0.58
 -10   2   6    6.60    0.40
 -10   2   6    8.26    0.66
 -10   2   6    7.38    0.44
  11  -3  -6    4.31    0.39
 -11   3   6    4.93    0.36
 -11   3   6    5.11    0.39
  12  -4  -6   12.06    0.62
 -12   4   6   12.78    0.59
 -12   4   6   12.15    0.66
  13  -5  -6    3.57    0.39
 -13   5   6    3.72    0.45
  14  -6  -6   -0.16    0.27
 -14   6   6    0.00    0.23
  15  -7  -6    0.37    0.30
 -15   7   6    0.26    0.27
  16  -8  -6   -0.27    0.29
 -16   8   6    0.04    0.28
  -5  -3   5    0.10    0.07
   6   2  -5   77.40    2.16
   6   2  -5   79.11    2.59
  -6  -2   5   76.11    2.19
   7   1  -5    1.27    0.22
   7   1  -5    1.32    0.16
  -7  -1   5    1.07    0.17
  -7  -1   5    1.28    0.17
   8   0  -5   -0.15    0.12
   8   0  -5   -0.08    0.18
  -8   0   5   -0.08    0.10
  -8   0   5    0.04    0.12
  -8   0   5    0.20    0.20
   9  -1  -5    1.12    0.20
   9  -1  -5    1.27    0.24
  -9   1   5    1.32    0.19
  -9   1   5    1.41    0.27
  -9   1   5    1.21    0.20
  10  -2  -5  127.99    3.52
 -10   2   5  122.93    3.52
 -10   2   5  122.58    3.49
 -10   2   5  122.98    4.18
  11  -3  -5   18.99    0.74
 -11   3   5   17.75    0.78
 -11   3   5   19.59    0.98
 -11   3   5   19.20    0.70
  12  -4  -5   19.41    0.78
 -12   4   5   19.72    0.73
 -12   4   5   18.47    0.84
  13  -5  -5    1.57    0.33
 -13   5   5    1.51    0.30
  14  -6  -5   -0.43    0.25
 -14   6   5   -0.11    0.21
  15  -7  -5    0.30    0.29
 -15   7   5    0.78    0.33
  16  -8  -5    0.44    0.30
 -16   8   5    0.30    0.30
  -5  -3   4    8.83    0.33
   6   2  -4   36.38    1.04
  -6  -2   4   35.48    1.06
  -6  -2   4   35.83    1.06
   7   1  -4    1.44    0.14
   7   1  -4    1.15    0.20
  -7  -1   4    1.00    0.17
  -7  -1   4    1.35    0.16
   8   0  -4   37.71    1.13
   8   0  -4   36.53    1.38
  -8   0   4   38.26    1.14
  -8   0   4   38.78    1.39
  -8   0   4   38.05    1.15
   9  -1  -4    5.17    0.31
   9  -1  -4    5.13    0.42
  -9   1   4    5.55    0.29
  -9   1   4    5.88    0.48
  -9   1   4    5.30    0.31
  10  -2  -4    0.20    0.18
 -10   2   4    0.00    0.12
 -10   2   4    0.20    0.23
 -10   2   4    0.18    0.12
  11  -3  -4   22.31    0.81
 -11   3   4   22.80    0.89
 -11   3   4   22.94    0.77
 -11   3   4   23.75    1.03
  12  -4  -4    4.26    0.39
 -12   4   4    5.06    0.34
 -12   4   4    5.71    0.64
 -12   4   4    5.44    0.41
  13  -5  -4    0.36    0.27
 -13   5   4    0.46    0.23
  14  -6  -4    0.57    0.27
 -14   6   4    1.22    0.32
  15  -7  -4    2.01    0.35
 -15   7   4    1.72    0.38
  16  -8  -4    0.38    0.30
 -16   8   4   -0.32    0.29
  17  -9  -4    0.01    0.32
 -17   9   4   -0.29    0.29
   6   2  -3   28.95    0.82
  -6  -2   3   29.24    0.83
  -6  -2   3   26.40    0.83
   7   1  -3   13.25    0.45
   7   1  -3   13.12    0.60
  -7  -1   3   13.51    0.46
  -7  -1   3   13.98    0.56
   8   0  -3   -0.12    0.11
   8   0  -3   -0.15    0.15
  -8   0   3   -0.28    0.18
  -8   0   3   -0.10    0.10
   9  -1  -3   14.60    0.53
  -9   1   3   15.18    0.53
  -9   1   3   15.44    0.57
  -9   1   3   15.13    0.69
  10  -2  -3   11.30    0.45
 -10   2   3   10.38    0.59
 -10   2   3    9.93    0.47
 -10   2   3   10.90    0.42
  11  -3  -3    5.68    0.34
 -11   3   3    4.78    0.36
 -11   3   3    5.30    0.30
  12  -4  -3    0.06    0.20
 -12   4   3    0.10    0.13
 -12   4   3    0.26    0.16
  13  -5  -3   42.57    1.36
 -13   5   3   41.92    1.49
  14  -6  -3    9.45    0.53
 -14   6   3   10.60    0.65
  15  -7  -3    0.05    0.26
 -15   7   3    0.03    0.24
  16  -8  -3    1.10    0.32
 -16   8   3    1.19    0.37
  17  -9  -3    0.59    0.33
 -17   9   3    0.02    0.31
   6   2  -2    0.14    0.11
  -6  -2   2    0.06    0.08
  -6  -2   2    0.17    0.11
   7   1  -2    0.10    0.12
   7   1  -2    0.01    0.14
  -7  -1   2   -0.05    0.08
  -7  -1   2    0.23    0.16
  -7  -1   2   -0.01    0.09
   8   0  -2  370.98    9.87
  -8   0   2  360.91    9.86
  -8   0   2  362.17   11.69
   9  -1  -2    3.46    0.22
  -9   1   2    3.11    0.20
  -9   1   2    3.38    0.22
  10  -2  -2    8.07    0.36
 -10   2   2    7.99    0.40
 -10   2   2    8.10    0.34
  11  -3  -2   20.80    0.72
 -11   3   2   20.72    0.79
 -11   3   2   21.38    0.70
  12  -4  -2    0.02    0.18
 -12   4   2    0.33    0.15
 -12   4   2    0.30    0.13
  13  -5  -2   10.44    0.53
 -13   5   2   10.58    0.59
  14  -6  -2    3.93    0.39
 -14   6   2    4.57    0.43
  15  -7  -2    1.77    0.32
 -15   7   2    1.93    0.37
  16  -8  -2    0.01    0.27
 -16   8   2   -0.09    0.27
  17  -9  -2    0.44    0.32
  -1   9  -1    0.23    0.25
  -5  -3   1   -0.11    0.04
  -5  -3   1    0.12    0.08
   6   2  -1  164.41    4.43
  -6  -2   1  160.88    4.44
  -6  -2   1  163.78    4.44
   7   1  -1   33.65    0.99
   7   1  -1   33.82    1.14
  -7  -1   1   34.06    1.13
  -7  -1   1   33.93    0.98
  -7  -1   1   32.41    1.17
   8   0  -1   -0.07    0.12
  -8   0   1   -0.16    0.09
   9  -1  -1    0.29    0.12
  -9   1   1    0.16    0.09
  -9   1   1    0.18    0.08
  10  -2  -1  565.72   15.18
 -10   2   1  565.81   15.17
 -10   2   1  554.22   14.83
  11  -3  -1    0.12    0.15
 -11   3   1    0.14    0.11
 -11   3   1    0.09    0.12
  12  -4  -1    1.20    0.22
 -12   4   1    1.46    0.24
 -12   4   1    1.45    0.17
  13  -5  -1   -0.07    0.24
 -13   5   1    0.11    0.18
  14  -6  -1    2.61    0.31
 -14   6   1    2.29    0.37
  15  -7  -1   -0.02    0.25
 -15   7   1    0.20    0.23
  16  -8  -1    0.25    0.28
 -16   8   1    0.24    0.27
  17  -9  -1   -0.15    0.31
  -1   9   0    0.03    0.24
   0   8   0    1.24    0.32
  -3  -5   0    0.61    0.19
  -4  -4   0   33.27    0.98
  -5  -3   0   37.09    1.08
   6   2   0    3.87    0.28
   6   2   0    3.83    0.24
  -6  -2   0    3.77    0.20
   7   1   0    4.63    0.27
   7   1   0    4.75    0.27
  -7  -1   0    4.86    0.27
  -7  -1   0    4.09    0.22
   8   0   0   91.92    2.58
  -8   0   0   93.53    2.58
   9  -1   0    7.61    0.33
  -9   1   0    7.83    0.32
  10  -2   0    3.56    0.27
 -10   2   0    3.39    0.24
 -10   2   0    4.72    0.26
  11  -3   0   20.78    0.68
 -11   3   0   19.42    0.72
 -11   3   0   20.44    0.66
  12  -4   0   20.81    0.72
 -12   4   0   21.90    0.80
 -12   4   0   19.50    0.67
  13  -5   0    5.20    0.39
 -13   5   0    5.93    0.42
  14  -6   0   -0.31    0.21
 -14   6   0   -0.04    0.19
  15  -7   0   -0.17    0.25
 -15   7   0    0.07    0.23
  16  -8   0    0.33    0.29
  17  -9   0    0.21    0.32
  -2  10   1    0.15    0.33
  -1   9   1    0.23    0.27
   0   8   1    0.78    0.30
  -1  -7  -1   -0.06    0.21
  -2  -6  -1    1.87    0.25
  -3  -5  -1   18.61    0.66
  -4  -4  -1    0.16    0.16
  -4  -4  -1    0.07    0.12
   5   3   1   30.47    1.10
   5   3   1   30.86    0.94
  -5  -3  -1   31.13    0.93
   6   2   1   62.43    1.73
   6   2   1   59.77    2.01
  -6  -2  -1   58.20    1.99
  -6  -2  -1   60.60    1.70
   7   1   1   22.53    0.82
   7   1   1   22.42    0.72
  -7  -1  -1   22.82    0.70
  -7  -1  -1   22.78    0.83
   8   0   1    0.34    0.15
  -8   0  -1    0.11    0.10
  -8   0  -1   -0.02    0.10
   9  -1   1    4.04    0.24
  -9   1  -1    3.64    0.21
  10  -2   1    9.88    0.41
 -10   2  -1    9.70    0.38
  11  -3   1    3.10    0.28
 -11   3  -1    3.60    0.25
 -11   3  -1    3.10    0.23
  12  -4   1   20.72    0.74
 -12   4  -1   21.84    0.79
  13  -5   1   42.90    1.36
 -13   5  -1   44.82    1.44
  14  -6   1    6.57    0.43
 -14   6  -1    7.20    0.47
  15  -7   1   -0.10    0.26
  16  -8   1    0.15    0.28
  -2  10   2    0.67    0.37
  -1   9   2    0.02    0.24
   1  -9  -2   -0.08    0.22
   0   8   2    0.09    0.24
   0  -8  -2    0.15    0.23
  -1  -7  -2    0.00    0.23
  -2  -6  -2    0.89    0.25
   3   5   2    5.47    0.55
  -3  -5  -2    5.88    0.37
  -3  -5  -2    4.87    0.36
   4   4   2    0.96    0.17
   4   4   2    0.62    0.22
  -4  -4  -2    0.79    0.16
   5   3   2    1.41    0.21
   5   3   2    1.43    0.20
  -5  -3  -2    1.60    0.18
   6   2   2   23.52    0.89
   6   2   2   23.94    0.78
  -6  -2  -2   23.40    0.74
  -6  -2  -2   23.21    0.88
   7   1   2   20.15    0.69
   7   1   2   20.64    0.78
  -7  -1  -2   20.72    0.79
  -7  -1  -2   21.08    0.67
   8   0   2  194.63    6.12
   8   0   2  187.41    5.19
  -8   0  -2  191.67    5.18
  -8   0  -2  184.32    6.11
   9  -1   2    0.06    0.14
  -9   1  -2    0.23    0.10
  10  -2   2    5.75    0.32
 -10   2  -2    5.82    0.28
  11  -3   2   61.94    1.79
 -11   3  -2   60.58    1.75
  12  -4   2    8.51    0.44
 -12   4  -2    9.46    0.43
  13  -5   2    2.55    0.33
 -13   5  -2    3.08    0.31
  14  -6   2    0.53    0.26
 -14   6  -2    1.52    0.27
  15  -7   2   -0.18    0.26
  16  -8   2   -0.14    0.28
  -2  10   3    0.04    0.31
   2 -10  -3   -0.08    0.27
  -1   9   3    0.20    0.27
   1  -9  -3    0.27    0.25
   0   8   3    2.15    0.41
   0  -8  -3    2.34    0.33
  -1  -7  -3    1.09    0.29
   2   6   3    1.29    0.37
  -2  -6  -3    1.33    0.28
   3   5   3    3.29    0.38
   3   5   3    3.33    0.31
  -3  -5  -3    3.37    0.33
  -3  -5  -3    3.45    0.31
   4   4   3    1.65    0.23
   4   4   3    1.56    0.28
  -4  -4  -3    1.71    0.23
   5   3   3   29.44    1.15
   5   3   3   30.26    0.97
  -5  -3  -3   29.76    1.08
  -5  -3  -3   29.41    0.95
   6   2   3   15.45    0.69
   6   2   3   16.89    0.62
  -6  -2  -3   15.87    0.57
  -6  -2  -3   16.30    0.69
   7   1   3    0.54    0.14
   7   1   3    0.49    0.17
  -7  -1  -3    0.66    0.16
  -7  -1  -3    0.44    0.13
   8   0   3   -0.03    0.10
   8   0   3   -0.07    0.15
  -8   0  -3   -0.07    0.11
  -8   0  -3    0.08    0.11
   9  -1   3    5.57    0.32
  -9   1  -3    5.58    0.31
  -9   1  -3    5.43    0.28
  10  -2   3   23.05    0.77
 -10   2  -3   22.64    0.74
  11  -3   3   -0.05    0.20
 -11   3  -3   -0.14    0.14
  12  -4   3    1.54    0.26
  13  -5   3    2.69    0.32
 -13   5  -3    3.04    0.27
  14  -6   3    5.60    0.41
  15  -7   3   -0.17    0.25
  16  -8   3   -0.02    0.29
  -1   9   4    0.05    0.28
   1  -9  -4    0.40    0.28
   0   8   4    0.94    0.34
   0  -8  -4    1.43    0.30
  -1  -7  -4    0.22    0.27
  -2  -6  -4    0.36    0.26
   3   5   4   -0.20    0.21
   3   5   4   -0.28    0.32
  -3  -5  -4   -0.28    0.22
   4   4   4   28.21    1.18
   4   4   4   27.28    0.94
  -4  -4  -4   25.40    0.93
  -4  -4  -4   27.20    0.95
   5   3   4   31.90    1.24
   5   3   4   31.47    1.06
  -5  -3  -4   31.69    1.04
  -5  -3  -4   31.70    1.21
   6   2   4   24.06    0.86
   6   2   4   25.40    1.00
  -6  -2  -4   24.48    0.83
  -6  -2  -4   25.99    1.01
   7   1   4    0.92    0.17
   7   1   4    1.20    0.22
  -7  -1  -4    1.13    0.20
  -7  -1  -4    1.30    0.18
   8   0   4    1.25    0.21
   8   0   4    1.32    0.17
  -8   0  -4    1.73    0.19
  -8   0  -4    1.35    0.18
   9  -1   4   33.73    1.06
  -9   1  -4   32.52    1.19
  -9   1  -4   32.00    1.02
  10  -2   4   40.63    1.24
 -10   2  -4   40.67    1.22
 -10   2  -4   39.28    1.40
  11  -3   4   -0.02    0.21
 -11   3  -4    0.03    0.17
  12  -4   4   -0.06    0.25
  13  -5   4    1.52    0.30
  14  -6   4    0.07    0.27
  15  -7   4   -0.19    0.27
  16  -8   4   -0.27    0.31
  -1   9   5    1.08    0.37
   1  -9  -5    1.32    0.34
   0   8   5    0.21    0.26
   0  -8  -5    0.05    0.28
   1   7   5   -0.28    0.22
  -1  -7  -5   -0.28    0.27
  -2  -6  -5    0.13    0.27
  -3  -5  -5   -0.03    0.25
   4   4   5   18.83    0.77
   4   4   5   20.03    1.02
  -4  -4  -5   19.26    0.76
  -4  -4  -5   17.66    0.81
  -4  -4  -5   18.49    0.76
   5   3   5   12.69    0.72
   5   3   5   11.61    0.58
  -5  -3  -5   11.97    0.55
  -5  -3  -5   12.08    0.67
   6   2   5   32.12    1.09
   6   2   5   31.90    1.24
  -6  -2  -5   32.53    1.07
  -6  -2  -5   31.98    1.27
   7   1   5    4.10    0.39
   7   1   5    3.14    0.37
  -7  -1  -5    3.72    0.31
  -7  -1  -5    3.62    0.44
   8   0   5   -0.18    0.19
   8   0   5    0.07    0.14
  -8   0  -5    0.18    0.15
  -8   0  -5   -0.04    0.15
   9  -1   5    2.33    0.28
  -9   1  -5    2.62    0.25
  -9   1  -5    2.45    0.25
  10  -2   5   13.66    0.58
 -10   2  -5   13.79    0.55
 -10   2  -5   12.93    0.59
  11  -3   5   10.40    0.52
 -11   3  -5   10.70    0.49
  12  -4   5   45.70    1.44
  13  -5   5    8.10    0.48
  14  -6   5   -0.01    0.26
  15  -7   5   -0.32    0.28
  -1   9   6    0.02    0.29
   1  -9  -6    0.12    0.33
   0   8   6    0.33    0.27
   0  -8  -6    0.36    0.31
   1   7   6    4.30    0.54
  -1  -7  -6    5.56    0.53
  -2  -6  -6    5.44    0.52
  -3  -5  -6    0.85    0.31
   4   4   6    1.18    0.32
  -4  -4  -6    0.37    0.26
  -4  -4  -6    0.03    0.30
   5   3   6    0.08    0.27
  -5  -3  -6    0.41    0.29
  -5  -3  -6    0.40    0.22
  -5  -3  -6    0.27    0.25
   6   2   6    4.65    0.43
   6   2   6    5.08    0.51
  -6  -2  -6    5.59    0.56
  -6  -2  -6    5.45    0.39
   7   1   6   22.69    0.95
   7   1   6   23.43    0.88
  -7  -1  -6   23.67    1.01
  -7  -1  -6   22.53    0.83
   8   0   6    8.48    0.49
   8   0   6    9.17    0.50
  -8   0  -6    8.52    0.46
  -8   0  -6    9.18    0.58
   9  -1   6    0.20    0.24
  -9   1  -6    0.18    0.17
  -9   1  -6    0.40    0.21
  10  -2   6    0.32    0.24
 -10   2  -6    0.15    0.21
 -10   2  -6    0.10    0.16
  11  -3   6    0.69    0.29
 -11   3  -6    0.48    0.18
  12  -4   6    6.71    0.52
  13  -5   6    0.68    0.29
  14  -6   6    0.73    0.32
  15  -7   6    0.47    0.31
  -1   9   7    0.38    0.33
   1  -9  -7   -0.10    0.34
   0   8   7   -0.14    0.24
   0  -8  -7   -0.10    0.30
   1   7   7    0.22    0.26
  -1  -7  -7   -0.09    0.31
   2   6   7    0.57    0.27
  -2  -6  -7    0.61    0.33
  -3  -5  -7    1.16    0.32
   4   4   7    0.87    0.36
  -4  -4  -7    0.25    0.34
  -4  -4  -7    0.75    0.30
   5   3   7   14.22    0.73
  -5  -3  -7   14.29    0.70
  -5  -3  -7   14.66    0.88
   6   2   7    1.28    0.34
  -6  -2  -7    1.18    0.33
  -6  -2  -7    1.35    0.28
  -6  -2  -7    1.14    0.30
   7   1   7   12.78    0.64
   7   1   7   13.14    0.68
  -7  -1  -7   10.66    0.59
  -7  -1  -7   12.76    0.60
  -7  -1  -7   12.17    0.79
   8   0   7   -0.16    0.28
   8   0   7   -0.10    0.18
  -8   0  -7   -0.28    0.21
  -8   0  -7   -0.13    0.23
  -8   0  -7   -0.20    0.21
   9  -1   7   -0.03    0.27
  -9   1  -7    0.18    0.23
  -9   1  -7    0.25    0.22
  -9   1  -7    0.13    0.23
  10  -2   7    1.58    0.33
 -10   2  -7    1.18    0.27
 -10   2  -7    1.63    0.27
 -10   2  -7    1.37    0.24
  11  -3   7    0.93    0.32
 -11   3  -7    0.79    0.22
  12  -4   7    7.48    0.53
 -12   4  -7    7.97    0.48
  13  -5   7    0.13    0.28
  14  -6   7    0.20    0.30
  15  -7   7    0.43    0.33
  -1   9   8    0.36    0.34
   1  -9  -8    0.48    0.38
   0   8   8    0.01    0.26
   0  -8  -8    0.66    0.37
   1   7   8    1.16    0.36
   2   6   8    0.63    0.31
  -2  -6  -8    1.15    0.36
   3   5   8    0.27    0.24
  -3  -5  -8    0.26    0.30
  -3  -5  -8    0.64    0.30
   4   4   8   -0.01    0.35
  -4  -4  -8    0.06    0.30
  -4  -4  -8   -0.15    0.37
   5   3   8    5.22    0.53
  -5  -3  -8    4.79    0.53
  -5  -3  -8    5.12    0.49
   6   2   8    3.90    0.47
  -6  -2  -8    3.58    0.41
  -6  -2  -8    3.76    0.47
   7   1   8   -0.03    0.33
  -7  -1  -8    0.43    0.28
  -7  -1  -8    0.10    0.29
   8   0   8    1.24    0.35
   8   0   8    0.94    0.24
  -8   0  -8    1.45    0.31
  -8   0  -8    1.18    0.30
  -8   0  -8    1.31    0.31
   9  -1   8    3.75    0.43
   9  -1   8    3.88    0.25
  -9   1  -8    3.75    0.39
  -9   1  -8    3.73    0.39
  10  -2   8    2.59    0.39
 -10   2  -8    2.36    0.32
  11  -3   8    3.37    0.43
 -11   3  -8    2.25    0.32
  12  -4   8    5.57    0.52
 -12   4  -8    4.70    0.52
  13  -5   8   -0.05    0.31
  14  -6   8   -0.05    0.33
  15  -7   8    0.72    0.39
   0   8   9    0.42    0.33
   0  -8  -9    0.91    0.40
   1   7   9   -0.03    0.29
  -1  -7  -9   -0.04    0.30
   2   6   9    2.76    0.46
  -2  -6  -9    4.07    0.50
   3   5   9    0.27    0.25
  -3  -5  -9    0.71    0.34
  -3  -5  -9    0.61    0.33
   4   4   9    6.14    0.59
   4   4   9    6.55    0.52
  -4  -4  -9    6.34    0.56
  -4  -4  -9    6.56    0.77
   5   3   9   -0.07    0.37
   5   3   9    0.08    0.20
  -5  -3  -9    0.27    0.41
  -5  -3  -9    0.45    0.33
   6   2   9    0.01    0.18
   6   2   9   -0.05    0.37
  -6  -2  -9    0.18    0.37
  -6  -2  -9    0.48    0.32
   7   1   9    0.04    0.35
   7   1   9   -0.05    0.15
  -7  -1  -9   -0.26    0.32
  -7  -1  -9   -0.55    0.28
   8   0   9   -0.11    0.23
   8   0   9    0.10    0.14
   8   0   9   -0.33    0.31
  -8   0  -9    0.28    0.31
  -8   0  -9   -0.36    0.28
   9  -1   9    5.75    0.57
  -9   1  -9    5.98    0.50
  -9   1  -9    6.92    0.72
  10  -2   9   -0.27    0.33
 -10   2  -9   -0.04    0.25
  11  -3   9    3.20    0.43
 -11   3  -9    2.33    0.34
  12  -4   9    9.34    0.64
 -12   4  -9    9.03    0.72
  13  -5   9    0.25    0.35
  14  -6   9    0.65    0.38
  15  -7   9   -0.35    0.39
   0   8  10    0.14    0.31
   0  -8 -10   -0.12    0.37
   1   7  10    0.48    0.36
  -1  -7 -10    1.30    0.39
   2   6  10    0.55    0.34
  -2  -6 -10    0.61    0.36
   3   5  10    0.78    0.31
  -3  -5 -10    0.99    0.39
  -3  -5 -10    0.81    0.36
   4   4  10    0.37    0.38
   4   4  10   -0.09    0.21
  -4  -4 -10    0.01    0.39
  -4  -4 -10    0.40    0.34
   5   3  10    1.56    0.45
   5   3  10    2.15    0.35
  -5  -3 -10    1.53    0.46
  -5  -3 -10    1.62    0.40
   6   2  10    0.33    0.37
   6   2  10    0.42    0.23
  -6  -2 -10    0.58    0.41
  -6  -2 -10    0.63    0.35
   7   1  10    0.12    0.39
   7   1  10    0.35    0.20
  -7  -1 -10    0.68    0.34
  -7  -1 -10    0.36    0.38
   8   0  10    3.09    0.31
   8   0  10    1.92    0.44
  -8   0 -10    2.62    0.41
  -8   0 -10    2.49    0.44
   9  -1  10    0.92    0.35
  -9   1 -10    0.21    0.31
  10  -2  10    0.27    0.33
 -10   2 -10   -0.22    0.27
  11  -3  10    2.54    0.42
 -11   3 -10    2.04    0.37
  12  -4  10    1.54    0.40
  13  -5  10    0.82    0.38
  14  -6  10    0.10    0.38
   1   7  11    0.10    0.31
  -1  -7 -11   -0.01    0.36
   2   6  11    1.57    0.41
  -2  -6 -11    0.81    0.39
   3   5  11   -0.10    0.26
  -3  -5 -11    0.68    0.41
  -3  -5 -11    0.08    0.35
   4   4  11   -0.10    0.23
   4   4  11    0.07    0.36
  -4  -4 -11   -0.31    0.40
  -4  -4 -11   -0.33    0.34
   5   3  11    0.15    0.37
   5   3  11   -0.06    0.23
  -5  -3 -11   -0.37    0.32
  -5  -3 -11   -0.45    0.39
   6   2  11    2.22    0.35
   6   2  11    2.90    0.51
  -6  -2 -11    2.47    0.44
  -6  -2 -11    3.05    0.52
   7   1  11    4.08    0.54
   7   1  11    4.30    0.40
  -7  -1 -11    4.28    0.50
  -7  -1 -11    4.35    0.55
   8   0  11    0.12    0.37
   8   0  11   -0.02    0.19
  -8   0 -11   -0.19    0.31
  -8   0 -11   -0.53    0.33
   9  -1  11    1.33    0.39
  -9   1 -11    1.22    0.38
  10  -2  11    3.26    0.45
 -10   2 -11    2.49    0.42
  11  -3  11    1.80    0.42
 -11   3 -11    1.11    0.35
  12  -4  11    3.78    0.49
  13  -5  11   -0.19    0.37
  14  -6  11    0.10    0.41
  -1  -7 -12   -0.14    0.38
   2   6  12   -0.02    0.31
  -2  -6 -12    0.49    0.39
   3   5  12    1.13    0.38
  -3  -5 -12    1.30    0.43
   4   4  12   -0.02    0.25
   4   4  12    0.18    0.39
  -4  -4 -12   -0.25    0.35
   5   3  12    1.31    0.48
   5   3  12    0.84    0.30
  -5  -3 -12    0.32    0.39
   6   2  12    0.24    0.42
   6   2  12    0.40    0.26
  -6  -2 -12    0.00    0.35
   7   1  12    0.85    0.42
   7   1  12    0.98    0.27
  -7  -1 -12    1.07    0.39
   8   0  12    0.87    0.43
   9  -1  12    0.44    0.38
  10  -2  12    0.69    0.38
  11  -3  12    0.33    0.37
  12  -4  12    0.14    0.36
  13  -5  12    0.27    0.41
   2   6  13   -0.23    0.29
  -2  -6 -13    0.19    0.40
   3   5  13   -0.06    0.31
  -3  -5 -13    0.26    0.40
   4   4  13    0.09    0.30
   4   4  13    0.82    0.42
  -4  -4 -13    0.27    0.38
   5   3  13    0.29    0.29
   5   3  13    0.50    0.43
  -5  -3 -13    0.73    0.41
   6   2  13    0.20    0.28
   6   2  13    0.45    0.43
  -6  -2 -13    0.00    0.36
   7   1  13    0.57    0.45
  -7  -1 -13    0.88    0.38
   8   0  13   -0.57    0.38
   9  -1  13    0.21    0.40
  10  -2  13    2.36    0.48
  11  -3  13    0.17    0.39
  12  -4  13    0.17    0.41
   3   5  14    0.00    0.33
  -3  -5 -14   -0.24    0.42
   4   4  14   -0.21    0.28
  -4  -4 -14    0.07    0.39
   5   3  14   -0.04    0.24
   5   3  14    0.71    0.47
  -5  -3 -14   -0.69    0.35
   6   2  14    0.04    0.41
   6   2  14    0.09    0.28
  -6  -2 -14   -0.24    0.35
   7   1  14    0.74    0.46
   8   0  14    0.47    0.43
   9  -1  14    0.43    0.41
  10  -2  14   -0.13    0.39
  11  -3  14   -0.03    0.44
  12  -4  14   -0.40    0.42
   4   4  15    0.04    0.32
  -4  -4 -15   -0.37    0.38
   5   3  15   -0.38    0.28
   5   3  15    0.29    0.44
  -5  -3 -15   -0.04    0.42
   6   2  15    0.58    0.47
   7   1  15    0.06    0.43
   8   0  15    0.21    0.45
   9  -1  15   -0.06    0.43
  10  -2  15    0.35    0.46
   6   2  16    0.33    0.48
   7   1  16    0.46    0.49
   8   0  16    0.36    0.48
  -9  -1  17    0.79    0.39
 -10   0  17    1.23    0.42
 -11   1  17    1.29    0.44
  -7  -3  16    0.71    0.35
  -8  -2  16    0.95    0.36
  -9  -1  16    0.74    0.36
 -10   0  16    0.88    0.38
 -11   1  16    0.15    0.31
 -11   1  16    1.06    0.40
 -12   2  16    0.35    0.38
 -12   2  16    0.41    0.37
  13  -3 -16    0.37    0.42
 -13   3  16    0.40    0.39
 -13   3  16    0.18    0.35
  -5  -5  15    1.10    0.34
  -6  -4  15    0.58    0.32
  -7  -3  15    1.23    0.36
  -8  -2  15    0.61    0.33
  -9  -1  15    0.18    0.31
 -10   0  15    0.64    0.33
 -11   1  15    1.06    0.36
 -11   1  15    1.05    0.39
  12  -2 -15    0.21    0.37
 -12   2  15    0.29    0.35
 -12   2  15    0.56    0.39
  13  -3 -15    0.35    0.40
 -13   3  15    0.59    0.39
 -13   3  15    0.05    0.34
  14  -4 -15    1.31    0.45
 -14   4  15    1.05    0.44
  -5  -5  14    0.38    0.30
  -6  -4  14    0.05    0.29
  -7  -3  14    0.84    0.33
  -8  -2  14    1.31    0.36
  -9  -1  14    0.40    0.32
 -10   0  14    2.39    0.43
 -10   0  14    2.08    0.39
  11  -1 -14    3.10    0.43
 -11   1  14    3.15    0.46
 -11   1  14    2.47    0.42
  12  -2 -14    0.19    0.34
 -12   2  14    0.75    0.38
 -12   2  14    0.47    0.33
  13  -3 -14    1.49    0.42
 -13   3  14    2.80    0.48
 -13   3  14    1.38    0.41
  14  -4 -14    0.96    0.41
 -14   4  14    0.98    0.41
  15  -5 -14    0.59    0.41
 -15   5  14   -0.24    0.32
  -4  -6  13    0.52    0.27
  -5  -5  13    0.96    0.30
  -6  -4  13    2.10    0.36
   7   3 -13    1.34    0.46
  -7  -3  13    2.62    0.40
   8   2 -13    0.10    0.40
  -8  -2  13    1.15    0.34
   9   1 -13    1.16    0.44
  -9  -1  13    1.75    0.37
 -10   0  13    0.00    0.23
 -10   0  13    0.31    0.31
  11  -1 -13    0.21    0.28
 -11   1  13    0.31    0.24
 -11   1  13    0.26    0.32
  12  -2 -13   -0.01    0.30
 -12   2  13    0.02    0.27
 -12   2  13    0.30    0.33
  13  -3 -13   -0.04    0.33
 -13   3  13    0.09    0.28
 -13   3  13    0.53    0.34
  14  -4 -13    1.72    0.42
 -14   4  13    1.54    0.42
 -14   4  13    1.33    0.41
  15  -5 -13    2.00    0.46
 -15   5  13    1.82    0.47
  16  -6 -13   -0.04    0.39
 -16   6  13   -0.21    0.35
  -4  -6  12    0.76    0.26
  -5  -5  12    0.47    0.26
  -6  -4  12    4.85    0.47
   7   3 -12   -0.30    0.36
  -7  -3  12    0.40    0.29
   8   2 -12   -0.25    0.35
  -8  -2  12    0.37    0.28
   9   1 -12    0.75    0.40
  -9  -1  12    0.76    0.30
  10   0 -12   20.42    0.88
  10   0 -12   21.51    1.23
 -10   0  12   20.81    0.90
 -10   0  12   19.47    0.87
  11  -1 -12    1.43    0.34
  11  -1 -12    1.53    0.42
 -11   1  12    1.93    0.38
 -11   1  12    1.60    0.34
  12  -2 -12   -0.02    0.30
 -12   2  12    0.26    0.30
 -12   2  12    0.17    0.25
  13  -3 -12    0.00    0.32
 -13   3  12    0.40    0.32
 -13   3  12    0.26    0.26
  14  -4 -12    0.54    0.36
 -14   4  12    0.86    0.37
 -14   4  12    0.55    0.32
  15  -5 -12    1.08    0.38
 -15   5  12    0.84    0.35
  16  -6 -12    0.41    0.39
 -16   6  12    0.42    0.36
  -4  -6  11    0.53    0.24
  -5  -5  11    1.30    0.28
  -6  -4  11    0.60    0.26
  -7  -3  11    2.47    0.36
   8   2 -11    4.32    0.52
  -8  -2  11    4.88    0.47
   9   1 -11    2.88    0.48
   9   1 -11    2.90    0.36
  -9  -1  11    3.05    0.40
  10   0 -11    0.25    0.27
  10   0 -11   -0.14    0.35
 -10   0  11   -0.18    0.27
 -10   0  11   -0.07    0.19
  11  -1 -11   -0.11    0.35
  11  -1 -11    0.23    0.28
 -11   1  11   -0.20    0.28
 -11   1  11   -0.17    0.20
  12  -2 -11    0.11    0.35
  12  -2 -11   -0.27    0.28
 -12   2  11    0.08    0.23
 -12   2  11    0.33    0.30
  13  -3 -11    1.55    0.36
  13  -3 -11    1.57    0.40
 -13   3  11    1.78    0.38
 -13   3  11    1.93    0.37
  14  -4 -11    0.33    0.33
 -14   4  11   -0.23    0.24
 -14   4  11    0.15    0.29
  15  -5 -11   -0.30    0.31
 -15   5  11    0.20    0.26
  16  -6 -11    0.89    0.39
 -16   6  11    0.72    0.34
  17  -7 -11    0.19    0.37
 -17   7  11   -0.13    0.28
  -4  -6  10    0.56    0.22
  -5  -5  10    0.15    0.23
   6   4 -10    0.90    0.34
  -6  -4  10    2.04    0.30
   7   3 -10    9.82    0.94
  -7  -3  10    9.10    0.55
   8   2 -10   -0.07    0.34
  -8  -2  10   -0.53    0.25
   9   1 -10    0.03    0.35
   9   1 -10    0.34    0.24
  -9  -1  10    0.11    0.26
  10   0 -10    0.78    0.28
  10   0 -10    0.92    0.39
 -10   0  10    0.73    0.29
 -10   0  10    0.71    0.22
 -10   0  10   -0.18    0.33
  11  -1 -10    4.08    0.41
  11  -1 -10    3.23    0.49
 -11   1  10    3.70    0.41
 -11   1  10    3.47    0.41
  12  -2 -10    0.22    0.29
  12  -2 -10    0.36    0.37
 -12   2  10    0.17    0.22
 -12   2  10   -0.17    0.29
  13  -3 -10    1.11    0.38
  13  -3 -10    1.30    0.35
 -13   3  10    1.88    0.35
 -13   3  10    1.67    0.35
  14  -4 -10    0.44    0.32
 -14   4  10    0.24    0.26
 -14   4  10    0.17    0.28
  15  -5 -10   -0.09    0.31
 -15   5  10   -0.13    0.24
  16  -6 -10    0.88    0.36
 -16   6  10    0.59    0.32
  17  -7 -10    0.32    0.35
 -17   7  10    0.24    0.32
  -5  -5   9    1.08    0.23
  -6  -4   9    6.45    0.43
   7   3  -9    0.51    0.31
  -7  -3   9    0.34    0.25
   8   2  -9    0.95    0.22
   8   2  -9    1.06    0.34
  -8  -2   9    1.07    0.27
   9   1  -9    0.05    0.31
   9   1  -9    0.41    0.22
  -9  -1   9    0.34    0.25
  -9  -1   9    0.10    0.23
  10   0  -9   -0.04    0.22
  10   0  -9   -0.17    0.31
 -10   0   9   -0.21    0.31
 -10   0   9   -0.08    0.23
 -10   0   9    0.07    0.15
  11  -1  -9   44.45    1.41
  11  -1  -9   42.73    1.75
 -11   1   9   40.10    1.39
 -11   1   9   40.39    1.43
  12  -2  -9   14.74    0.72
  12  -2  -9   16.11    0.99
 -12   2   9   15.28    0.74
 -12   2   9   15.17    0.70
  13  -3  -9    0.21    0.30
 -13   3   9    0.18    0.22
 -13   3   9   -0.27    0.26
  14  -4  -9    0.10    0.30
 -14   4   9   -0.39    0.26
 -14   4   9    0.20    0.23
  15  -5  -9    0.90    0.34
 -15   5   9    0.94    0.33
  16  -6  -9    2.22    0.40
 -16   6   9    2.10    0.43
  17  -7  -9    0.75    0.36
 -17   7   9    0.64    0.35
  -6  -4   8    2.65    0.29
   7   3  -8   -0.07    0.25
  -7  -3   8    0.01    0.20
   8   2  -8    1.23    0.21
   8   2  -8    1.03    0.30
  -8  -2   8    0.83    0.23
   9   1  -8    0.68    0.21
   9   1  -8    0.74    0.29
  -9  -1   8    0.28    0.23
  -9  -1   8    0.53    0.22
  10   0  -8   22.78    1.11
  10   0  -8   21.83    0.83
 -10   0   8   21.73    0.83
 -10   0   8   21.94    0.84
 -10   0   8   24.40    1.07
  11  -1  -8    0.22    0.30
  11  -1  -8    0.04    0.24
 -11   1   8   -0.04    0.16
 -11   1   8    0.11    0.34
 -11   1   8    0.02    0.22
  12  -2  -8   -0.02    0.30
  12  -2  -8   -0.07    0.25
 -12   2   8   -0.08    0.23
 -12   2   8    0.14    0.17
  13  -3  -8    9.36    0.57
 -13   3   8    7.64    0.52
 -13   3   8    7.54    0.51
  14  -4  -8    5.19    0.49
 -14   4   8    5.21    0.45
 -14   4   8    5.34    0.48
  15  -5  -8    0.67    0.31
 -15   5   8    0.48    0.27
  16  -6  -8    0.33    0.31
 -16   6   8    0.02    0.23
  17  -7  -8   -0.07    0.31
 -17   7   8    0.23    0.29
  18  -8  -8    0.24    0.35
 -18   8   8   -0.43    0.26
  -6  -4   7   -0.20    0.19
   7   3  -7    2.37    0.28
  -7  -3   7    2.09    0.24
   8   2  -7    4.74    0.29
   8   2  -7    4.71    0.55
  -8  -2   7    5.15    0.34
   9   1  -7    4.53    0.32
   9   1  -7    5.18    0.55
  -9  -1   7    4.88    0.34
  -9  -1   7    4.41    0.41
  10   0  -7    0.09    0.25
  10   0  -7   -0.01    0.18
 -10   0   7   -0.14    0.16
 -10   0   7    0.19    0.26
 -10   0   7    0.00    0.13
  11  -1  -7    6.05    0.61
  11  -1  -7    6.29    0.42
 -11   1   7    6.59    0.67
 -11   1   7    6.24    0.41
 -11   1   7    6.47    0.42
  12  -2  -7    5.62    0.43
  12  -2  -7    5.36    0.60
 -12   2   7    6.34    0.41
 -12   2   7    5.01    0.39
  13  -3  -7   -0.34    0.25
 -13   3   7   -0.13    0.20
 -13   3   7    0.02    0.16
  14  -4  -7    6.17    0.51
 -14   4   7    5.98    0.49
 -14   4   7    5.91    0.47
  15  -5  -7    1.84    0.34
 -15   5   7    1.69    0.36
  16  -6  -7   -0.33    0.27
 -16   6   7    0.37    0.27
  17  -7  -7    0.30    0.29
 -17   7   7    0.28    0.29
  18  -8  -7    0.87    0.37
 -18   8   7    0.57    0.36
  -6  -4   6    0.07    0.11
  -6  -4   6   -0.01    0.17
  -7  -3   6    7.03    0.38
  -7  -3   6    6.87    0.35
   8   2  -6    8.41    0.56
   8   2  -6    7.92    0.36
  -8  -2   6    8.34    0.39
   9   1  -6    2.17    0.29
   9   1  -6    2.28    0.22
  -9  -1   6    1.66    0.24
  -9  -1   6    2.35    0.24
  10   0  -6    2.34    0.24
  10   0  -6    2.49    0.32
 -10   0   6    2.46    0.25
 -10   0   6    2.29    0.31
 -10   0   6    2.45    0.24
  11  -1  -6   12.52    0.54
  11  -1  -6   12.50    0.71
 -11   1   6   12.27    0.52
 -11   1   6   11.65    0.74
 -11   1   6   11.78    0.55
  12  -2  -6    9.77    0.51
 -12   2   6   10.05    0.76
 -12   2   6   10.38    0.53
 -12   2   6    9.92    0.48
  13  -3  -6    8.99    0.53
 -13   3   6    8.61    0.47
 -13   3   6    8.33    0.50
  14  -4  -6    0.22    0.27
 -14   4   6    0.32    0.20
 -14   4   6   -0.44    0.19
  15  -5  -6   -0.18    0.24
 -15   5   6    0.05    0.19
  16  -6  -6    2.66    0.37
 -16   6   6    3.22    0.48
  17  -7  -6    1.86    0.37
 -17   7   6    2.02    0.45
  18  -8  -6    0.32    0.32
 -18   8   6    0.01    0.31
  -7  -3   5    0.69    0.15
  -7  -3   5    0.30    0.14
   8   2  -5   -0.12    0.12
   8   2  -5   -0.04    0.18
  -8  -2   5   -0.16    0.13
   9   1  -5    0.71    0.22
   9   1  -5    1.11    0.16
  -9  -1   5    1.22    0.21
  -9  -1   5    1.03    0.17
  10   0  -5   -0.06    0.19
  10   0  -5    0.12    0.14
 -10   0   5    0.02    0.22
 -10   0   5   -0.09    0.13
  11  -1  -5   33.04    1.05
  11  -1  -5   32.98    1.27
 -11   1   5   30.39    1.07
 -11   1   5   32.05    1.03
 -11   1   5   32.61    1.30
  12  -2  -5   43.09    1.34
 -12   2   5   42.38    1.65
 -12   2   5   42.28    1.31
 -12   2   5   41.15    1.38
  13  -3  -5    5.36    0.41
 -13   3   5    6.30    0.42
 -13   3   5    5.71    0.38
  14  -4  -5   -0.31    0.23
 -14   4   5    0.10    0.19
 -14   4   5    0.25    0.18
  15  -5  -5    0.04    0.25
 -15   5   5    0.74    0.26
  16  -6  -5   -0.02    0.28
 -16   6   5    0.80    0.28
  17  -7  -5    0.14    0.29
 -17   7   5    1.01    0.34
  18  -8  -5    0.33    0.32
 -18   8   5    0.12    0.31
  -7  -3   4    1.50    0.15
   8   2  -4    1.17    0.15
   8   2  -4    1.02    0.18
  -8  -2   4    0.97    0.14
   9   1  -4    5.33    0.44
   9   1  -4    5.48    0.28
  -9  -1   4    5.78    0.28
  -9  -1   4    5.79    0.39
  10   0  -4   23.93    0.77
  10   0  -4   24.21    0.97
 -10   0   4   23.61    0.97
 -10   0   4   24.00    0.78
  11  -1  -4    0.18    0.15
 -11   1   4    0.36    0.22
 -11   1   4    0.28    0.13
 -11   1   4    0.46    0.14
  12  -2  -4    9.83    0.47
 -12   2   4    9.46    0.48
 -12   2   4    9.00    0.64
 -12   2   4    9.49    0.43
  13  -3  -4   -0.11    0.19
 -13   3   4   -0.12    0.14
 -13   3   4    0.18    0.27
 -13   3   4   -0.03    0.13
  14  -4  -4    8.82    0.51
 -14   4   4    9.01    0.54
 -14   4   4    9.63    0.46
  15  -5  -4    0.00    0.26
 -15   5   4    0.21    0.21
  16  -6  -4    1.00    0.29
 -16   6   4    1.41    0.33
  17  -7  -4   -0.01    0.28
 -17   7   4    0.08    0.26
  18  -8  -4    0.43    0.32
 -18   8   4    0.07    0.30
   8   2  -3   22.25    0.86
   8   2  -3   22.64    0.69
  -8  -2   3   22.31    0.69
   9   1  -3   14.66    0.66
   9   1  -3   15.38    0.51
  -9  -1   3   14.95    0.64
  -9  -1   3   15.40    0.51
  10   0  -3   -0.06    0.12
 -10   0   3   -0.07    0.18
 -10   0   3   -0.08    0.10
  11  -1  -3   13.60    0.51
 -11   1   3   13.58    0.49
 -11   1   3   13.74    0.68
 -11   1   3   13.69    0.54
  12  -2  -3   40.53    1.24
 -12   2   3   40.05    1.22
 -12   2   3   39.99    1.30
  13  -3  -3    6.12    0.38
 -13   3   3    6.73    0.41
 -13   3   3    6.15    0.34
  14  -4  -3   -0.20    0.21
 -14   4   3   -0.06    0.15
 -14   4   3   -0.24    0.14
  15  -5  -3    3.76    0.38
 -15   5   3    4.14    0.41
  16  -6  -3   -0.20    0.24
 -16   6   3    0.29    0.25
  17  -7  -3   -0.27    0.26
 -17   7   3    0.03    0.24
  18  -8  -3    0.25    0.31
 -18   8   3    0.27    0.30
   1   9  -2    0.19    0.24
   8   2  -2    0.83    0.15
   8   2  -2    0.91    0.12
   8   2  -2    0.98    0.14
  -8  -2   2    0.98    0.12
   9   1  -2    3.45    0.23
  -9  -1   2    3.20    0.22
  -9  -1   2    3.35    0.20
  -9  -1   2    2.75    0.33
  10   0  -2    0.54    0.13
 -10   0   2    0.57    0.18
 -10   0   2    0.50    0.12
  11  -1  -2    2.65    0.22
 -11   1   2    2.47    0.20
  12  -2  -2   -0.17    0.16
 -12   2   2   -0.19    0.11
 -12   2   2    0.07    0.12
  13  -3  -2   15.41    0.60
 -13   3   2   15.12    0.65
 -13   3   2   15.72    0.57
  14  -4  -2    1.16    0.25
 -14   4   2    1.41    0.26
 -14   4   2    1.23    0.18
  15  -5  -2    0.41    0.27
 -15   5   2    0.71    0.24
  16  -6  -2    5.77    0.46
 -16   6   2    6.49    0.50
  17  -7  -2    0.01    0.27
 -17   7   2    0.18    0.26
  18  -8  -2    0.77    0.33
 -18   8   2    1.81    0.41
   1   9  -1    0.56    0.28
  -6  -4   1    0.05    0.10
  -6  -4   1   -0.02    0.06
  -7  -3   1   11.55    0.41
   8   2  -1    6.92    0.34
   8   2  -1    7.03    0.31
  -8  -2   1    6.68    0.29
   9   1  -1    0.25    0.13
  -9  -1   1    0.02    0.10
  10   0  -1    0.03    0.13
 -10   0   1   -0.15    0.09
  11  -1  -1   55.54    1.66
 -11   1   1   59.38    1.66
  12  -2  -1    0.54    0.17
 -12   2   1    0.82    0.17
 -12   2   1    0.79    0.14
  13  -3  -1    9.34    0.43
 -13   3   1    9.35    0.40
 -13   3   1    9.41    0.47
  14  -4  -1    3.88    0.32
 -14   4   1    3.95    0.33
 -14   4   1    3.97    0.29
  15  -5  -1    1.53    0.30
 -15   5   1    2.60    0.35
  16  -6  -1   -0.36    0.23
 -16   6   1   -0.07    0.18
  17  -7  -1    0.30    0.28
 -17   7   1    0.05    0.23
  18  -8  -1    0.86    0.33
   0  10   0    0.45    0.31
   1   9   0    0.28    0.28
  -5  -5   0    0.53    0.12
  -5  -5   0    1.34    0.18
  -6  -4   0    1.82    0.19
   7   3   0   19.41    0.65
  -7  -3   0   20.45    0.64
   8   2   0    1.65    0.18
   8   2   0    1.51    0.15
  -8  -2   0    1.59    0.15
   9   1   0    7.49    0.37
   9   1   0    8.08    0.35
  -9  -1   0    8.18    0.38
  -9  -1   0    7.49    0.32
  10   0   0    0.08    0.14
 -10   0   0    0.10    0.10
  11  -1   0   23.73    0.76
 -11   1   0   23.29    0.75
  12  -2   0    7.16    0.36
 -12   2   0    7.08    0.33
  13  -3   0   29.20    0.94
 -13   3   0   28.23    0.90
 -13   3   0   29.12    0.97
  14  -4   0    0.14    0.21
 -14   4   0    0.13    0.15
 -14   4   0   -0.03    0.14
  15  -5   0   21.59    0.80
 -15   5   0   21.01    0.88
  16  -6   0   -0.10    0.24
 -16   6   0   -0.02    0.20
  17  -7   0    2.48    0.35
 -17   7   0    2.00    0.37
  18  -8   0   -0.02    0.29
   0  10   1   -0.08    0.29
   1   9   1   -0.08    0.24
  -3  -7  -1    0.74    0.24
  -4  -6  -1    4.50    0.34
  -5  -5  -1    3.97    0.34
   6   4   1    0.00    0.18
   6   4   1    0.10    0.16
  -6  -4  -1    0.06    0.12
   7   3   1    0.21    0.16
   7   3   1    0.28    0.18
  -7  -3  -1    0.51    0.13
   8   2   1   10.60    0.43
   8   2   1   10.51    0.49
  -8  -2  -1   10.63    0.40
  -8  -2  -1    9.94    0.46
   9   1   1    3.74    0.26
   9   1   1    3.53    0.26
  -9  -1  -1    3.89    0.28
  -9  -1  -1    3.53    0.22
 -10   0  -1    0.36    0.11
  11  -1   1   11.13    0.45
 -11   1  -1   11.26    0.42
  12  -2   1   -0.09    0.16
 -12   2  -1   -0.06    0.11
  13  -3   1   28.89    0.93
 -13   3  -1   27.85    0.90
  14  -4   1    4.54    0.37
 -14   4  -1    4.66    0.33
  15  -5   1   -0.23    0.28
 -15   5  -1    0.54    0.22
  16  -6   1   -0.05    0.25
 -16   6  -1   -0.01    0.20
  17  -7   1   -0.26    0.26
  18  -8   1    0.62    0.31
   0  10   2    0.46    0.36
   0 -10  -2    0.48    0.28
   1   9   2   -0.01    0.27
  -1  -9  -2    0.56    0.24
  -2  -8  -2    0.39    0.25
  -3  -7  -2    1.51    0.28
   4   6   2   -0.20    0.30
  -4  -6  -2    0.31    0.23
  -4  -6  -2    0.46    0.23
   5   5   2    1.40    0.31
  -5  -5  -2    1.38    0.24
   6   4   2    4.51    0.48
   6   4   2    4.73    0.33
  -6  -4  -2    4.78    0.30
   7   3   2    2.26    0.25
   7   3   2    2.22    0.24
  -7  -3  -2    2.20    0.22
   8   2   2    4.79    0.32
   8   2   2    4.20    0.36
  -8  -2  -2    4.41    0.34
  -8  -2  -2    4.59    0.27
   9   1   2   -0.04    0.15
   9   1   2    0.17    0.11
  -9  -1  -2    0.22    0.12
  -9  -1  -2    0.07    0.11
  10   0   2    2.14    0.22
 -10   0  -2    2.34    0.21
 -10   0  -2    2.17    0.26
  11  -1   2   76.87    2.22
 -11   1  -2   78.04    2.20
  12  -2   2   11.65    0.49
 -12   2  -2   12.02    0.46
  13  -3   2    0.99    0.23
 -13   3  -2    0.75    0.16
  14  -4   2    4.21    0.37
  15  -5   2    6.29    0.46
 -15   5  -2    6.99    0.42
  16  -6   2    2.98    0.35
  17  -7   2   -0.29    0.28
  18  -8   2   -0.18    0.29
   0  10   3    0.10    0.31
   0 -10  -3    0.09    0.28
   1   9   3   -0.03    0.26
  -1  -9  -3   -0.18    0.25
  -2  -8  -3   -0.08    0.25
  -3  -7  -3    1.66    0.31
   4   6   3   -0.16    0.34
  -4  -6  -3    0.04    0.25
   5   5   3    0.01    0.30
  -5  -5  -3    0.17    0.21
   6   4   3   19.14    0.74
   6   4   3   19.59    0.91
  -6  -4  -3   20.23    0.72
   7   3   3    0.16    0.20
   7   3   3    0.38    0.22
  -7  -3  -3    0.65    0.17
  -7  -3  -3    0.31    0.21
   8   2   3    5.68    0.38
   8   2   3    6.18    0.42
  -8  -2  -3    5.95    0.31
  -8  -2  -3    6.62    0.43
   9   1   3    5.52    0.37
   9   1   3    5.81    0.36
  -9  -1  -3    5.54    0.40
  -9  -1  -3    5.60    0.30
  10   0   3   -0.27    0.16
  10   0   3    0.06    0.12
 -10   0  -3   -0.01    0.12
 -10   0  -3   -0.20    0.11
  11  -1   3    1.82    0.24
 -11   1  -3    1.83    0.19
 -11   1  -3    2.00    0.20
  12  -2   3   29.34    0.98
 -12   2  -3   30.36    0.95
  13  -3   3    7.23    0.43
 -13   3  -3    7.50    0.38
  14  -4   3    1.98    0.30
  15  -5   3    0.83    0.28
  16  -6   3    0.44    0.27
  17  -7   3   -0.07    0.28
  18  -8   3   -0.14    0.33
   1   9   4    0.25    0.29
  -1  -9  -4    0.27    0.30
   2   8   4   -0.08    0.24
  -2  -8  -4    0.43    0.27
  -3  -7  -4    0.02    0.27
  -4  -6  -4    0.16    0.27
   5   5   4    1.39    0.37
  -5  -5  -4    2.95    0.34
  -5  -5  -4    1.93    0.29
   6   4   4   -0.16    0.25
   6   4   4    0.45    0.26
  -6  -4  -4    0.06    0.20
   7   3   4   -0.17    0.23
   7   3   4   -0.15    0.20
  -7  -3  -4   -0.13    0.22
  -7  -3  -4   -0.22    0.16
   8   2   4    0.04    0.23
   8   2   4    0.00    0.17
  -8  -2  -4    0.30    0.21
  -8  -2  -4    0.08    0.16
   9   1   4   31.51    1.05
   9   1   4   32.56    1.19
  -9  -1  -4   31.34    1.02
  -9  -1  -4   32.45    1.22
  10   0   4    0.11    0.13
  10   0   4   -0.17    0.19
 -10   0  -4    0.07    0.13
 -10   0  -4    0.04    0.14
  11  -1   4   15.71    0.62
 -11   1  -4   15.43    0.69
 -11   1  -4   15.63    0.59
  12  -2   4    2.34    0.27
 -12   2  -4    1.89    0.21
 -12   2  -4    1.90    0.22
  13  -3   4   -0.04    0.24
 -13   3  -4    0.04    0.18
  14  -4   4    2.11    0.34
  15  -5   4    2.71    0.35
  16  -6   4   -0.07    0.28
  17  -7   4    0.75    0.32
  18  -8   4    0.64    0.36
   1   9   5    0.28    0.34
  -1  -9  -5    0.45    0.32
   2   8   5    0.38    0.29
  -2  -8  -5    0.10    0.29
  -3  -7  -5    2.00    0.37
  -4  -6  -5   -0.28    0.26
  -5  -5  -5   -0.12    0.24
  -5  -5  -5    0.35    0.28
   6   4   5    0.56    0.30
  -6  -4  -5    0.38    0.23
  -6  -4  -5    0.38    0.27
   7   3   5    3.23    0.35
   7   3   5    3.79    0.39
  -7  -3  -5    3.79    0.38
  -7  -3  -5    3.76    0.36
   8   2   5    5.25    0.49
   8   2   5    5.24    0.46
  -8  -2  -5    5.83    0.53
  -8  -2  -5    6.09    0.39
   9   1   5    2.29    0.26
   9   1   5    2.46    0.32
  -9  -1  -5    2.77    0.31
  -9  -1  -5    2.81    0.27
  10   0   5   -0.01    0.20
  10   0   5    0.02    0.14
 -10   0  -5   -0.07    0.15
 -10   0  -5   -0.04    0.16
  11  -1   5   17.17    0.70
 -11   1  -5   17.53    0.66
 -11   1  -5   17.96    0.78
  12  -2   5    2.37    0.31
 -12   2  -5    1.93    0.23
 -12   2  -5    1.93    0.25
  13  -3   5    3.54    0.36
 -13   3  -5    3.52    0.32
  14  -4   5    0.37    0.30
  15  -5   5    2.19    0.33
  16  -6   5    0.56    0.30
  17  -7   5    0.44    0.32
  18  -8   5   -0.17    0.35
   1   9   6    0.80    0.38
  -1  -9  -6    0.80    0.36
   2   8   6    0.17    0.26
  -2  -8  -6   -0.16    0.29
   3   7   6    3.80    0.51
  -3  -7  -6    5.98    0.57
  -4  -6  -6    0.02    0.27
  -5  -5  -6   -0.03    0.25
   6   4   6   -0.02    0.33
  -6  -4  -6    0.67    0.27
  -6  -4  -6    0.15    0.31
  -6  -4  -6    0.21    0.26
   7   3   6    9.88    0.62
  -7  -3  -6   11.65    0.74
  -7  -3  -6   10.47    0.56
   8   2   6    1.01    0.31
   8   2   6    0.49    0.23
  -8  -2  -6    0.90    0.25
  -8  -2  -6    0.45    0.28
   9   1   6    0.18    0.19
   9   1   6   -0.02    0.27
  -9  -1  -6    0.14    0.23
  -9  -1  -6    0.25    0.21
  10   0   6   15.03    0.68
  10   0   6   15.46    0.68
 -10   0  -6   14.55    0.63
 -10   0  -6   15.49    0.77
  11  -1   6    0.79    0.28
 -11   1  -6    0.98    0.25
 -11   1  -6    1.16    0.24
  12  -2   6    1.07    0.30
 -12   2  -6    1.08    0.25
 -12   2  -6    1.25    0.22
  13  -3   6    5.07    0.47
 -13   3  -6    4.41    0.38
  14  -4   6    0.17    0.30
 -14   4  -6    0.46    0.18
  15  -5   6    1.54    0.34
  16  -6   6    0.22    0.32
  17  -7   6    0.07    0.34
   1   9   7    0.19    0.33
  -1  -9  -7   -0.09    0.35
   2   8   7    0.04    0.25
  -2  -8  -7   -0.21    0.29
   3   7   7    1.33    0.36
  -3  -7  -7    1.29    0.38
  -4  -6  -7    0.47    0.31
  -5  -5  -7    0.33    0.29
  -5  -5  -7    0.09    0.28
   6   4   7    0.26    0.36
  -6  -4  -7    0.83    0.32
  -6  -4  -7    0.16    0.36
   7   3   7    0.27    0.34
  -7  -3  -7    0.04    0.25
  -7  -3  -7    0.28    0.27
  -7  -3  -7   -0.06    0.33
   8   2   7    0.04    0.31
  -8  -2  -7    0.44    0.31
  -8  -2  -7    0.34    0.24
   9   1   7    0.33    0.33
   9   1   7    0.18    0.22
  -9  -1  -7    0.48    0.28
  -9  -1  -7    0.13    0.24
  10   0   7   -0.01    0.18
  10   0   7   -0.06    0.30
 -10   0  -7    0.04    0.23
 -10   0  -7    0.01    0.23
  11  -1   7   15.95    0.77
 -11   1  -7   16.25    0.71
 -11   1  -7   18.05    0.87
  12  -2   7   -0.13    0.28
 -12   2  -7    0.13    0.21
 -12   2  -7   -0.36    0.24
  13  -3   7    3.95    0.43
 -13   3  -7    3.13    0.33
  14  -4   7    0.30    0.30
 -14   4  -7   -0.02    0.19
  15  -5   7    1.76    0.36
  16  -6   7   -0.35    0.32
  17  -7   7   -0.03    0.35
   1   9   8    0.09    0.33
   2   8   8    0.18    0.29
  -2  -8  -8    0.51    0.34
   3   7   8    0.31    0.29
  -3  -7  -8    0.06    0.34
   4   6   8    0.69    0.30
  -4  -6  -8    1.05    0.35
  -5  -5  -8    0.83    0.33
  -5  -5  -8    0.96    0.33
   6   4   8   -0.02    0.37
  -6  -4  -8    0.08    0.31
  -6  -4  -8   -0.03    0.38
   7   3   8    0.31    0.37
  -7  -3  -8    0.31    0.31
  -7  -3  -8    0.61    0.39
   8   2   8   -0.03    0.34
  -8  -2  -8   -0.09    0.28
  -8  -2  -8    0.15    0.27
  -8  -2  -8    0.13    0.35
   9   1   8    3.94    0.47
  -9  -1  -8    4.10    0.41
  -9  -1  -8    3.30    0.40
  -9  -1  -8    3.42    0.44
  10   0   8   11.61    0.69
  10   0   8   12.42    0.63
 -10   0  -8   12.53    0.83
 -10   0  -8   12.60    0.64
 -10   0  -8   11.82    0.63
  11  -1   8    1.11    0.37
 -11   1  -8    1.50    0.32
 -11   1  -8    1.46    0.31
 -11   1  -8    1.55    0.31
  12  -2   8    0.71    0.35
 -12   2  -8    1.21    0.29
  13  -3   8    3.86    0.44
 -13   3  -8    3.16    0.36
  14  -4   8    2.04    0.39
 -14   4  -8    1.05    0.27
  15  -5   8   -0.06    0.32
  16  -6   8    0.69    0.37
  17  -7   8    0.91    0.42
   2   8   9    0.17    0.32
  -2  -8  -9    0.32    0.37
   3   7   9   -0.05    0.27
  -3  -7  -9   -0.13    0.30
   4   6   9    1.61    0.39
  -4  -6  -9    2.62    0.45
   5   5   9    0.00    0.23
  -5  -5  -9   -0.22    0.29
  -5  -5  -9    0.56    0.36
   6   4   9    0.02    0.36
  -6  -4  -9    0.25    0.39
  -6  -4  -9   -0.01    0.29
   7   3   9   -0.47    0.36
  -7  -3  -9   -0.26    0.31
  -7  -3  -9   -0.68    0.39
   8   2   9    6.71    0.62
  -8  -2  -9    6.80    0.64
  -8  -2  -9    7.63    0.58
   9   1   9    6.48    0.62
  -9  -1  -9    6.63    0.54
  -9  -1  -9    7.25    0.83
  10   0   9   -0.31    0.36
 -10   0  -9    0.02    0.30
 -10   0  -9    0.13    0.31
  11  -1   9    0.00    0.36
 -11   1  -9    0.36    0.31
 -11   1  -9    0.34    0.29
  12  -2   9    0.36    0.34
 -12   2  -9    0.41    0.28
  13  -3   9    0.02    0.34
 -13   3  -9   -0.22    0.24
  14  -4   9    0.13    0.34
 -14   4  -9   -0.22    0.25
  15  -5   9   -0.19    0.35
  16  -6   9   -0.28    0.36
   2   8  10    0.11    0.36
  -2  -8 -10   -0.50    0.34
   3   7  10    0.64    0.37
  -3  -7 -10    0.87    0.38
   4   6  10   -0.07    0.28
  -4  -6 -10    0.05    0.34
   5   5  10    0.61    0.30
  -5  -5 -10    0.78    0.37
  -5  -5 -10    0.87    0.41
   6   4  10    0.21    0.39
   6   4  10    0.25    0.25
  -6  -4 -10    0.12    0.39
  -6  -4 -10   -0.03    0.32
   7   3  10    0.43    0.25
   7   3  10    0.23    0.38
  -7  -3 -10    0.28    0.41
  -7  -3 -10    0.58    0.34
   8   2  10    0.37    0.38
   8   2  10    0.14    0.20
  -8  -2 -10    0.31    0.39
  -8  -2 -10    0.00    0.32
   9   1  10    0.64    0.23
   9   1  10    1.16    0.41
  -9  -1 -10    0.60    0.35
  -9  -1 -10    0.67    0.38
  10   0  10   12.45    0.58
  10   0  10   11.80    0.74
 -10   0 -10   13.06    0.71
 -10   0 -10   13.45    0.98
  11  -1  10    1.70    0.41
 -11   1 -10    1.26    0.37
  12  -2  10    0.58    0.36
 -12   2 -10   -0.04    0.28
  13  -3  10   -0.20    0.35
 -13   3 -10   -0.55    0.27
  14  -4  10    0.42    0.37
  15  -5  10    0.45    0.39
  16  -6  10   -0.45    0.39
   3   7  11    0.30    0.33
  -3  -7 -11    0.05    0.36
   4   6  11    1.00    0.38
  -4  -6 -11    0.92    0.40
   5   5  11    1.58    0.39
  -5  -5 -11    2.37    0.48
   6   4  11    1.19    0.48
   6   4  11    1.29    0.33
  -6  -4 -11    1.13    0.42
  -6  -4 -11    1.38    0.48
   7   3  11    0.28    0.41
   7   3  11    1.11    0.31
  -7  -3 -11    0.23    0.36
  -7  -3 -11    0.51    0.45
   8   2  11    1.85    0.47
   8   2  11    1.72    0.32
  -8  -2 -11    2.09    0.41
  -8  -2 -11    2.05    0.49
   9   1  11    0.73    0.40
  -9  -1 -11    0.67    0.40
  -9  -1 -11    1.03    0.38
  10   0  11   -0.42    0.35
 -10   0 -11   -0.38    0.35
 -10   0 -11    0.05    0.32
  11  -1  11    0.22    0.36
 -11   1 -11   -0.14    0.32
  12  -2  11    3.21    0.48
 -12   2 -11    2.30    0.42
  13  -3  11   -0.13    0.38
 -13   3 -11   -0.78    0.30
  14  -4  11    0.23    0.38
  15  -5  11   -0.01    0.40
   3   7  12    0.30    0.36
  -3  -7 -12   -0.03    0.39
   4   6  12   -0.26    0.30
  -4  -6 -12    0.02    0.38
   5   5  12    1.07    0.37
  -5  -5 -12    1.64    0.46
   6   4  12   -0.25    0.22
   6   4  12    0.29    0.42
  -6  -4 -12   -0.34    0.36
   7   3  12    0.47    0.30
   7   3  12    0.13    0.42
  -7  -3 -12    0.40    0.39
   8   2  12    0.28    0.42
   8   2  12    0.58    0.26
  -8  -2 -12    0.30    0.37
   9   1  12    0.28    0.42
   9   1  12    0.59    0.26
  -9  -1 -12    0.61    0.36
  10   0  12    1.45    0.46
  11  -1  12    0.14    0.39
  12  -2  12    0.24    0.36
  13  -3  12    1.19    0.43
  14  -4  12   -0.03    0.40
  15  -5  12    1.33    0.46
   4   6  13    0.00    0.32
  -4  -6 -13    0.06    0.40
   5   5  13   -0.35    0.28
  -5  -5 -13    0.28    0.40
   6   4  13    0.25    0.41
   6   4  13   -0.28    0.24
  -6  -4 -13   -0.19    0.37
   7   3  13    0.12    0.28
   7   3  13    0.12    0.43
  -7  -3 -13   -0.57    0.37
   8   2  13    0.62    0.44
   8   2  13    0.98    0.32
  -8  -2 -13    0.23    0.38
   9   1  13    0.23    0.41
  10   0  13    0.05    0.41
  11  -1  13    0.43    0.41
  12  -2  13    0.31    0.41
  13  -3  13    1.43    0.45
  14  -4  13   -0.11    0.41
   5   5  14    0.06    0.33
  -5  -5 -14    0.11    0.42
   6   4  14   -0.04    0.29
  -6  -4 -14   -0.19    0.39
   7   3  14    0.56    0.46
   7   3  14    0.20    0.29
  -7  -3 -14    0.28    0.41
   8   2  14   -0.08    0.43
  -8  -2 -14   -0.61    0.37
   9   1  14   -0.01    0.42
  10   0  14    0.28    0.44
  11  -1  14    0.07    0.44
  12  -2  14    0.70    0.45
  13  -3  14   -0.51    0.42
   6   4  15    0.34    0.34
  -6  -4 -15    0.31    0.42
   7   3  15    0.20    0.46
  -7  -3 -15   -0.44    0.38
   8   2  15    0.59    0.49
   9   1  15    0.04    0.46
  10   0  15   -0.16    0.46
  11  -1  15    0.35    0.46
  12  -2  15    0.74    0.48
 -11  -1  17    1.37    0.42
 -12   0  17    0.29    0.39
  -9  -3  16    0.62    0.34
 -10  -2  16    0.39    0.34
 -11  -1  16    0.42    0.36
 -12   0  16    1.66    0.44
 -13   1  16    0.41    0.39
 -13   1  16    0.06    0.36
 -14   2  16    0.13    0.39
 -14   2  16   -0.10    0.31
 -15   3  16    0.00    0.37
  -7  -5  15    0.71    0.32
  -8  -4  15    1.32    0.35
  -9  -3  15    3.82    0.46
 -10  -2  15    0.85    0.33
 -11  -1  15    1.31    0.38
 -12   0  15    0.15    0.33
 -13   1  15    0.53    0.37
 -13   1  15    1.20    0.39
  14  -2 -15    0.75    0.40
 -14   2  15    0.28    0.34
 -14   2  15    0.40    0.38
  15  -3 -15   -0.34    0.37
 -15   3  15   -0.11    0.33
 -15   3  15   -0.02    0.38
  16  -4 -15    0.59    0.43
  -7  -5  14    0.67    0.30
  -8  -4  14    0.67    0.29
  -9  -3  14    0.73    0.31
 -10  -2  14    0.55    0.31
 -11  -1  14    3.25    0.45
 -12   0  14    3.70    0.49
 -13   1  14    0.63    0.36
 -13   1  14    1.04    0.36
  14  -2 -14    1.82    0.42
 -14   2  14    2.25    0.46
 -14   2  14    1.70    0.41
  15  -3 -14    0.51    0.39
 -15   3  14    0.55    0.38
 -15   3  14    1.07    0.41
  16  -4 -14    0.52    0.41
 -16   4  14    0.29    0.37
  17  -5 -14    0.48    0.41
 -17   5  14   -0.16    0.36
  -6  -6  13    0.69    0.27
  -7  -5  13    2.63    0.36
  -8  -4  13    1.08    0.30
   9   3 -13    0.10    0.42
  -9  -3  13    0.74    0.31
  10   2 -13    0.80    0.43
 -10  -2  13    0.75    0.30
  11   1 -13   -0.12    0.37
 -11  -1  13    0.25    0.29
 -12   0  13   -0.05    0.31
  13  -1 -13   -0.08    0.32
 -13   1  13    0.36    0.32
 -13   1  13    0.08    0.25
  14  -2 -13   -0.23    0.31
 -14   2  13    0.56    0.35
 -14   2  13    0.18    0.27
  15  -3 -13    1.13    0.38
 -15   3  13    1.15    0.38
 -15   3  13    0.09    0.31
  16  -4 -13    0.00    0.35
 -16   4  13   -0.13    0.28
  17  -5 -13   -0.14    0.36
 -17   5  13   -0.11    0.32
  -6  -6  12    0.60    0.24
  -7  -5  12    1.20    0.28
  -8  -4  12    2.00    0.33
   9   3 -12   -0.25    0.36
  -9  -3  12    0.18    0.27
  10   2 -12    0.21    0.37
 -10  -2  12    0.55    0.28
  11   1 -12    1.70    0.42
 -11  -1  12    1.68    0.33
  12   0 -12    0.57    0.32
  12   0 -12    1.35    0.42
 -12   0  12    1.13    0.34
  13  -1 -12    0.14    0.31
  13  -1 -12    0.55    0.36
 -13   1  12    0.25    0.30
 -13   1  12    0.25    0.24
  14  -2 -12    1.06    0.37
 -14   2  12    1.20    0.37
 -14   2  12    1.20    0.35
  15  -3 -12    0.47    0.35
 -15   3  12    0.72    0.32
 -15   3  12    0.49    0.34
  16  -4 -12    0.38    0.35
 -16   4  12    0.38    0.32
 -16   4  12    0.10    0.29
  17  -5 -12    0.03    0.35
 -17   5  12   -0.16    0.31
  18  -6 -12    0.21    0.38
 -18   6  12    0.32    0.35
  -6  -6  11    1.19    0.26
  -7  -5  11    2.02    0.30
  -8  -4  11   10.13    0.56
   9   3 -11    2.55    0.44
  -9  -3  11    3.34    0.36
  10   2 -11    0.66    0.37
 -10  -2  11    0.52    0.27
  11   1 -11   -0.15    0.35
 -11  -1  11   -0.15    0.25
  12   0 -11   -0.05    0.26
  12   0 -11   -0.07    0.36
 -12   0  11    0.04    0.20
 -12   0  11    0.02    0.27
  13  -1 -11    2.39    0.45
  13  -1 -11    2.71    0.39
 -13   1  11    3.04    0.40
 -13   1  11    2.69    0.38
  14  -2 -11    0.76    0.36
  14  -2 -11    0.45    0.32
 -14   2  11    1.01    0.32
 -14   2  11    0.67    0.27
  15  -3 -11    1.09    0.37
 -15   3  11    1.31    0.35
 -15   3  11    1.57    0.38
  16  -4 -11   -0.19    0.32
 -16   4  11   -0.12    0.23
 -16   4  11    0.01    0.28
  17  -5 -11   -0.15    0.31
 -17   5  11    0.18    0.29
  18  -6 -11    1.47    0.42
 -18   6  11    1.60    0.41
  -6  -6  10    4.74    0.36
  -7  -5  10    0.75    0.24
   8   4 -10    3.68    0.44
  -8  -4  10    4.26    0.39
   9   3 -10    0.76    0.35
  -9  -3  10    0.52    0.27
  10   2 -10    3.25    0.47
 -10  -2  10    3.16    0.37
  11   1 -10    2.93    0.47
  11   1 -10    3.44    0.35
 -11  -1  10    3.39    0.37
 -11  -1  10    2.21    0.33
  12   0 -10    0.17    0.27
  12   0 -10   -0.20    0.35
 -12   0  10    0.00    0.27
 -12   0  10    0.50    0.22
  13  -1 -10    2.75    0.38
  13  -1 -10    2.46    0.45
 -13   1  10    2.60    0.38
 -13   1  10    2.28    0.35
  14  -2 -10    0.49    0.37
  14  -2 -10    0.07    0.29
 -14   2  10    0.12    0.27
 -14   2  10    0.38    0.25
  15  -3 -10   -0.05    0.30
 -15   3  10   -0.09    0.22
 -15   3  10   -0.09    0.26
  16  -4 -10    0.27    0.32
 -16   4  10    0.15    0.27
 -16   4  10    0.27    0.29
  17  -5 -10    0.19    0.33
 -17   5  10    0.33    0.26
  18  -6 -10    0.23    0.34
 -18   6  10    0.09    0.27
  19  -7 -10    0.14    0.34
 -19   7  10   -0.04    0.27
  -7  -5   9    8.59    0.44
   8   4  -9    0.59    0.31
  -8  -4   9    0.43    0.23
   9   3  -9    0.29    0.31
  -9  -3   9    0.12    0.23
  10   2  -9    0.18    0.19
  10   2  -9    0.21    0.32
 -10  -2   9    0.09    0.24
  11   1  -9   42.63    1.38
  11   1  -9   45.64    1.78
 -11  -1   9   41.64    1.40
  12   0  -9    0.28    0.25
  12   0  -9   -0.48    0.30
 -12   0   9   -0.21    0.32
 -12   0   9    0.03    0.18
 -12   0   9   -0.09    0.24
  13  -1  -9    2.00    0.34
  13  -1  -9    2.38    0.43
 -13   1   9    2.30    0.36
 -13   1   9    2.67    0.35
  14  -2  -9    1.10    0.33
  14  -2  -9    0.97    0.37
 -14   2   9    0.69    0.29
 -14   2   9    0.87    0.28
  15  -3  -9    1.55    0.35
 -15   3   9    2.18    0.37
 -15   3   9    2.12    0.36
  16  -4  -9   -0.33    0.28
 -16   4   9   -0.18    0.21
 -16   4   9    0.00    0.26
  17  -5  -9    0.54    0.32
 -17   5   9    0.49    0.27
  18  -6  -9   -0.05    0.31
 -18   6   9   -0.26    0.23
  19  -7  -9    1.48    0.40
 -19   7   9    1.29    0.43
  -7  -5   8    2.35    0.26
  -8  -4   8    0.55    0.23
   9   3  -8    0.63    0.29
  -9  -3   8    0.20    0.21
  10   2  -8    5.39    0.35
  10   2  -8    4.24    0.45
 -10  -2   8    5.30    0.38
  11   1  -8    0.23    0.20
  11   1  -8   -0.13    0.29
 -11  -1   8    0.11    0.21
 -11  -1   8    0.08    0.25
  12   0  -8    2.15    0.29
  12   0  -8    1.89    0.37
 -12   0   8    2.18    0.31
 -12   0   8    1.25    0.36
 -12   0   8    2.93    0.32
  13  -1  -8   34.86    1.21
  13  -1  -8   35.21    1.51
 -13   1   8   35.60    1.25
 -13   1   8   35.44    1.21
  14  -2  -8    6.19    0.50
 -14   2   8    5.66    0.44
 -14   2   8    7.17    0.49
  15  -3  -8   -0.40    0.29
 -15   3   8   -0.01    0.18
 -15   3   8   -0.10    0.25
  16  -4  -8    0.54    0.32
 -16   4   8    0.89    0.28
 -16   4   8    1.38    0.32
  17  -5  -8   -0.01    0.27
 -17   5   8   -0.08    0.19
  18  -6  -8    0.35    0.30
 -18   6   8    0.53    0.28
 -19   7   8    1.01    0.38
  -8  -4   7   37.44    1.17
   9   3  -7    1.33    0.19
   9   3  -7    1.09    0.27
  -9  -3   7    1.24    0.22
  10   2  -7    0.13    0.24
  10   2  -7    0.35    0.16
 -10  -2   7    0.11    0.18
  11   1  -7    6.45    0.38
  11   1  -7    6.76    0.64
 -11  -1   7    6.74    0.40
 -11  -1   7    6.90    0.52
  12   0  -7   -0.14    0.25
  12   0  -7    0.17    0.19
 -12   0   7   -0.07    0.18
  13  -1  -7    1.39    0.27
  13  -1  -7    1.51    0.32
 -13   1   7    1.29    0.37
 -13   1   7    1.95    0.28
 -13   1   7    1.51    0.26
  14  -2  -7   14.89    0.68
 -14   2   7   14.07    0.68
 -14   2   7   14.31    0.63
  15  -3  -7    3.76    0.40
 -15   3   7    4.64    0.42
 -15   3   7    4.90    0.42
  16  -4  -7   -0.21    0.27
 -16   4   7    0.03    0.18
 -16   4   7   -0.24    0.22
  17  -5  -7    0.16    0.26
 -17   5   7    0.11    0.21
  18  -6  -7   -0.10    0.28
 -18   6   7   -0.01    0.23
  19  -7  -7    0.38    0.32
 -19   7   7    0.00    0.28
  20  -8  -7    1.03    0.39
 -20   8   7    1.14    0.42
  -8  -4   6    0.43    0.17
   9   3  -6    7.53    0.36
  -9  -3   6    8.20    0.39
  10   2  -6    6.60    0.34
  10   2  -6    6.48    0.56
 -10  -2   6    7.10    0.37
  11   1  -6   12.46    0.73
  11   1  -6   12.79    0.51
 -11  -1   6   13.35    0.65
 -11  -1   6   12.35    0.52
  12   0  -6   22.86    0.80
  12   0  -6   21.82    1.02
 -12   0   6   24.11    1.03
 -12   0   6   22.71    0.80
  13  -1  -6   22.47    0.81
 -13   1   6   22.39    0.80
 -13   1   6   20.23    0.82
 -13   1   6   22.39    1.06
  14  -2  -6    0.06    0.23
 -14   2   6    0.00    0.15
  15  -3  -6    0.37    0.26
 -15   3   6    1.02    0.25
 -15   3   6    0.43    0.22
  16  -4  -6    1.40    0.32
 -16   4   6    1.54    0.31
 -16   4   6    1.57    0.28
  17  -5  -6    1.09    0.30
 -17   5   6    1.38    0.32
  18  -6  -6    0.09    0.29
 -18   6   6    0.21    0.24
  19  -7  -6    0.45    0.31
 -19   7   6    0.27    0.29
  20  -8  -6    0.99    0.40
 -20   8   6    1.20    0.41
  -8  -4   5    8.13    0.35
  -9  -3   5    1.33    0.17
  10   2  -5  127.89    3.57
  10   2  -5  128.91    4.27
 -10  -2   5  129.63    3.59
  11   1  -5   34.30    1.33
  11   1  -5   34.81    1.07
 -11  -1   5   34.47    1.28
 -11  -1   5   33.79    1.07
  12   0  -5    0.08    0.16
  12   0  -5    0.13    0.20
 -12   0   5   -0.18    0.23
 -12   0   5   -0.09    0.13
  13  -1  -5    5.09    0.35
 -13   1   5    4.91    0.35
 -13   1   5    5.51    0.58
 -13   1   5    5.39    0.35
  14  -2  -5   11.71    0.55
 -14   2   5   11.15    0.56
 -14   2   5   11.42    0.51
 -14   2   5   12.43    0.80
  15  -3  -5    0.31    0.24
 -15   3   5    0.35    0.19
 -15   3   5    0.47    0.20
  16  -4  -5    3.03    0.37
 -16   4   5    3.70    0.43
 -16   4   5    3.34    0.34
  17  -5  -5    1.47    0.31
 -17   5   5    1.86    0.35
  18  -6  -5    0.62    0.30
 -18   6   5    0.91    0.31
  19  -7  -5    0.56    0.33
 -19   7   5    1.44    0.37
  20  -8  -5    0.43    0.35
 -20   8   5    0.25    0.32
  -8  -4   4    0.80    0.11
  -9  -3   4   13.47    0.48
  -9  -3   4   13.55    0.49
  10   2  -4    0.12    0.18
  10   2  -4    0.03    0.14
 -10  -2   4    0.01    0.12
  11   1  -4    0.39    0.14
  11   1  -4    0.31    0.18
 -11  -1   4    0.42    0.13
 -11  -1   4    0.48    0.21
  12   0  -4   40.28    1.21
 -12   0   4   39.41    1.49
 -12   0   4   39.05    1.21
  13  -1  -4   40.00    1.25
 -13   1   4   39.29    1.28
 -13   1   4   41.04    1.54
 -13   1   4   39.98    1.23
  14  -2  -4    0.43    0.20
 -14   2   4    0.37    0.16
 -14   2   4    0.62    0.27
 -14   2   4    0.22    0.16
  15  -3  -4    4.96    0.38
 -15   3   4    4.73    0.33
 -15   3   4    4.69    0.38
  16  -4  -4    0.72    0.27
 -16   4   4    1.10    0.25
 -16   4   4    0.99    0.21
  17  -5  -4    0.49    0.28
 -17   5   4    0.57    0.24
  18  -6  -4   -0.10    0.27
 -18   6   4    0.31    0.24
  19  -7  -4    2.10    0.38
 -19   7   4    2.12    0.42
  20  -8  -4    0.32    0.34
 -20   8   4    0.03    0.32
  -8  -4   3   10.06    0.37
  -9  -3   3    0.66    0.13
  -9  -3   3    0.88    0.16
  10   2  -3   11.42    0.56
  10   2  -3   11.60    0.43
 -10  -2   3   11.13    0.42
  11   1  -3   13.86    0.50
 -11  -1   3   13.93    0.65
 -11  -1   3   13.94    0.50
  12   0  -3   -0.06    0.13
 -12   0   3   -0.05    0.19
 -12   0   3   -0.19    0.10
  13  -1  -3   10.88    0.47
 -13   1   3   11.39    0.65
 -13   1   3   11.23    0.45
  14  -2  -3  118.49    3.31
 -14   2   3  119.79    3.30
 -14   2   3  112.49    3.30
  15  -3  -3    4.31    0.36
 -15   3   3    4.33    0.35
 -15   3   3    4.38    0.32
  16  -4  -3    2.06    0.31
 -16   4   3    2.49    0.34
 -16   4   3    2.06    0.24
  17  -5  -3    3.73    0.39
 -17   5   3    4.58    0.42
  18  -6  -3    0.01    0.27
 -18   6   3   -0.38    0.18
  19  -7  -3    0.25    0.31
 -19   7   3   -0.18    0.24
  20  -8  -3    0.39    0.33
 -20   8   3    0.08    0.31
   9   3  -2   22.83    0.72
  -9  -3   2   23.11    0.74
  -9  -3   2   22.58    0.72
  10   2  -2    7.73    0.40
  10   2  -2    8.77    0.36
 -10  -2   2    8.52    0.35
  11   1  -2    2.59    0.22
 -11  -1   2    2.20    0.25
 -11  -1   2    2.69    0.20
 -11  -1   2    2.23    0.22
  12   0  -2   23.60    0.79
 -12   0   2   25.23    0.79
  13  -1  -2   20.48    0.70
 -13   1   2   20.17    0.68
  14  -2  -2   -0.12    0.18
 -14   2   2    0.15    0.14
 -14   2   2   -0.12    0.13
  15  -3  -2   11.95    0.53
 -15   3   2   11.92    0.56
 -15   3   2   12.08    0.49
  16  -4  -2    5.99    0.42
 -16   4   2    5.23    0.36
 -16   4   2    5.97    0.43
  17  -5  -2   -0.27    0.25
 -17   5   2    0.07    0.20
  18  -6  -2    0.15    0.26
 -18   6   2   -0.24    0.20
  19  -7  -2    1.32    0.33
 -19   7   2    1.89    0.39
  20  -8  -2    0.29    0.33
 -20   8   2    0.30    0.31
  -7  -5   1    0.24    0.15
  -7  -5   1   -0.12    0.12
   9   3  -1    9.18    0.40
   9   3  -1    8.57    0.44
  -9  -3   1    9.32    0.36
  10   2  -1  622.51   16.28
  10   2  -1  592.91   19.23
 -10  -2   1  593.13   16.27
  11   1  -1   57.26    1.69
 -11  -1   1   59.82    1.97
 -11  -1   1   58.70    1.69
  12   0  -1   -0.08    0.14
 -12   0   1    0.05    0.11
  13  -1  -1   12.34    0.49
 -13   1   1   12.25    0.48
  14  -2  -1   14.87    0.57
 -14   2   1   14.98    0.56
  15  -3  -1    0.55    0.21
 -15   3   1    0.74    0.18
 -15   3   1    0.28    0.14
  16  -4  -1    5.41    0.41
 -16   4   1    5.44    0.41
 -16   4   1    6.32    0.36
  17  -5  -1    2.54    0.33
 -17   5   1    3.35    0.40
  18  -6  -1    1.24    0.29
 -18   6   1    1.03    0.29
  19  -7  -1    0.04    0.30
 -19   7   1    0.70    0.30
  20  -8  -1    0.00    0.33
   2  10   0    0.26    0.33
  -6  -6   0    0.66    0.21
  -7  -5   0   -0.17    0.09
  -7  -5   0    0.10    0.16
  -8  -4   0   18.04    0.62
  -8  -4   0   18.68    0.65
   9   3   0    0.93    0.17
   9   3   0    1.15    0.20
  -9  -3   0    1.27    0.17
  10   2   0    3.24    0.29
  10   2   0    3.69    0.25
 -10  -2   0    3.37    0.26
 -10  -2   0    2.51    0.29
  11   1   0   25.06    0.79
 -11  -1   0   23.71    0.76
 -11  -1   0   22.78    0.88
  12   0   0  138.57    3.81
 -12   0   0  134.68    4.47
 -12   0   0  137.99    3.80
  13  -1   0    0.89    0.19
 -13   1   0    0.93    0.15
  14  -2   0    2.48    0.26
 -14   2   0    2.25    0.22
  15  -3   0    9.68    0.46
 -15   3   0    9.82    0.42
  16  -4   0    2.13    0.30
 -16   4   0    2.29    0.30
  17  -5   0    0.32    0.28
 -17   5   0    0.59    0.24
  18  -6   0    0.94    0.29
 -18   6   0    1.22    0.29
  19  -7   0    1.84    0.35
  20  -8   0    0.26    0.32
   2  10   1    0.54    0.34
  -4  -8  -1   -0.09    0.24
  -5  -7  -1    4.66    0.37
  -6  -6  -1   -0.27    0.20
   7   5   1   18.25    0.85
  -7  -5  -1   17.37    0.66
  -7  -5  -1   19.33    0.72
   8   4   1    3.01    0.29
   8   4   1    2.67    0.26
  -8  -4  -1    2.57    0.24
   9   3   1    6.26    0.38
   9   3   1    6.13    0.43
  -9  -3  -1    6.60    0.32
  10   2   1    9.36    0.48
  10   2   1   10.14    0.44
 -10  -2  -1    9.55    0.47
 -10  -2  -1    9.89    0.40
  11   1   1   11.87    0.48
  11   1   1   11.82    0.51
 -11  -1  -1   11.34    0.53
 -11  -1  -1   11.61    0.45
  12   0   1   -0.15    0.16
 -12   0  -1   -0.11    0.11
 -12   0  -1   -0.05    0.11
  13  -1   1   80.04    2.29
 -13   1  -1   79.65    2.28
  14  -2   1   41.67    1.29
 -14   2  -1   41.05    1.25
  15  -3   1    0.33    0.22
 -15   3  -1    0.31    0.17
  16  -4   1    4.12    0.39
  17  -5   1   -0.11    0.25
 -17   5  -1   -0.04    0.19
  18  -6   1   -0.12    0.26
 -18   6  -1   -0.19    0.19
  19  -7   1   -0.51    0.29
  20  -8   1   -0.26    0.31
   2  10   2    0.96    0.39
  -3  -9  -2    0.18    0.24
  -4  -8  -2    1.85    0.32
  -5  -7  -2    0.71    0.26
   6   6   2   -0.01    0.32
  -6  -6  -2   -0.02    0.22
   7   5   2    4.46    0.40
  -7  -5  -2    4.73    0.35
   8   4   2    2.15    0.27
   8   4   2    2.30    0.28
  -8  -4  -2    2.57    0.24
   9   3   2   19.84    0.83
   9   3   2   19.84    0.72
  -9  -3  -2   18.41    0.76
  -9  -3  -2   19.49    0.68
  10   2   2    5.64    0.40
  10   2   2    5.53    0.36
 -10  -2  -2    5.62    0.38
 -10  -2  -2    5.22    0.30
  11   1   2   77.14    2.22
  11   1   2   75.60    2.57
 -11  -1  -2   76.87    2.20
 -11  -1  -2   76.84    2.58
  12   0   2  174.36    4.65
 -12   0  -2  162.39    5.45
 -12   0  -2  164.73    4.62
  13  -1   2   -0.06    0.18
 -13   1  -2    0.09    0.12
 -13   1  -2   -0.04    0.13
  14  -2   2   10.70    0.49
 -14   2  -2   10.98    0.46
  15  -3   2    2.16    0.28
 -15   3  -2    2.01    0.22
  16  -4   2    4.53    0.42
  17  -5   2    2.89    0.34
  18  -6   2    2.60    0.35
  19  -7   2    0.26    0.31
  20  -8   2    0.15    0.32
   2  10   3    0.70    0.36
  -2 -10  -3    0.46    0.29
   3   9   3    0.06    0.25
  -3  -9  -3   -0.05    0.25
  -4  -8  -3    0.07    0.26
  -5  -7  -3    1.54    0.32
  -6  -6  -3    0.14    0.25
   7   5   3   -0.06    0.29
  -7  -5  -3    0.18    0.21
   8   4   3    4.95    0.54
   8   4   3    4.75    0.41
  -8  -4  -3    4.41    0.35
   9   3   3   20.38    0.88
   9   3   3   19.43    0.77
  -9  -3  -3   19.65    0.83
  -9  -3  -3   20.08    0.72
  10   2   3   21.09    0.88
  10   2   3   21.83    0.80
 -10  -2  -3   21.72    0.90
 -10  -2  -3   21.65    0.75
  11   1   3    2.19    0.27
  11   1   3    1.87    0.22
 -11  -1  -3    1.79    0.21
 -11  -1  -3    1.82    0.23
  12   0   3   -0.17    0.19
 -12   0  -3   -0.14    0.13
 -12   0  -3   -0.04    0.13
  13  -1   3   12.38    0.55
 -13   1  -3   12.87    0.50
 -13   1  -3   11.90    0.56
  14  -2   3    2.89    0.31
 -14   2  -3    2.76    0.27
  15  -3   3    0.04    0.24
 -15   3  -3    0.01    0.17
  16  -4   3   25.51    0.94
  17  -5   3    0.37    0.26
  18  -6   3    1.15    0.32
  19  -7   3   -0.02    0.31
  20  -8   3   -0.10    0.35
   3   9   4   -0.15    0.26
  -3  -9  -4    0.38    0.29
  -4  -8  -4   -0.15    0.28
  -5  -7  -4    0.72    0.30
  -6  -6  -4    1.66    0.32
  -6  -6  -4    1.74    0.33
  -7  -5  -4    0.80    0.27
   8   4   4    3.91    0.40
   8   4   4    3.63    0.38
  -8  -4  -4    3.70    0.37
   9   3   4   17.91    0.73
   9   3   4   17.32    0.83
  -9  -3  -4   17.77    0.68
  -9  -3  -4   17.30    0.81
  10   2   4   40.06    1.48
  10   2   4   40.90    1.32
 -10  -2  -4   39.42    1.26
 -10  -2  -4   40.72    1.50
  11   1   4   15.04    0.64
  11   1   4   15.97    0.71
 -11  -1  -4   15.60    0.61
 -11  -1  -4   15.61    0.74
  12   0   4    2.71    0.31
 -12   0  -4    2.95    0.28
 -12   0  -4    3.25    0.37
  13  -1   4    6.24    0.42
 -13   1  -4    5.85    0.43
 -13   1  -4    5.97    0.35
  14  -2   4   15.45    0.67
 -14   2  -4   16.66    0.63
 -14   2  -4   16.78    0.71
  15  -3   4    1.55    0.31
 -15   3  -4    1.11    0.23
  16  -4   4   -0.26    0.30
  17  -5   4    0.13    0.28
  18  -6   4    1.61    0.35
  19  -7   4   -0.06    0.32
  20  -8   4   -0.50    0.36
   3   9   5    0.20    0.30
  -3  -9  -5    0.20    0.31
  -4  -8  -5    1.43    0.36
  -5  -7  -5    0.61    0.32
  -6  -6  -5   -0.27    0.26
  -7  -5  -5    4.41    0.44
   8   4   5    1.53    0.36
  -8  -4  -5    2.02    0.31
  -8  -4  -5    1.13    0.32
   9   3   5    7.69    0.54
  -9  -3  -5    7.58    0.46
  -9  -3  -5    8.42    0.63
  10   2   5   13.67    0.70
  10   2   5   13.92    0.66
 -10  -2  -5   12.99    0.58
 -10  -2  -5   13.26    0.76
  11   1   5   15.98    0.71
  11   1   5   16.99    0.76
 -11  -1  -5   17.76    0.83
 -11  -1  -5   16.46    0.66
  12   0   5   -0.40    0.24
  12   0   5    0.06    0.16
 -12   0  -5   -0.31    0.18
 -12   0  -5   -0.10    0.18
  13  -1   5   36.76    1.24
 -13   1  -5   37.97    1.41
 -13   1  -5   37.30    1.21
  14  -2   5    2.28    0.34
 -14   2  -5    2.24    0.27
 -14   2  -5    2.09    0.26
  15  -3   5    0.75    0.31
 -15   3  -5    1.19    0.21
  16  -4   5    0.10    0.29
  17  -5   5    3.48    0.39
  18  -6   5    0.11    0.31
  19  -7   5    0.29    0.33
   3   9   6    0.38    0.35
  -3  -9  -6   -0.01    0.32
   4   8   6    0.03    0.24
  -4  -8  -6    0.16    0.31
  -5  -7  -6    0.43    0.32
  -6  -6  -6    2.84    0.40
  -7  -5  -6   -0.28    0.25
  -7  -5  -6   -0.19    0.27
   8   4   6    0.07    0.35
  -8  -4  -6   -0.05    0.26
  -8  -4  -6    0.17    0.33
   9   3   6    0.68    0.34
  -9  -3  -6    0.92    0.27
  -9  -3  -6    0.79    0.34
  10   2   6   -0.12    0.30
 -10  -2  -6    0.13    0.21
 -10  -2  -6    0.19    0.28
  11   1   6    0.61    0.33
  11   1   6    0.39    0.22
 -11  -1  -6    1.03    0.29
 -11  -1  -6    1.09    0.27
  12   0   6    3.66    0.34
  12   0   6    2.57    0.37
 -12   0  -6    2.68    0.32
 -12   0  -6    2.71    0.31
  13  -1   6   19.08    0.82
 -13   1  -6   20.05    0.78
 -13   1  -6   20.38    0.92
  14  -2   6    4.87    0.47
 -14   2  -6    4.72    0.48
 -14   2  -6    5.16    0.43
  15  -3   6    1.13    0.35
 -15   3  -6    1.02    0.23
  16  -4   6    0.99    0.34
 -16   4  -6    1.17    0.22
  17  -5   6   -0.16    0.30
  18  -6   6    1.96    0.40
  19  -7   6    0.09    0.36
   3   9   7    0.25    0.30
  -3  -9  -7   -0.10    0.35
   4   8   7    0.12    0.26
  -4  -8  -7   -0.14    0.32
  -5  -7  -7    0.91    0.36
  -6  -6  -7    1.58    0.36
  -7  -5  -7    1.08    0.32
  -7  -5  -7    0.74    0.31
   8   4   7    5.43    0.55
  -8  -4  -7    6.38    0.53
  -8  -4  -7    5.76    0.53
  -8  -4  -7    6.37    0.74
   9   3   7   10.37    0.67
  -9  -3  -7   10.65    0.60
  -9  -3  -7   11.96    0.87
  10   2   7    1.86    0.41
 -10  -2  -7    1.84    0.33
 -10  -2  -7    1.72    0.39
  11   1   7   16.40    0.80
 -11  -1  -7   17.02    0.94
 -11  -1  -7   16.73    0.74
  12   0   7   -0.03    0.32
  12   0   7    0.02    0.18
 -12   0  -7    0.14    0.25
 -12   0  -7   -0.06    0.24
  13  -1   7    0.47    0.32
 -13   1  -7    0.03    0.23
 -13   1  -7    0.06    0.25
  14  -2   7    0.32    0.32
 -14   2  -7   -0.04    0.22
  15  -3   7    7.13    0.56
 -15   3  -7    6.68    0.60
  16  -4   7    1.79    0.37
 -16   4  -7    1.36    0.26
  17  -5   7    0.04    0.32
  18  -6   7    1.07    0.37
  19  -7   7   -0.37    0.37
   3   9   8    0.27    0.33
   4   8   8   -0.05    0.28
  -4  -8  -8    1.23    0.40
   5   7   8   -0.14    0.26
  -5  -7  -8   -0.11    0.32
  -6  -6  -8    0.67    0.33
  -7  -5  -8    0.26    0.33
  -7  -5  -8   -0.23    0.28
   8   4   8    0.64    0.39
  -8  -4  -8    0.64    0.35
  -8  -4  -8    1.05    0.34
  -8  -4  -8    0.40    0.39
   9   3   8    0.32    0.39
  -9  -3  -8    0.55    0.32
  -9  -3  -8    0.87    0.33
  -9  -3  -8    0.74    0.41
  10   2   8    2.37    0.45
 -10  -2  -8    2.34    0.44
 -10  -2  -8    2.48    0.37
 -10  -2  -8    3.03    0.41
  11   1   8    1.90    0.42
 -11  -1  -8    1.37    0.36
 -11  -1  -8    1.42    0.33
  12   0   8    1.35    0.40
  12   0   8    1.39    0.25
 -12   0  -8    1.42    0.33
 -12   0  -8    1.10    0.34
  13  -1   8    1.07    0.38
 -13   1  -8    1.15    0.32
 -13   1  -8    1.31    0.32
  14  -2   8    3.42    0.44
 -14   2  -8    3.41    0.38
  15  -3   8    0.42    0.34
 -15   3  -8    0.16    0.26
  16  -4   8    0.33    0.31
 -16   4  -8   -0.40    0.22
  17  -5   8    0.56    0.34
  18  -6   8   -0.14    0.36
   4   8   9   -0.02    0.30
  -4  -8  -9   -0.45    0.34
   5   7   9    0.17    0.31
  -5  -7  -9    0.27    0.34
   6   6   9   -0.03    0.26
  -6  -6  -9   -0.11    0.32
  -7  -5  -9   -0.17    0.31
  -7  -5  -9   -0.16    0.35
   8   4   9    2.79    0.49
  -8  -4  -9    2.19    0.41
  -8  -4  -9    1.96    0.46
   9   3   9    0.57    0.39
  -9  -3  -9    0.45    0.42
  -9  -3  -9   -0.04    0.31
  10   2   9   -0.30    0.37
 -10  -2  -9    0.15    0.31
 -10  -2  -9   -0.22    0.38
 -10  -2  -9   -0.55    0.31
  11   1   9   -0.05    0.38
 -11  -1  -9    0.45    0.37
 -11  -1  -9    0.11    0.32
 -11  -1  -9    0.57    0.33
  12   0   9   -0.04    0.36
 -12   0  -9   -0.14    0.30
 -12   0  -9   -0.34    0.31
 -12   0  -9   -0.20    0.29
  13  -1   9   -0.03    0.35
 -13   1  -9   -0.23    0.28
 -13   1  -9   -0.26    0.29
 -13   1  -9   -0.06    0.29
  14  -2   9    0.66    0.35
 -14   2  -9    0.27    0.28
  15  -3   9    0.60    0.38
 -15   3  -9    0.07    0.27
  16  -4   9    0.65    0.38
 -16   4  -9   -0.11    0.28
  17  -5   9   -0.18    0.36
  18  -6   9    0.07    0.42
   4   8  10   -0.03    0.34
  -4  -8 -10   -0.25    0.36
   5   7  10   -0.02    0.31
  -5  -7 -10    0.29    0.36
   6   6  10    0.18    0.28
  -6  -6 -10    0.20    0.35
   7   5  10    0.01    0.27
  -7  -5 -10    0.29    0.35
  -7  -5 -10    0.44    0.40
   8   4  10   -0.17    0.41
  -8  -4 -10    0.38    0.36
  -8  -4 -10   -0.01    0.41
   9   3  10    2.23    0.48
  -9  -3 -10    1.07    0.44
  -9  -3 -10    1.45    0.38
  10   2  10    0.32    0.38
 -10  -2 -10    0.69    0.34
 -10  -2 -10    0.26    0.40
  11   1  10    2.16    0.45
 -11  -1 -10    1.51    0.38
 -11  -1 -10    1.62    0.43
  12   0  10    3.45    0.50
 -12   0 -10    3.60    0.45
 -12   0 -10    3.08    0.46
  13  -1  10    4.60    0.51
 -13   1 -10    3.47    0.46
  14  -2  10   -0.34    0.34
 -14   2 -10   -0.23    0.29
  15  -3  10    2.52    0.45
 -15   3 -10    1.68    0.38
  16  -4  10    0.64    0.39
  17  -5  10    0.82    0.43
  18  -6  10    0.31    0.45
   5   7  11   -0.02    0.32
  -5  -7 -11    0.96    0.41
   6   6  11    0.02    0.30
  -6  -6 -11    0.54    0.38
   7   5  11    0.60    0.33
  -7  -5 -11    1.46    0.46
  -7  -5 -11    0.65    0.39
   8   4  11    0.72    0.31
   8   4  11    0.83    0.45
  -8  -4 -11    0.69    0.39
  -8  -4 -11    0.65    0.45
   9   3  11    0.26    0.25
   9   3  11    0.10    0.41
  -9  -3 -11   -0.47    0.33
  10   2  11    3.56    0.43
  10   2  11    3.26    0.54
 -10  -2 -11    3.71    0.50
  11   1  11   -0.50    0.37
  11   1  11   -0.21    0.19
 -11  -1 -11   -0.06    0.32
  12   0  11    0.08    0.39
 -12   0 -11    0.17    0.34
  13  -1  11    3.51    0.52
  14  -2  11    0.24    0.38
  15  -3  11    4.86    0.56
  16  -4  11    0.17    0.39
  17  -5  11    0.96    0.46
   5   7  12   -0.28    0.32
   6   6  12    0.01    0.33
  -6  -6 -12   -0.55    0.36
   7   5  12    0.44    0.32
  -7  -5 -12    0.09    0.38
   8   4  12    0.85    0.33
   8   4  12    0.84    0.45
  -8  -4 -12    0.75    0.42
   9   3  12    0.50    0.29
   9   3  12    0.25    0.45
  -9  -3 -12    0.66    0.40
  10   2  12    0.35    0.25
  10   2  12    0.16    0.42
 -10  -2 -12    0.35    0.36
  11   1  12   -0.14    0.40
 -11  -1 -12    0.27    0.35
  12   0  12    0.56    0.43
  13  -1  12    0.80    0.42
  14  -2  12    0.44    0.40
  15  -3  12    0.26    0.40
  16  -4  12    0.11    0.42
   6   6  13   -0.22    0.33
  -6  -6 -13   -0.33    0.38
   7   5  13   -0.03    0.30
  -7  -5 -13   -0.27    0.39
   8   4  13   -0.05    0.27
  -8  -4 -13   -0.28    0.39
   9   3  13    0.46    0.31
   9   3  13    0.49    0.46
  -9  -3 -13    0.04    0.39
  10   2  13    1.99    0.37
  10   2  13    1.84    0.54
 -10  -2 -13    2.30    0.48
  11   1  13    0.67    0.45
  12   0  13    0.05    0.41
  13  -1  13    0.68    0.43
  14  -2  13    0.30    0.43
  15  -3  13    0.19    0.44
  16  -4  13    0.28    0.44
   7   5  14    0.40    0.35
  -7  -5 -14    0.19    0.45
   8   4  14    0.08    0.30
  -8  -4 -14   -0.14    0.41
   9   3  14    0.03    0.30
   9   3  14    0.17    0.48
  -9  -3 -14   -0.41    0.39
  10   2  14   -0.07    0.45
 -10  -2 -14   -0.08    0.40
  11   1  14   -0.23    0.44
  12   0  14    1.37    0.49
  13  -1  14    0.47    0.45
  14  -2  14    0.82    0.50
   9   3  15    0.67    0.50
  -9  -3 -15    0.17    0.42
  10   2  15    1.09    0.55
  11   1  15    0.29    0.50
  12   0  15   -0.18    0.48
  13  -1  15   -0.15    0.46
 -11  -3  16    1.43    0.38
 -12  -2  16    0.44    0.35
 -13  -1  16    0.47    0.36
 -14   0  16    0.87    0.40
 -15   1  16    0.81    0.41
 -16   2  16   -0.26    0.34
 -16   2  16   -0.03    0.40
 -10  -4  15    1.00    0.34
 -11  -3  15    0.51    0.32
 -12  -2  15    0.75    0.34
 -13  -1  15    1.02    0.36
 -14   0  15    0.51    0.36
 -15   1  15   -0.13    0.34
 -16   2  15    5.06    0.62
  17  -3 -15   -0.10    0.38
 -17   3  15    0.46    0.39
 -17   3  15   -0.29    0.31
  -9  -5  14    0.74    0.29
 -10  -4  14    1.61    0.33
 -11  -3  14    0.32    0.30
 -12  -2  14    0.59    0.31
 -13  -1  14    0.90    0.34
 -14   0  14    0.06    0.33
 -15   1  14   -0.21    0.28
 -15   1  14    0.29    0.35
  16  -2 -14    0.49    0.37
 -16   2  14    0.66    0.37
 -16   2  14    0.47    0.33
  17  -3 -14    0.47    0.40
 -17   3  14    1.10    0.41
 -17   3  14    0.31    0.34
  18  -4 -14    0.15    0.38
 -18   4  14    0.28    0.35
  -8  -6  13    0.79    0.28
  -9  -5  13    2.00    0.34
 -10  -4  13    0.74    0.29
  11   3 -13    0.49    0.42
 -11  -3  13    0.73    0.31
  12   2 -13    0.60    0.41
 -12  -2  13   -0.03    0.27
 -13  -1  13    0.00    0.28
 -14   0  13   -0.52    0.28
  15  -1 -13    0.50    0.33
 -15   1  13    0.65    0.34
 -15   1  13    0.77    0.32
  16  -2 -13    1.22    0.40
 -16   2  13    0.99    0.35
 -16   2  13    1.42    0.39
  17  -3 -13   -0.02    0.35
 -17   3  13    0.03    0.29
 -17   3  13    0.04    0.34
  18  -4 -13    0.17    0.36
 -18   4  13    0.25    0.35
  19  -5 -13    0.48    0.39
 -19   5  13    0.27    0.36
  -8  -6  12    0.70    0.26
  -9  -5  12    0.60    0.27
 -10  -4  12    0.05    0.26
  11   3 -12    1.85    0.44
 -11  -3  12    2.81    0.36
  12   2 -12    0.19    0.37
 -12  -2  12    0.14    0.25
  13   1 -12    0.70    0.38
 -13  -1  12    0.31    0.28
  14   0 -12    4.35    0.44
  14   0 -12    3.69    0.53
 -14   0  12    4.41    0.47
  15  -1 -12   -0.01    0.28
 -15   1  12    0.11    0.29
 -15   1  12    0.26    0.26
  16  -2 -12    0.01    0.32
 -16   2  12   -0.14    0.26
 -16   2  12    0.01    0.30
  17  -3 -12   -0.15    0.32
 -17   3  12    0.25    0.28
 -17   3  12    0.02    0.31
  18  -4 -12   -0.25    0.33
 -18   4  12    0.06    0.29
  19  -5 -12   -0.25    0.34
 -19   5  12   -0.01    0.30
  20  -6 -12    0.27    0.37
 -20   6  12    0.17    0.31
  -8  -6  11    0.62    0.25
  -9  -5  11    0.95    0.28
 -10  -4  11    1.30    0.30
  11   3 -11    0.16    0.34
 -11  -3  11    0.43    0.25
  12   2 -11   -0.12    0.33
 -12  -2  11   -0.06    0.24
  13   1 -11    1.98    0.45
 -13  -1  11    2.63    0.36
  14   0 -11    0.17    0.35
  14   0 -11   -0.10    0.25
 -14   0  11   -0.30    0.26
  15  -1 -11    0.42    0.31
  15  -1 -11    0.81    0.37
 -15   1  11    0.56    0.31
 -15   1  11    0.55    0.27
  16  -2 -11    0.19    0.30
  16  -2 -11    0.53    0.35
 -16   2  11    0.41    0.27
 -16   2  11    0.11    0.29
  17  -3 -11    0.37    0.33
 -17   3  11    0.39    0.32
 -17   3  11    0.40    0.29
  18  -4 -11    0.12    0.33
 -18   4  11    0.22    0.29
  19  -5 -11    0.04    0.33
 -19   5  11   -0.14    0.25
  20  -6 -11    0.16    0.35
 -20   6  11    0.28    0.30
  -8  -6  10    0.16    0.22
  -9  -5  10    2.17    0.29
  10   4 -10    0.45    0.33
 -10  -4  10    0.82    0.27
  11   3 -10    0.16    0.33
 -11  -3  10    0.90    0.28
  12   2 -10   -0.06    0.35
 -12  -2  10   -0.11    0.25
  13   1 -10    2.51    0.34
  13   1 -10    3.02    0.48
 -13  -1  10    2.59    0.35
  14   0 -10   -0.19    0.34
  14   0 -10   -0.13    0.25
 -14   0  10   -0.09    0.26
  15  -1 -10    0.49    0.35
  15  -1 -10    0.07    0.27
 -15   1  10   -0.07    0.26
 -15   1  10    0.13    0.21
  16  -2 -10    0.07    0.29
  16  -2 -10    0.26    0.33
 -16   2  10   -0.06    0.26
 -16   2  10    0.13    0.22
  17  -3 -10    5.72    0.52
 -17   3  10    6.02    0.55
 -17   3  10    5.04    0.49
  18  -4 -10    0.33    0.32
 -18   4  10    0.38    0.28
 -18   4  10   -0.04    0.28
  19  -5 -10    0.04    0.31
 -19   5  10    0.08    0.25
  20  -6 -10   -0.03    0.33
 -20   6  10    0.02    0.28
  -9  -5   9    4.81    0.37
  10   4  -9    0.29    0.29
  11   3  -9   20.15    1.09
 -11  -3   9   18.62    0.77
  12   2  -9   17.01    1.02
 -12  -2   9   16.22    0.72
  13   1  -9    2.26    0.30
  13   1  -9    2.22    0.42
 -13  -1   9    1.82    0.32
 -13  -1   9    1.51    0.34
  14   0  -9    0.24    0.25
  14   0  -9    0.08    0.33
 -14   0   9    0.11    0.36
 -14   0   9   -0.23    0.23
  15  -1  -9    0.20    0.35
  15  -1  -9    0.25    0.28
 -15   1   9    0.62    0.24
 -15   1   9    0.07    0.27
  16  -2  -9    0.50    0.30
 -16   2   9    0.70    0.29
 -16   2   9    0.38    0.25
  17  -3  -9    0.97    0.32
 -17   3   9    0.70    0.29
 -17   3   9    1.37    0.31
  18  -4  -9    0.02    0.30
 -18   4   9    0.04    0.22
 -18   4   9    0.17    0.26
  19  -5  -9    0.77    0.33
 -19   5   9    1.26    0.37
  20  -6  -9   -0.02    0.31
 -20   6   9   -0.19    0.22
  21  -7  -9    1.37    0.39
 -21   7   9    1.42    0.44
  -9  -5   8   12.96    0.54
 -10  -4   8    6.91    0.43
  11   3  -8   -0.03    0.29
 -11  -3   8    0.06    0.21
  12   2  -8    0.02    0.19
  12   2  -8    0.06    0.29
 -12  -2   8   -0.32    0.21
  13   1  -8   36.31    1.55
  13   1  -8   36.18    1.19
 -13  -1   8   36.80    1.41
 -13  -1   8   35.55    1.21
  14   0  -8    2.70    0.32
  14   0  -8    2.35    0.40
 -14   0   8    2.86    0.33
 -14   0   8    2.06    0.39
  15  -1  -8    0.66    0.29
  15  -1  -8    0.61    0.33
 -15   1   8    1.16    0.25
 -15   1   8    1.03    0.29
  16  -2  -8    0.28    0.28
 -16   2   8    0.40    0.22
 -16   2   8    0.17    0.26
  17  -3  -8    0.97    0.32
 -17   3   8    1.38    0.31
 -17   3   8    1.18    0.30
  18  -4  -8    3.08    0.40
 -18   4   8    4.02    0.41
 -18   4   8    3.99    0.50
  19  -5  -8    0.06    0.30
 -19   5   8    0.32    0.26
  20  -6  -8    0.09    0.31
 -20   6   8    0.01    0.25
  21  -7  -8    0.06    0.33
 -21   7   8   -0.16    0.27
  -9  -5   7    7.00    0.38
 -10  -4   7    1.42    0.25
  11   3  -7    0.68    0.28
 -11  -3   7    0.69    0.21
  12   2  -7    4.64    0.44
  12   2  -7    5.81    0.36
 -12  -2   7    5.50    0.37
  13   1  -7    1.77    0.25
  13   1  -7    1.95    0.34
 -13  -1   7    1.11    0.29
 -13  -1   7    1.78    0.26
  14   0  -7    0.16    0.21
  14   0  -7   -0.10    0.27
 -14   0   7   -0.25    0.31
 -14   0   7   -0.13    0.20
  15  -1  -7    0.76    0.27
 -15   1   7    0.85    0.25
 -15   1   7    0.69    0.21
  16  -2  -7    3.84    0.38
 -16   2   7    3.64    0.37
 -16   2   7    3.38    0.38
  17  -3  -7    0.19    0.29
 -17   3   7    0.65    0.26
 -17   3   7    0.63    0.22
  18  -4  -7    3.55    0.41
 -18   4   7    4.07    0.49
 -18   4   7    4.07    0.39
  19  -5  -7    0.45    0.29
 -19   5   7    1.02    0.31
  20  -6  -7    0.69    0.31
 -20   6   7    0.71    0.33
  21  -7  -7    0.22    0.34
 -21   7   7    0.00    0.29
 -10  -4   6    5.19    0.33
  11   3  -6    4.70    0.32
  11   3  -6    5.39    0.56
 -11  -3   6    5.32    0.33
  12   2  -6   10.47    0.46
  12   2  -6   11.22    0.71
 -12  -2   6   10.35    0.47
  13   1  -6   22.80    0.78
  13   1  -6   21.59    1.02
 -13  -1   6   22.65    0.79
 -13  -1   6   22.07    0.97
  14   0  -6    2.22    0.32
  14   0  -6    2.60    0.27
 -14   0   6    1.55    0.33
 -14   0   6    2.57    0.27
  15  -1  -6    0.33    0.22
 -15   1   6    0.32    0.20
 -15   1   6    0.42    0.18
 -15   1   6    0.07    0.31
  16  -2  -6    3.66    0.37
 -16   2   6    3.47    0.35
 -16   2   6    3.45    0.38
  17  -3  -6    0.33    0.26
 -17   3   6    0.29    0.22
 -17   3   6    0.60    0.23
  18  -4  -6    0.10    0.26
 -18   4   6    0.05    0.22
 -18   4   6   -0.07    0.19
  19  -5  -6    0.01    0.27
 -19   5   6    0.29    0.24
  20  -6  -6   -0.48    0.27
 -20   6   6    0.08    0.25
  21  -7  -6    0.13    0.34
 -21   7   6    0.00    0.28
  22  -8  -6    0.59    0.40
 -22   8   6    0.24    0.35
 -10  -4   5   -0.05    0.16
 -10  -4   5    0.30    0.15
  11   3  -5   20.37    0.89
  11   3  -5   19.16    0.66
 -11  -3   5   19.41    0.67
  12   2  -5   44.19    1.33
  12   2  -5   44.47    1.64
 -12  -2   5   43.95    1.34
  13   1  -5    5.23    0.33
  13   1  -5    4.93    0.51
 -13  -1   5    5.53    0.33
 -13  -1   5    5.10    0.51
  14   0  -5   -0.20    0.17
 -14   0   5   -0.06    0.15
 -14   0   5   -0.04    0.26
  15  -1  -5    0.66    0.22
 -15   1   5    0.67    0.19
 -15   1   5    0.52    0.30
  16  -2  -5    0.81    0.25
 -16   2   5    0.93    0.22
 -16   2   5    1.43    0.23
  17  -3  -5    2.31    0.33
 -17   3   5    3.10    0.31
 -17   3   5    2.35    0.34
  18  -4  -5   -0.13    0.27
 -18   4   5   -0.03    0.20
 -18   4   5    0.08    0.18
  19  -5  -5    0.89    0.30
 -19   5   5    0.99    0.32
  20  -6  -5    0.33    0.31
 -20   6   5    0.51    0.27
  21  -7  -5   -0.17    0.31
 -21   7   5    0.04    0.29
  22  -8  -5   -0.09    0.35
 -22   8   5    0.23    0.35
  -9  -5   4   24.90    0.78
 -10  -4   4    5.58    0.29
  11   3  -4   22.96    0.75
  11   3  -4   23.39    0.96
 -11  -3   4   23.20    0.75
  12   2  -4    9.62    0.58
  12   2  -4    9.20    0.42
 -12  -2   4    9.14    0.41
  13   1  -4   41.55    1.26
 -13  -1   4   41.51    1.27
 -13  -1   4   41.93    1.53
  14   0  -4    4.09    0.30
 -14   0   4    3.62    0.27
 -14   0   4    2.92    0.35
  15  -1  -4    1.51    0.24
 -15   1   4    1.33    0.31
 -15   1   4    1.70    0.22
  16  -2  -4    1.21    0.25
 -16   2   4    1.23    0.23
 -16   2   4    1.12    0.21
 -16   2   4    0.87    0.31
  17  -3  -4    1.21    0.29
 -17   3   4    1.89    0.30
 -17   3   4    1.44    0.23
  18  -4  -4    6.63    0.50
 -18   4   4    6.68    0.43
 -18   4   4    6.48    0.48
  19  -5  -4    2.08    0.34
 -19   5   4    2.39    0.39
  20  -6  -4   -0.45    0.28
 -20   6   4    0.00    0.24
  21  -7  -4    0.16    0.32
 -21   7   4    0.21    0.29
  22  -8  -4   -0.04    0.35
 -22   8   4   -0.04    0.30
 -10  -4   3    3.11    0.24
  11   3  -3    5.27    0.32
  11   3  -3    5.16    0.44
  11   3  -3    5.73    0.32
 -11  -3   3    5.37    0.29
  12   2  -3   41.72    1.25
 -12  -2   3   41.24    1.24
  13   1  -3   11.35    0.46
 -13  -1   3   11.66    0.45
 -13  -1   3   10.67    0.48
 -13  -1   3   11.18    0.61
  14   0  -3   -0.07    0.15
 -14   0   3   -0.05    0.11
 -14   0   3   -0.03    0.21
  15  -1  -3    0.43    0.18
 -15   1   3    0.74    0.16
  16  -2  -3    0.38    0.21
 -16   2   3    0.78    0.20
 -16   2   3    0.80    0.17
  17  -3  -3    2.28    0.30
 -17   3   3    2.16    0.30
 -17   3   3    2.39    0.25
  18  -4  -3   -0.02    0.26
 -18   4   3    0.20    0.17
 -18   4   3    0.12    0.21
  19  -5  -3    2.63    0.36
 -19   5   3    3.45    0.43
  20  -6  -3    1.21    0.32
 -20   6   3    1.01    0.32
  21  -7  -3   -0.21    0.29
 -21   7   3    0.19    0.27
  22  -8  -3    0.88    0.38
 -22   8   3    0.88    0.37
  -9  -5   2   -0.06    0.11
  -9  -5   2    0.38    0.16
 -10  -4   2    6.08    0.34
 -10  -4   2    6.06    0.30
  11   3  -2   22.03    0.82
  11   3  -2   21.36    0.72
 -11  -3   2   21.74    0.71
  12   2  -2   -0.08    0.16
 -12  -2   2    0.02    0.13
 -12  -2   2   -0.02    0.11
  13   1  -2   20.15    0.69
 -13  -1   2   20.93    0.69
 -13  -1   2   19.37    0.77
 -13  -1   2   21.05    0.86
  14   0  -2   16.22    0.59
 -14   0   2   15.60    0.57
  15  -1  -2    0.38    0.18
 -15   1   2    0.19    0.13
  16  -2  -2    0.20    0.20
 -16   2   2    0.36    0.15
  17  -3  -2    4.73    0.38
 -17   3   2    4.54    0.36
 -17   3   2    4.57    0.34
  18  -4  -2   -0.01    0.24
 -18   4   2   -0.12    0.16
  19  -5  -2    1.18    0.31
 -19   5   2    1.86    0.34
  20  -6  -2    1.14    0.32
 -20   6   2    1.99    0.37
  21  -7  -2    0.73    0.33
 -21   7   2    0.47    0.31
  22  -8  -2   -0.08    0.34
  -8  -6   1    3.22    0.30
 -10  -4   1   -0.11    0.13
  11   3  -1   -0.02    0.14
  11   3  -1    0.15    0.20
 -11  -3   1   -0.23    0.12
  12   2  -1    0.76    0.15
  12   2  -1    0.83    0.19
 -12  -2   1    0.48    0.19
 -12  -2   1    0.48    0.14
 -12  -2   1    0.74    0.15
  13   1  -1   12.40    0.49
 -13  -1   1   12.72    0.48
 -13  -1   1   11.67    0.53
  14   0  -1   -0.10    0.16
 -14   0   1   -0.06    0.11
  15  -1  -1   28.31    0.95
 -15   1   1   30.09    0.95
  16  -2  -1    2.65    0.28
 -16   2   1    2.94    0.27
  17  -3  -1    4.55    0.38
 -17   3   1    4.98    0.33
  18  -4  -1   -0.09    0.24
 -18   4   1   -0.32    0.16
  19  -5  -1    1.44    0.31
 -19   5   1    2.13    0.35
  20  -6  -1    0.05    0.28
 -20   6   1   -0.03    0.22
  21  -7  -1    0.91    0.34
 -21   7   1    0.89    0.32
  22  -8  -1    0.71    0.37
   4  10   0   -0.12    0.29
  -7  -7   0    3.15    0.30
  -8  -6   0    9.01    0.45
   9   5   0   -0.35    0.22
  -9  -5   0    0.04    0.18
  10   4   0    7.24    0.48
  10   4   0    6.93    0.39
 -10  -4   0    6.85    0.35
  11   3   0   20.94    0.83
  11   3   0   20.80    0.73
 -11  -3   0   21.07    0.71
  12   2   0    7.71    0.41
  12   2   0    7.40    0.39
 -12  -2   0    7.61    0.36
 -12  -2   0    7.49    0.40
  13   1   0    0.98    0.20
 -13  -1   0    0.82    0.15
 -13  -1   0    0.92    0.15
  14   0   0   10.71    0.46
 -14   0   0   10.08    0.49
 -14   0   0   11.13    0.44
  15  -1   0    3.35    0.31
 -15   1   0    3.23    0.25
  16  -2   0    3.11    0.31
 -16   2   0    3.02    0.26
  17  -3   0    9.93    0.51
 -17   3   0   10.50    0.46
  18  -4   0    0.22    0.26
  19  -5   0    1.54    0.32
 -19   5   0    1.43    0.29
  20  -6   0    0.09    0.27
 -20   6   0   -0.06    0.24
  21  -7   0   -0.34    0.29
  22  -8   0    0.14    0.35
   4  10   1    0.14    0.33
  -5  -9  -1   -0.13    0.24
  -6  -8  -1    1.18    0.28
  -7  -7  -1    0.08    0.23
  -8  -6  -1   -0.19    0.22
   9   5   1    3.14    0.34
  -9  -5  -1    3.26    0.31
  10   4   1   10.66    0.60
  10   4   1   10.26    0.50
 -10  -4  -1   10.34    0.45
  11   3   1    3.12    0.29
  11   3   1    3.30    0.38
 -11  -3  -1    3.29    0.27
  12   2   1   -0.04    0.13
  12   2   1   -0.07    0.20
 -12  -2  -1   -0.11    0.13
 -12  -2  -1    0.02    0.15
  13   1   1   83.02    2.80
  13   1   1   85.31    2.41
 -13  -1  -1   85.50    2.81
 -13  -1  -1   80.49    2.39
  14   0   1    0.14    0.18
 -14   0  -1   -0.08    0.12
 -14   0  -1   -0.10    0.12
  15  -1   1    7.43    0.41
 -15   1  -1    7.37    0.37
  16  -2   1    5.04    0.37
 -16   2  -1    5.19    0.33
  17  -3   1    0.06    0.25
 -17   3  -1    0.21    0.19
  18  -4   1    0.15    0.27
  19  -5   1    3.07    0.36
  20  -6   1    0.32    0.28
  21  -7   1   -0.11    0.31
  22  -8   1    0.78    0.37
   4  10   2    0.63    0.36
  -4 -10  -2    0.36    0.30
  -5  -9  -2    0.32    0.28
  -6  -8  -2   -0.10    0.25
  -7  -7  -2    5.75    0.43
   8   6   2   -0.50    0.31
  -8  -6  -2    0.02    0.23
   9   5   2   -0.25    0.26
  -9  -5  -2    0.12    0.20
  10   4   2    1.80    0.27
  10   4   2    2.15    0.31
 -10  -4  -2    2.53    0.26
  11   3   2   63.24    2.13
  11   3   2   62.82    1.85
 -11  -3  -2   59.80    1.80
 -11  -3  -2   58.70    2.09
  12   2   2   11.96    0.58
  12   2   2   12.34    0.55
 -12  -2  -2   12.47    0.60
 -12  -2  -2   11.46    0.49
  13   1   2   -0.07    0.14
  13   1   2    0.16    0.21
 -13  -1  -2    0.22    0.14
 -13  -1  -2    0.10    0.15
  14   0   2   20.40    0.76
 -14   0  -2   20.74    0.72
 -14   0  -2   20.60    0.85
  15  -1   2    2.01    0.27
 -15   1  -2    1.95    0.21
 -15   1  -2    1.93    0.21
  16  -2   2    5.88    0.39
 -16   2  -2    5.37    0.35
  17  -3   2    9.84    0.52
 -17   3  -2    8.69    0.45
  18  -4   2    3.95    0.39
  19  -5   2    0.09    0.28
  20  -6   2    0.03    0.30
  21  -7   2    0.29    0.32
  22  -8   2   -0.11    0.34
   4  10   3   -0.20    0.31
  -5  -9  -3    0.19    0.29
  -6  -8  -3    0.31    0.28
  -7  -7  -3    3.53    0.38
  -7  -7  -3    4.19    0.43
  -8  -6  -3    2.01    0.33
  -9  -5  -3    2.76    0.32
  10   4   3    7.88    0.64
  10   4   3    7.72    0.50
 -10  -4  -3    7.49    0.43
  11   3   3    0.27    0.26
  11   3   3   -0.01    0.19
 -11  -3  -3    0.23    0.23
 -11  -3  -3    0.02    0.16
  12   2   3   30.73    1.14
  12   2   3   27.95    1.00
 -12  -2  -3   28.26    0.96
 -12  -2  -3   29.91    1.15
  13   1   3   12.87    0.59
  13   1   3   12.69    0.58
 -13  -1  -3   12.16    0.52
 -13  -1  -3   12.52    0.64
  14   0   3   -0.01    0.21
 -14   0  -3   -0.11    0.14
 -14   0  -3    0.02    0.15
  15  -1   3    3.92    0.38
 -15   1  -3    3.99    0.31
 -15   1  -3    3.09    0.31
  16  -2   3    3.26    0.35
 -16   2  -3    3.32    0.31
  17  -3   3    0.39    0.28
 -17   3  -3    0.04    0.20
  18  -4   3    0.77    0.31
  19  -5   3    0.57    0.30
  20  -6   3    0.14    0.31
  21  -7   3    0.62    0.35
  22  -8   3   -0.06    0.37
  -5  -9  -4    0.20    0.30
  -6  -8  -4    0.55    0.30
  -7  -7  -4    1.76    0.35
  -8  -6  -4    3.63    0.39
  -9  -5  -4    0.83    0.27
  10   4   4    0.11    0.30
 -10  -4  -4    0.47    0.23
 -10  -4  -4    0.34    0.28
  11   3   4    0.36    0.30
  11   3   4    0.26    0.22
 -11  -3  -4    0.31    0.26
 -11  -3  -4    0.11    0.19
  12   2   4    1.85    0.26
  12   2   4    2.16    0.33
 -12  -2  -4    2.27    0.30
 -12  -2  -4    2.40    0.27
  13   1   4    5.64    0.43
  13   1   4    5.82    0.42
 -13  -1  -4    5.73    0.37
 -13  -1  -4    6.90    0.51
  14   0   4   43.38    1.41
 -14   0  -4   44.42    1.61
 -14   0  -4   43.02    1.36
  15  -1   4    2.47    0.33
 -15   1  -4    2.23    0.27
 -15   1  -4    1.96    0.26
  16  -2   4    1.49    0.31
 -16   2  -4    1.22    0.22
 -16   2  -4    1.39    0.24
  17  -3   4    2.85    0.38
  18  -4   4    1.14    0.32
  19  -5   4    0.81    0.32
  20  -6   4   -0.44    0.31
  21  -7   4   -0.07    0.34
   5   9   5    0.27    0.31
  -5  -9  -5    0.05    0.35
  -6  -8  -5    0.58    0.32
  -7  -7  -5    0.06    0.29
  -8  -6  -5    0.35    0.29
  -8  -6  -5   -0.53    0.25
  -9  -5  -5    1.06    0.30
  10   4   5    6.22    0.54
 -10  -4  -5    6.66    0.60
 -10  -4  -5    6.37    0.47
  11   3   5   10.11    0.64
 -11  -3  -5   10.78    0.56
 -11  -3  -5   11.19    0.74
  12   2   5    1.24    0.35
 -12  -2  -5    1.89    0.33
 -12  -2  -5    1.88    0.29
  13   1   5   35.51    1.29
  13   1   5   40.06    1.44
 -13  -1  -5   38.72    1.26
 -13  -1  -5   39.08    1.50
  14   0   5   -0.64    0.27
 -14   0  -5   -0.21    0.20
 -14   0  -5   -0.32    0.19
  15  -1   5    7.29    0.54
 -15   1  -5    7.57    0.45
 -15   1  -5    7.86    0.55
  16  -2   5    3.28    0.39
 -16   2  -5    3.34    0.33
 -16   2  -5    3.84    0.38
  17  -3   5    1.12    0.34
 -17   3  -5    1.28    0.24
  18  -4   5    5.03    0.46
  19  -5   5    0.87    0.33
  20  -6   5   -0.63    0.33
  21  -7   5   -0.41    0.35
   5   9   6    0.18    0.34
  -5  -9  -6    0.08    0.35
  -6  -8  -6    0.99    0.35
  -7  -7  -6    0.96    0.36
  -8  -6  -6    0.53    0.29
  -8  -6  -6    0.56    0.32
  -9  -5  -6    1.03    0.30
  10   4   6   -0.23    0.39
 -10  -4  -6    0.59    0.32
 -10  -4  -6    0.42    0.38
  11   3   6    0.80    0.36
 -11  -3  -6    0.61    0.26
 -11  -3  -6    1.37    0.37
  12   2   6    1.11    0.36
 -12  -2  -6    1.12    0.28
 -12  -2  -6    1.52    0.35
  13   1   6   19.51    0.90
 -13  -1  -6   22.73    1.04
 -13  -1  -6   20.32    0.82
  14   0   6    3.93    0.42
 -14   0  -6    4.12    0.40
 -14   0  -6    3.49    0.35
  15  -1   6    0.21    0.32
 -15   1  -6   -0.01    0.24
 -15   1  -6   -0.08    0.21
  16  -2   6    0.15    0.32
 -16   2  -6    0.17    0.21
 -16   2  -6    0.17    0.26
  17  -3   6    8.11    0.59
 -17   3  -6    9.20    0.57
  18  -4   6    0.67    0.33
 -18   4  -6   -0.08    0.18
  19  -5   6    0.18    0.33
  20  -6   6    0.07    0.36
  21  -7   6    0.25    0.40
   5   9   7    0.10    0.31
  -5  -9  -7   -0.15    0.34
   6   8   7    0.12    0.28
  -6  -8  -7    0.03    0.35
  -7  -7  -7   -0.01    0.32
  -8  -6  -7    0.21    0.30
  -9  -5  -7   -0.24    0.26
  -9  -5  -7    0.14    0.27
  -9  -5  -7    0.08    0.30
  10   4   7    2.28    0.47
 -10  -4  -7    2.59    0.40
 -10  -4  -7    2.39    0.46
  11   3   7    1.68    0.43
 -11  -3  -7    1.63    0.34
 -11  -3  -7    1.18    0.42
  12   2   7    0.03    0.35
 -12  -2  -7    0.01    0.33
 -12  -2  -7   -0.08    0.24
  13   1   7    0.50    0.36
 -13  -1  -7    0.18    0.26
 -13  -1  -7    0.02    0.30
  14   0   7   -0.36    0.34
 -14   0  -7   -0.13    0.24
 -14   0  -7    0.12    0.26
  15  -1   7    0.97    0.36
 -15   1  -7    1.47    0.31
 -15   1  -7    1.52    0.31
  16  -2   7    2.96    0.44
 -16   2  -7    2.99    0.36
  17  -3   7    0.79    0.34
 -17   3  -7    0.58    0.25
  18  -4   7    0.49    0.34
 -18   4  -7    0.17    0.24
  19  -5   7    0.30    0.35
  20  -6   7   -0.03    0.37
   6   8   8   -0.20    0.26
  -6  -8  -8    0.50    0.38
  -7  -7  -8    0.15    0.33
  -8  -6  -8    0.19    0.31
  -9  -5  -8    1.67    0.38
  -9  -5  -8    1.47    0.37
  10   4   8   -0.17    0.37
 -10  -4  -8    0.25    0.30
 -10  -4  -8   -0.06    0.37
 -10  -4  -8   -0.12    0.29
  11   3   8    2.34    0.49
 -11  -3  -8    2.95    0.50
 -11  -3  -8    2.81    0.41
  12   2   8    1.08    0.42
 -12  -2  -8    1.19    0.42
 -12  -2  -8    1.43    0.36
  13   1   8    1.75    0.44
 -13  -1  -8    1.93    0.36
 -13  -1  -8    1.26    0.38
  14   0   8   14.53    0.83
 -14   0  -8   15.85    0.77
 -14   0  -8   17.65    0.98
  15  -1   8    1.34    0.41
 -15   1  -8    0.75    0.33
 -15   1  -8    0.77    0.32
  16  -2   8    0.32    0.34
 -16   2  -8   -0.46    0.23
  17  -3   8   -0.01    0.33
 -17   3  -8   -0.08    0.25
  18  -4   8    4.26    0.48
 -18   4  -8    2.65    0.37
  19  -5   8    0.30    0.36
  20  -6   8   -0.83    0.37
   6   8   9   -0.14    0.33
  -6  -8  -9    0.10    0.38
   7   7   9   -0.05    0.28
  -7  -7  -9    0.03    0.34
  -8  -6  -9    0.17    0.33
  -9  -5  -9    2.62    0.43
  -9  -5  -9    2.27    0.44
  10   4   9    0.83    0.42
 -10  -4  -9    1.48    0.38
 -10  -4  -9    0.96    0.43
  11   3   9    3.52    0.54
 -11  -3  -9    3.61    0.45
 -11  -3  -9    3.10    0.44
 -11  -3  -9    3.23    0.52
  12   2   9    0.34    0.38
 -12  -2  -9    0.33    0.39
 -12  -2  -9    0.74    0.34
 -12  -2  -9    1.09    0.34
  13   1   9    0.52    0.38
 -13  -1  -9   -0.07    0.34
 -13  -1  -9    0.10    0.29
 -13  -1  -9    0.41    0.31
  14   0   9   -0.15    0.35
 -14   0  -9    0.02    0.28
 -14   0  -9   -0.15    0.32
  15  -1   9    5.90    0.59
 -15   1  -9    5.31    0.52
  16  -2   9    2.49    0.43
 -16   2  -9    1.80    0.36
  17  -3   9    1.19    0.42
 -17   3  -9    0.81    0.33
  18  -4   9    0.43    0.39
 -18   4  -9   -0.52    0.27
  19  -5   9    0.06    0.39
  20  -6   9   -0.17    0.42
   6   8  10    0.44    0.39
   7   7  10    0.22    0.34
  -7  -7 -10   -0.06    0.35
   8   6  10    0.11    0.28
  -8  -6 -10    0.23    0.35
  -9  -5 -10    0.95    0.42
  -9  -5 -10    0.61    0.36
  10   4  10    5.78    0.65
 -10  -4 -10    7.53    0.91
 -10  -4 -10    5.83    0.60
  11   3  10    2.87    0.53
 -11  -3 -10    2.51    0.52
 -11  -3 -10    2.12    0.43
  12   2  10    0.25    0.39
 -12  -2 -10    0.10    0.32
 -12  -2 -10    0.20    0.32
 -12  -2 -10   -0.31    0.39
  13   1  10    4.68    0.56
 -13  -1 -10    5.06    0.52
 -13  -1 -10    5.23    0.50
 -13  -1 -10    3.70    0.52
  14   0  10    1.02    0.41
 -14   0 -10    1.46    0.36
 -14   0 -10    0.70    0.38
 -14   0 -10    1.06    0.36
  15  -1  10   -0.19    0.36
 -15   1 -10   -0.10    0.32
  16  -2  10    0.44    0.41
 -16   2 -10   -0.18    0.32
  17  -3  10    1.31    0.43
  18  -4  10    1.73    0.45
  19  -5  10    0.22    0.43
   7   7  11    0.72    0.38
  -7  -7 -11    0.13    0.40
   8   6  11    0.03    0.30
  -8  -6 -11    0.24    0.38
   9   5  11    0.13    0.30
  -9  -5 -11   -0.19    0.34
  10   4  11   -0.16    0.25
  10   4  11    0.08    0.44
 -10  -4 -11    0.15    0.37
 -11  -3 -11    2.75    0.46
  12   2  11    3.39    0.55
 -12  -2 -11    3.61    0.49
  13   1  11    3.57    0.55
 -13  -1 -11    3.87    0.49
  14   0  11   -0.28    0.38
  15  -1  11    0.48    0.41
  16  -2  11   -0.27    0.38
  17  -3  11    0.42    0.41
  18  -4  11    0.07    0.42
  19  -5  11   -0.46    0.45
   8   6  12    0.12    0.31
  -8  -6 -12   -0.21    0.39
   9   5  12    0.06    0.30
  -9  -5 -12    0.70    0.41
  10   4  12    0.25    0.45
  10   4  12    0.29    0.30
 -10  -4 -12    0.54    0.39
  11   3  12    0.42    0.28
  11   3  12    0.38    0.46
 -11  -3 -12    0.27    0.38
  12   2  12    0.11    0.25
  12   2  12   -0.29    0.42
 -12  -2 -12    0.19    0.36
  13   1  12    0.77    0.44
 -13  -1 -12    1.05    0.39
  14   0  12    0.16    0.41
  15  -1  12    0.17    0.39
  16  -2  12   -0.17    0.42
  17  -3  12    0.49    0.45
  18  -4  12    0.35    0.44
   9   5  13    0.08    0.32
  -9  -5 -13   -0.21    0.41
  10   4  13    1.18    0.38
 -10  -4 -13    1.35    0.48
  11   3  13    0.47    0.47
  11   3  13   -0.06    0.25
 -11  -3 -13    0.58    0.42
  12   2  13    0.32    0.44
 -12  -2 -13   -0.04    0.38
  13   1  13    0.16    0.42
  14   0  13   -0.18    0.41
  15  -1  13   -0.28    0.40
  16  -2  13    0.08    0.43
  17  -3  13   -0.15    0.43
  10   4  14   -0.13    0.31
 -10  -4 -14    0.06    0.43
  11   3  14    0.25    0.48
  11   3  14    0.20    0.29
 -11  -3 -14   -0.25    0.41
  12   2  14    1.30    0.55
  13   1  14    0.37    0.47
  14   0  14   -0.11    0.46
  15  -1  14    0.33    0.47
  16  -2  14    0.45    0.50
  12   2  15    0.02    0.49
  13   1  15   -0.19    0.48
  14   0  15    0.77    0.51
 -13  -3  16    0.37    0.36
 -14  -2  16   -0.07    0.33
 -15  -1  16    0.35    0.37
 -16   0  16    0.23    0.37
 -17   1  16    0.38    0.38
 -18   2  16    0.10    0.36
 -12  -4  15    0.88    0.36
 -13  -3  15    0.54    0.34
 -14  -2  15    0.95    0.36
 -15  -1  15    0.19    0.33
 -16   0  15    0.40    0.36
 -17   1  15    0.95    0.38
 -18   2  15    0.73    0.40
 -18   2  15    0.33    0.36
  19  -3 -15    0.25    0.39
 -19   3  15    0.93    0.42
 -19   3  15    0.42    0.38
 -11  -5  14    0.99    0.32
 -12  -4  14    0.34    0.31
 -13  -3  14    1.50    0.37
 -14  -2  14    2.12    0.38
 -15  -1  14    0.10    0.31
 -16   0  14   -0.04    0.32
 -17   1  14    0.09    0.33
  18  -2 -14    0.07    0.35
 -18   2  14    0.32    0.35
 -18   2  14    0.07    0.32
  19  -3 -14    0.58    0.40
 -19   3  14    0.17    0.36
 -19   3  14    0.24    0.34
  20  -4 -14    0.44    0.40
 -20   4  14    0.29    0.36
 -10  -6  13    0.34    0.28
 -11  -5  13    0.10    0.28
 -12  -4  13    2.69    0.38
  13   3 -13    0.27    0.39
 -13  -3  13    0.02    0.28
 -14  -2  13   -0.07    0.28
 -15  -1  13    0.84    0.33
 -16   0  13   -0.09    0.31
  17  -1 -13    1.00    0.34
 -17   1  13    0.10    0.30
  18  -2 -13    0.21    0.33
 -18   2  13   -0.06    0.28
 -18   2  13    0.06    0.32
  19  -3 -13   -0.07    0.33
 -19   3  13    0.05    0.33
 -19   3  13    0.19    0.31
  20  -4 -13    0.38    0.37
 -20   4  13    0.58    0.37
  21  -5 -13    0.30    0.38
 -21   5  13   -0.09    0.35
  -9  -7  12    0.39    0.23
 -10  -6  12    0.38    0.25
 -11  -5  12    0.18    0.26
 -12  -4  12    2.05    0.34
  13   3 -12    0.44    0.38
 -13  -3  12    0.40    0.29
  14   2 -12    1.35    0.43
 -14  -2  12    1.46    0.33
  15   1 -12    0.10    0.36
 -15  -1  12    0.04    0.27
  16   0 -12    0.13    0.29
 -16   0  12    0.00    0.29
  17  -1 -12    0.10    0.30
 -17   1  12    0.44    0.31
  18  -2 -12    2.56    0.42
 -18   2  12    3.46    0.44
 -18   2  12    2.84    0.46
  19  -3 -12    0.47    0.34
 -19   3  12    0.59    0.32
 -19   3  12    0.25    0.29
  20  -4 -12    0.55    0.35
 -20   4  12    0.34    0.33
  21  -5 -12   -0.15    0.35
 -21   5  12   -0.24    0.31
 -10  -6  11    1.54    0.28
 -11  -5  11    0.17    0.25
 -12  -4  11    7.14    0.51
  13   3 -11    1.23    0.39
 -13  -3  11    1.40    0.31
  14   2 -11    0.24    0.36
 -14  -2  11    0.94    0.28
  15   1 -11    0.58    0.37
 -15  -1  11    0.66    0.29
  16   0 -11   -0.22    0.26
  16   0 -11   -0.07    0.32
 -16   0  11   -0.31    0.27
  17  -1 -11    2.78    0.39
  17  -1 -11    2.15    0.43
 -17   1  11    2.97    0.43
 -17   1  11    2.48    0.38
  18  -2 -11    0.96    0.34
 -18   2  11    0.73    0.31
 -18   2  11    1.69    0.36
  19  -3 -11    3.18    0.44
 -19   3  11    3.66    0.47
 -19   3  11    3.60    0.51
  20  -4 -11   -0.13    0.31
 -20   4  11   -0.05    0.26
  21  -5 -11   -0.28    0.32
 -21   5  11    0.41    0.33
  22  -6 -11    0.10    0.36
 -22   6  11    0.57    0.34
 -10  -6  10    1.04    0.25
 -11  -5  10    2.02    0.29
  12   4 -10    1.54    0.37
 -12  -4  10    1.14    0.28
  13   3 -10    1.68    0.39
 -13  -3  10    1.73    0.30
  14   2 -10    0.30    0.36
 -14  -2  10    0.39    0.25
  15   1 -10   -0.09    0.24
  15   1 -10    0.46    0.37
 -15  -1  10    0.59    0.27
  16   0 -10   -0.17    0.25
  16   0 -10    0.41    0.36
 -16   0  10    0.41    0.28
  17  -1 -10    3.19    0.45
  17  -1 -10    2.76    0.38
 -17   1  10    2.81    0.40
 -17   1  10    2.99    0.39
  18  -2 -10    1.53    0.34
 -18   2  10    1.35    0.33
 -18   2  10    1.42    0.33
  19  -3 -10    0.64    0.33
 -19   3  10    1.19    0.34
 -19   3  10    0.54    0.30
  20  -4 -10    0.32    0.33
 -20   4  10   -0.09    0.26
  21  -5 -10   -0.46    0.31
 -21   5  10    0.08    0.26
  22  -6 -10    0.66    0.37
 -22   6  10    0.60    0.35
 -10  -6   9    1.26    0.23
 -11  -5   9    0.70    0.24
  12   4  -9   18.13    1.02
 -12  -4   9   17.46    0.72
  13   3  -9   -0.08    0.33
 -13  -3   9   -0.28    0.24
  14   2  -9    1.06    0.38
 -14  -2   9    0.74    0.27
  15   1  -9    0.45    0.26
  15   1  -9    0.40    0.36
 -15  -1   9    0.14    0.33
 -15  -1   9    0.26    0.25
  16   0  -9   -0.12    0.25
  16   0  -9    0.01    0.34
 -16   0   9   -0.34    0.24
  17  -1  -9    0.89    0.31
  17  -1  -9    1.45    0.39
 -17   1   9    2.11    0.35
 -17   1   9    1.74    0.33
  18  -2  -9    0.05    0.28
 -18   2   9   -0.10    0.20
 -18   2   9    0.10    0.26
  19  -3  -9    4.84    0.48
 -19   3   9    4.92    0.54
 -19   3   9    4.84    0.47
  20  -4  -9    0.38    0.33
 -20   4   9    0.32    0.25
  21  -5  -9    0.45    0.33
 -21   5   9    0.68    0.32
  22  -6  -9    0.19    0.33
 -22   6   9    0.58    0.33
 -10  -6   8    0.53    0.19
 -11  -5   8    7.99    0.44
  12   4  -8    0.89    0.32
 -12  -4   8    0.51    0.24
  13   3  -8    8.94    0.80
 -13  -3   8    7.79    0.47
  14   2  -8    6.55    0.43
  14   2  -8    7.22    0.76
 -14  -2   8    6.63    0.44
  15   1  -8    0.74    0.27
  15   1  -8    0.93    0.35
 -15  -1   8    0.76    0.34
 -15  -1   8    0.57    0.26
  16   0  -8    9.64    0.54
  16   0  -8   10.78    0.81
 -16   0   8   10.52    0.87
 -16   0   8   10.31    0.56
  17  -1  -8    1.15    0.30
 -17   1   8    1.01    0.29
  18  -2  -8    7.34    0.52
 -18   2   8    7.06    0.52
 -18   2   8    6.96    0.48
  19  -3  -8    6.08    0.51
 -19   3   8    5.86    0.48
 -19   3   8    5.67    0.49
  20  -4  -8    2.31    0.39
 -20   4   8    2.85    0.44
  21  -5  -8    0.11    0.30
 -21   5   8    0.26    0.27
  22  -6  -8    0.41    0.32
 -22   6   8    0.14    0.27
  23  -7  -8    0.20    0.38
 -23   7   8    0.14    0.34
 -11  -5   7    2.59    0.27
  12   4  -7    1.79    0.34
 -12  -4   7    2.62    0.28
  13   3  -7    0.10    0.29
 -13  -3   7    0.02    0.20
  14   2  -7   15.39    0.63
  14   2  -7   16.15    0.91
 -14  -2   7   15.88    0.66
  15   1  -7    0.24    0.23
  15   1  -7    0.79    0.32
 -15  -1   7    0.61    0.33
 -15  -1   7    0.75    0.24
  16   0  -7    0.08    0.29
  16   0  -7   -0.05    0.24
 -16   0   7   -0.08    0.21
 -16   0   7    0.04    0.35
  17  -1  -7    0.41    0.27
 -17   1   7   -0.19    0.22
  18  -2  -7    0.53    0.29
 -18   2   7    0.73    0.24
 -18   2   7    0.18    0.23
  19  -3  -7    1.27    0.32
 -19   3   7    1.45    0.30
 -19   3   7    1.21    0.28
  20  -4  -7    0.35    0.29
 -20   4   7    0.62    0.27
 -20   4   7    0.99    0.29
  21  -5  -7    0.61    0.32
 -21   5   7    0.09    0.24
  22  -6  -7    0.39    0.32
 -22   6   7    0.39    0.29
  23  -7  -7    0.63    0.38
 -23   7   7    0.75    0.37
 -11  -5   6    0.94    0.20
 -12  -4   6   13.52    0.55
  13   3  -6    9.91    0.72
  13   3  -6    8.63    0.44
 -13  -3   6    9.46    0.44
  14   2  -6    0.26    0.25
  14   2  -6   -0.23    0.19
 -14  -2   6   -0.02    0.18
  15   1  -6    0.12    0.21
  15   1  -6    0.54    0.26
 -15  -1   6    0.29    0.29
 -15  -1   6    0.27    0.19
  16   0  -6   78.80    2.34
 -16   0   6   80.26    2.82
 -16   0   6   78.42    2.34
  17  -1  -6   -0.10    0.24
 -17   1   6   -0.05    0.20
  18  -2  -6    3.37    0.38
 -18   2   6    3.50    0.34
 -18   2   6    3.65    0.40
  19  -3  -6    0.44    0.29
 -19   3   6    0.18    0.19
 -19   3   6    0.20    0.22
  20  -4  -6    0.52    0.30
 -20   4   6    0.64    0.25
 -20   4   6    0.86    0.29
  21  -5  -6    0.39    0.31
 -21   5   6    0.19    0.26
  22  -6  -6   -0.16    0.30
 -22   6   6   -0.11    0.25
  23  -7  -6   -0.12    0.36
 -23   7   6   -0.27    0.26
 -11  -5   5   20.38    0.69
 -12  -4   5   20.59    0.71
  13   3  -5    5.23    0.35
  13   3  -5    5.78    0.56
 -13  -3   5    5.64    0.33
  14   2  -5   11.38    0.71
  14   2  -5   12.13    0.51
 -14  -2   5   12.12    0.50
  15   1  -5    0.75    0.20
 -15  -1   5    0.27    0.26
 -15  -1   5    0.84    0.19
  16   0  -5    0.23    0.20
 -16   0   5    0.30    0.30
 -16   0   5   -0.06    0.16
  17  -1  -5    6.74    0.45
 -17   1   5    6.84    0.40
 -17   1   5    7.14    0.71
  18  -2  -5    6.43    0.47
 -18   2   5    6.14    0.41
 -18   2   5    5.90    0.43
  19  -3  -5    1.00    0.30
 -19   3   5    0.76    0.24
 -19   3   5    0.97    0.24
  20  -4  -5    0.50    0.28
 -20   4   5    0.75    0.26
  21  -5  -5    4.18    0.45
 -21   5   5    5.05    0.55
  22  -6  -5   -0.33    0.29
 -22   6   5   -0.03    0.25
  23  -7  -5    0.98    0.37
 -23   7   5    1.08    0.38
 -11  -5   4    0.15    0.19
  12   4  -4    5.44    0.34
 -12  -4   4    4.92    0.31
  13   3  -4    0.04    0.20
  13   3  -4    0.13    0.18
 -13  -3   4   -0.08    0.14
  14   2  -4    0.21    0.18
 -14  -2   4    0.21    0.13
 -14  -2   4    0.26    0.16
  15   1  -4    1.72    0.23
 -15  -1   4    1.47    0.21
 -15  -1   4    1.47    0.29
  16   0  -4   32.07    1.06
 -16   0   4   33.06    1.35
 -16   0   4   33.05    1.06
  17  -1  -4    6.47    0.41
 -17   1   4    7.45    0.65
 -17   1   4    6.69    0.39
  18  -2  -4    0.81    0.26
 -18   2   4    0.89    0.22
  19  -3  -4    0.67    0.28
 -19   3   4    1.20    0.23
 -19   3   4    0.94    0.24
  20  -4  -4    1.29    0.32
 -20   4   4    1.04    0.27
  21  -5  -4    0.06    0.27
 -21   5   4    0.48    0.25
  22  -6  -4   -0.31    0.29
 -22   6   4   -0.28    0.23
  23  -7  -4    4.34    0.49
 -23   7   4    4.80    0.58
 -10  -6   3    0.19    0.18
 -11  -5   3   13.27    0.51
  12   4  -3   -0.05    0.14
 -12  -4   3   -0.08    0.15
  13   3  -3    6.35    0.37
  13   3  -3    6.91    0.37
 -13  -3   3    6.22    0.34
  14   2  -3  123.32    3.45
 -14  -2   3  124.75    4.01
 -14  -2   3  123.82    3.45
 -14  -2   3  120.39    4.05
  15   1  -3    0.71    0.19
 -15  -1   3    0.53    0.14
 -15  -1   3    0.72    0.17
 -15  -1   3    0.43    0.24
  16   0  -3    0.19    0.19
 -16   0   3    0.05    0.24
 -16   0   3   -0.08    0.14
  17  -1  -3   26.47    0.90
 -17   1   3   25.32    0.88
  18  -2  -3   44.07    1.41
 -18   2   3   44.86    1.39
  19  -3  -3    1.36    0.29
 -19   3   3    1.28    0.28
 -19   3   3    1.60    0.24
  20  -4  -3    0.88    0.29
 -20   4   3    1.01    0.28
  21  -5  -3    0.02    0.27
 -21   5   3    0.02    0.22
  22  -6  -3    0.17    0.30
 -22   6   3    0.12    0.27
  23  -7  -3   -0.29    0.32
 -23   7   3    0.19    0.30
  24  -8  -3    0.47    0.40
 -24   8   3    0.18    0.34
 -10  -6   2    5.53    0.35
 -11  -5   2    5.56    0.35
  12   4  -2    0.13    0.15
 -12  -4   2    0.40    0.15
  13   3  -2   16.02    0.66
  13   3  -2   15.94    0.61
 -13  -3   2   15.95    0.59
  14   2  -2   -0.38    0.19
 -14  -2   2   -0.45    0.14
 -14  -2   2   -0.10    0.14
 -14  -2   2   -0.11    0.21
  15   1  -2    0.13    0.18
 -15  -1   2    0.06    0.13
 -15  -1   2    0.07    0.21
 -15  -1   2    0.08    0.13
  16   0  -2   84.14    2.43
 -16   0   2   84.36    2.43
  17  -1  -2    1.82    0.27
 -17   1   2    1.94    0.22
  18  -2  -2    0.11    0.23
 -18   2   2   -0.15    0.16
  19  -3  -2    5.43    0.43
 -19   3   2    6.13    0.39
  20  -4  -2   -0.01    0.26
 -20   4   2   -0.22    0.20
  21  -5  -2    0.21    0.28
 -21   5   2    0.41    0.26
  22  -6  -2    0.65    0.31
 -22   6   2    0.43    0.28
  23  -7  -2   -0.72    0.30
 -23   7   2    0.28    0.30
  24  -8  -2    0.03    0.37
  -9  -7   1   -0.24    0.19
 -10  -6   1   11.94    0.51
 -11  -5   1   49.16    1.48
  12   4  -1    1.36    0.20
  12   4  -1    1.35    0.24
 -12  -4   1    1.39    0.19
  13   3  -1    9.82    0.52
  13   3  -1    9.45    0.47
 -13  -3   1    9.68    0.42
  14   2  -1   15.56    0.65
  14   2  -1   15.20    0.60
 -14  -2   1   15.33    0.70
 -14  -2   1   14.89    0.64
 -14  -2   1   15.43    0.57
  15   1  -1   31.21    0.98
 -15  -1   1   28.89    1.10
 -15  -1   1   29.74    0.97
  16   0  -1   -0.58    0.20
  17  -1  -1    0.29    0.20
 -17   1   1    0.19    0.15
  18  -2  -1   15.16    0.64
 -18   2   1   14.76    0.60
  19  -3  -1   -0.02    0.25
 -19   3   1   -0.01    0.17
  20  -4  -1    2.52    0.35
  21  -5  -1    3.14    0.39
  22  -6  -1    0.74    0.33
 -22   6   1    0.62    0.30
  23  -7  -1    0.90    0.36
  24  -8  -1    0.49    0.39
  -9  -7   0   -0.01    0.21
 -10  -6   0   -0.28    0.21
  11   5   0    9.26    0.67
 -11  -5   0    9.37    0.46
  12   4   0   21.24    0.80
  12   4   0   23.40    0.93
 -12  -4   0   22.27    0.77
  13   3   0   29.41    1.12
  13   3   0   30.90    1.01
 -13  -3   0   29.48    0.97
  14   2   0    2.57    0.30
  14   2   0    2.56    0.28
 -14  -2   0    3.16    0.32
 -14  -2   0    2.74    0.25
  15   1   0    3.09    0.30
 -15  -1   0    3.13    0.32
 -15  -1   0    3.04    0.26
  16   0   0   80.29    2.37
 -16   0   0   81.34    2.76
 -16   0   0   84.16    2.37
  17  -1   0    1.24    0.25
 -17   1   0    1.24    0.19
  18  -2   0    0.76    0.26
 -18   2   0    0.93    0.20
  19  -3   0    8.70    0.50
 -19   3   0    8.65    0.46
  20  -4   0   -0.06    0.26
  21  -5   0    0.58    0.29
  22  -6   0    2.00    0.36
  23  -7   0    2.58    0.42
  24  -8   0    0.01    0.37
  -7  -9  -1   -0.04    0.25
  -8  -8  -1   -0.14    0.25
  -8  -8  -1    0.14    0.24
  -9  -7  -1    0.88    0.26
  10   6   1   -0.74    0.28
 -10  -6  -1   -0.13    0.23
  11   5   1   -0.14    0.25
 -11  -5  -1    0.29    0.22
  12   4   1   23.24    0.97
  12   4   1   21.43    0.84
 -12  -4  -1   22.35    0.79
  13   3   1   29.23    1.12
  13   3   1   29.59    0.99
 -13  -3  -1   27.12    1.06
 -13  -3  -1   29.75    0.96
  14   2   1   43.77    1.36
  14   2   1   43.81    1.54
 -14  -2  -1   41.18    1.33
 -14  -2  -1   43.57    1.54
  15   1   1    7.30    0.45
 -15  -1  -1    7.45    0.38
 -15  -1  -1    7.79    0.46
  16   0   1   -0.24    0.20
 -16   0  -1   -0.32    0.14
 -16   0  -1   -0.07    0.13
  17  -1   1    6.10    0.41
 -17   1  -1    6.39    0.37
  18  -2   1   15.42    0.66
 -18   2  -1   15.87    0.62
  19  -3   1    0.68    0.29
 -19   3  -1    0.73    0.21
  20  -4   1    0.20    0.29
  21  -5   1    0.08    0.29
  22  -6   1   -0.02    0.31
  23  -7   1    1.01    0.38
  -7  -9  -2    0.32    0.28
  -8  -8  -2    0.60    0.27
  -9  -7  -2    0.88    0.29
 -10  -6  -2    3.26    0.35
 -11  -5  -2    0.45    0.24
  12   4   2    9.58    0.57
  12   4   2   10.27    0.66
 -12  -4  -2    9.79    0.48
  13   3   2    1.26    0.29
  13   3   2    0.74    0.21
 -13  -3  -2    1.19    0.24
 -13  -3  -2    1.46    0.22
  14   2   2   12.32    0.63
  14   2   2   12.09    0.58
 -14  -2  -2   12.61    0.63
 -14  -2  -2   11.84    0.51
  15   1   2    2.15    0.25
  15   1   2    2.46    0.30
 -15  -1  -2    2.15    0.24
 -15  -1  -2    2.00    0.24
  16   0   2    2.32    0.30
 -16   0  -2    2.01    0.25
 -16   0  -2    1.91    0.23
  17  -1   2   18.58    0.74
 -17   1  -2   18.85    0.70
 -17   1  -2   17.80    0.78
  18  -2   2    3.37    0.35
 -18   2  -2    2.36    0.27
  19  -3   2   14.13    0.65
 -19   3  -2   13.87    0.61
  20  -4   2    0.06    0.28
  21  -5   2    0.10    0.28
  22  -6   2   -0.09    0.30
  23  -7   2    0.08    0.35
  -7  -9  -3    0.02    0.29
  -8  -8  -3    0.49    0.29
  -9  -7  -3    3.54    0.39
 -10  -6  -3    6.14    0.47
 -11  -5  -3    5.04    0.44
  12   4   3    2.12    0.36
 -12  -4  -3    1.43    0.26
  13   3   3    8.37    0.58
  13   3   3    8.07    0.53
 -13  -3  -3    7.73    0.56
 -13  -3  -3    8.07    0.44
  14   2   3    2.76    0.34
  14   2   3    2.49    0.27
 -14  -2  -3    3.08    0.32
 -14  -2  -3    2.91    0.28
  15   1   3    4.35    0.41
  15   1   3    4.08    0.36
 -15  -1  -3    3.94    0.44
 -15  -1  -3    4.36    0.32
  16   0   3   -0.21    0.23
 -16   0  -3   -0.25    0.15
 -16   0  -3   -0.13    0.16
  17  -1   3    9.83    0.56
 -17   1  -3   10.83    0.56
 -17   1  -3   10.86    0.51
  18  -2   3    4.31    0.44
 -18   2  -3    4.00    0.37
 -18   2  -3    4.50    0.37
  19  -3   3    3.38    0.40
  20  -4   3   11.86    0.63
  21  -5   3    1.92    0.37
  22  -6   3   -0.16    0.32
  23  -7   3    0.31    0.38
  -7  -9  -4    0.19    0.33
  -8  -8  -4    0.47    0.32
  -9  -7  -4    0.82    0.31
  -9  -7  -4    0.52    0.30
 -10  -6  -4   11.59    0.63
 -11  -5  -4    1.56    0.30
  12   4   4   -0.07    0.33
 -12  -4  -4    0.31    0.23
 -12  -4  -4    0.39    0.29
  13   3   4   -0.24    0.30
 -13  -3  -4    0.15    0.20
 -13  -3  -4    0.44    0.28
  14   2   4   16.50    0.76
 -14  -2  -4   18.00    0.88
 -14  -2  -4   17.42    0.70
  15   1   4    2.19    0.35
  15   1   4    2.07    0.26
 -15  -1  -4    2.49    0.28
 -15  -1  -4    2.27    0.31
  16   0   4   44.58    1.46
 -16   0  -4   43.68    1.40
 -16   0  -4   44.22    1.65
  17  -1   4    4.40    0.44
 -17   1  -4    4.43    0.38
 -17   1  -4    5.12    0.50
  18  -2   4   -0.04    0.30
 -18   2  -4   -0.07    0.18
 -18   2  -4    0.44    0.23
  19  -3   4    0.44    0.33
 -19   3  -4    0.49    0.20
  20  -4   4    0.69    0.34
  21  -5   4   -0.09    0.32
  22  -6   4    1.61    0.39
  23  -7   4   -0.42    0.37
  -7  -9  -5    1.35    0.40
  -8  -8  -5    1.00    0.35
  -9  -7  -5    0.02    0.31
  -9  -7  -5    0.27    0.31
 -10  -6  -5    0.18    0.27
 -11  -5  -5   16.45    0.76
  12   4   5   45.80    1.56
 -12  -4  -5   46.02    1.74
 -12  -4  -5   44.95    1.50
  13   3   5    3.76    0.46
 -13  -3  -5    3.12    0.42
 -13  -3  -5    3.79    0.37
  14   2   5    2.58    0.41
 -14  -2  -5    1.90    0.35
 -14  -2  -5    2.66    0.32
  15   1   5    7.16    0.54
 -15  -1  -5    6.67    0.45
 -15  -1  -5    8.24    0.67
  16   0   5    0.01    0.30
 -16   0  -5    0.06    0.22
 -16   0  -5    0.05    0.21
  17  -1   5    1.29    0.35
 -17   1  -5    1.35    0.27
 -17   1  -5    1.29    0.27
  18  -2   5   -0.31    0.31
 -18   2  -5    0.14    0.25
 -18   2  -5   -0.13    0.21
  19  -3   5    2.41    0.38
 -19   3  -5    2.07    0.29
  20  -4   5   -0.13    0.31
 -20   4  -5    0.34    0.19
  21  -5   5    0.69    0.35
  22  -6   5   -0.26    0.36
  23  -7   5    0.41    0.41
  -7  -9  -6    0.19    0.36
  -8  -8  -6    0.48    0.33
  -9  -7  -6   -0.07    0.31
 -10  -6  -6    0.32    0.30
 -10  -6  -6    0.29    0.29
 -11  -5  -6   -0.16    0.26
  12   4   6    6.66    0.64
 -12  -4  -6    5.79    0.51
 -12  -4  -6    6.91    0.71
  13   3   6    4.43    0.51
 -13  -3  -6    4.44    0.50
 -13  -3  -6    4.67    0.46
  14   2   6    4.67    0.53
 -14  -2  -6    4.63    0.48
 -14  -2  -6    5.11    0.44
  15   1   6    0.25    0.35
 -15  -1  -6    0.21    0.25
 -15  -1  -6    0.22    0.29
  16   0   6    4.46    0.48
 -16   0  -6    4.40    0.42
 -16   0  -6    4.24    0.42
  17  -1   6    3.67    0.47
 -17   1  -6    5.03    0.58
 -17   1  -6    4.47    0.43
  18  -2   6    8.17    0.59
 -18   2  -6    7.48    0.62
  19  -3   6    0.05    0.34
 -19   3  -6    0.29    0.23
  20  -4   6    0.12    0.33
 -20   4  -6    0.11    0.21
  21  -5   6    0.82    0.39
  22  -6   6    0.66    0.40
   7   9   7    0.56    0.36
  -7  -9  -7   -0.23    0.37
  -8  -8  -7    0.14    0.35
  -9  -7  -7    2.08    0.42
 -10  -6  -7    0.99    0.34
 -10  -6  -7    1.30    0.36
 -11  -5  -7    0.18    0.28
 -11  -5  -7    0.00    0.31
  12   4   7    7.95    0.67
 -12  -4  -7    6.69    0.57
 -12  -4  -7    8.06    0.78
  13   3   7    2.88    0.51
 -13  -3  -7    4.35    0.45
 -13  -3  -7    4.19    0.53
  14   2   7   -0.42    0.37
 -14  -2  -7    0.03    0.35
 -14  -2  -7   -0.15    0.27
  15   1   7    1.43    0.43
 -15  -1  -7    1.41    0.33
 -15  -1  -7    1.66    0.38
  16   0   7   -0.22    0.36
 -16   0  -7   -0.40    0.26
 -16   0  -7   -0.43    0.27
  17  -1   7    0.60    0.36
 -17   1  -7    0.28    0.29
 -17   1  -7    0.71    0.30
  18  -2   7    0.28    0.34
 -18   2  -7    0.15    0.26
  19  -3   7    2.07    0.41
 -19   3  -7    1.38    0.31
  20  -4   7    0.01    0.36
 -20   4  -7   -0.31    0.24
  21  -5   7    0.21    0.36
  22  -6   7    0.37    0.41
  -8  -8  -8    0.37    0.39
  -9  -7  -8    0.07    0.32
 -10  -6  -8    2.25    0.42
 -11  -5  -8    3.16    0.44
 -11  -5  -8    3.17    0.43
 -11  -5  -8    2.82    0.43
  12   4   8    5.03    0.56
 -12  -4  -8    4.96    0.55
 -12  -4  -8    4.66    0.48
  13   3   8    4.01    0.54
 -13  -3  -8    4.56    0.57
 -13  -3  -8    4.43    0.48
  14   2   8    2.91    0.51
 -14  -2  -8    3.35    0.43
 -14  -2  -8    2.70    0.48
  15   1   8    1.56    0.46
 -15  -1  -8    1.49    0.35
 -15  -1  -8    1.10    0.37
  16   0   8    0.15    0.38
 -16   0  -8    0.24    0.32
 -16   0  -8   -0.11    0.29
  17  -1   8    0.74    0.40
 -17   1  -8   -0.63    0.26
 -17   1  -8   -0.38    0.28
  18  -2   8   -0.29    0.33
 -18   2  -8   -0.65    0.24
  19  -3   8    3.76    0.49
 -19   3  -8    2.05    0.37
  20  -4   8    0.08    0.38
 -20   4  -8   -0.46    0.27
  21  -5   8   -0.54    0.37
  22  -6   8    0.67    0.44
   8   8   9   -0.09    0.32
  -8  -8  -9    0.22    0.40
  -9  -7  -9    0.51    0.36
 -10  -6  -9    0.12    0.33
 -11  -5  -9    0.80    0.41
 -11  -5  -9    0.78    0.36
  12   4   9    8.72    0.74
 -12  -4  -9    8.97    0.92
 -12  -4  -9    9.09    0.63
 -12  -4  -9    9.78    0.67
  13   3   9    0.85    0.40
 -13  -3  -9    0.08    0.42
 -13  -3  -9    0.13    0.31
 -13  -3  -9    0.58    0.34
  14   2   9    0.41    0.39
 -14  -2  -9    0.82    0.33
 -14  -2  -9    0.22    0.38
  15   1   9    6.64    0.63
 -15  -1  -9    5.60    0.58
 -15  -1  -9    5.96    0.53
  16   0   9   -0.16    0.36
 -16   0  -9   -0.04    0.31
 -16   0  -9    0.06    0.30
  17  -1   9   -0.28    0.37
 -17   1  -9   -0.20    0.31
  18  -2   9   -0.61    0.38
 -18   2  -9   -0.30    0.30
  19  -3   9    0.84    0.41
  20  -4   9    0.59    0.42
  21  -5   9    0.38    0.43
   9   7  10    0.29    0.35
  -9  -7 -10    0.37    0.38
 -10  -6 -10   -0.02    0.35
 -11  -5 -10   -0.10    0.33
  12   4  10    1.20    0.45
 -12  -4 -10    1.39    0.41
 -12  -4 -10    1.22    0.48
  13   3  10   -0.19    0.41
 -13  -3 -10    0.33    0.35
 -13  -3 -10    0.10    0.35
  14   2  10    0.35    0.40
 -14  -2 -10    0.30    0.34
 -14  -2 -10    0.67    0.36
  15   1  10    0.16    0.40
 -15  -1 -10    0.17    0.32
 -15  -1 -10    0.75    0.35
  16   0  10    5.58    0.61
 -16   0 -10    5.29    0.52
 -16   0 -10    5.77    0.54
  17  -1  10    0.20    0.41
  18  -2  10    1.41    0.46
  19  -3  10   -0.31    0.39
  20  -4  10    0.85    0.46
  21  -5  10   -0.07    0.44
   9   7  11    0.06    0.32
  -9  -7 -11   -0.28    0.39
  10   6  11    0.09    0.33
 -10  -6 -11    0.10    0.38
 -11  -5 -11   -0.27    0.35
  12   4  11    2.70    0.58
 -12  -4 -11    3.37    0.51
  13   3  11   -0.55    0.43
 -13  -3 -11    0.66    0.39
  14   2  11   -0.43    0.40
 -14  -2 -11   -0.16    0.34
  15   1  11    0.33    0.41
 -15  -1 -11   -0.17    0.32
 -15  -1 -11    0.34    0.36
  16   0  11   -0.32    0.40
  17  -1  11    0.06    0.41
  18  -2  11    0.97    0.46
  19  -3  11   -0.12    0.44
  20  -4  11    0.18    0.46
  10   6  12    0.31    0.37
 -10  -6 -12    0.22    0.43
  11   5  12   -0.19    0.30
 -11  -5 -12   -0.06    0.38
  12   4  12    0.09    0.26
 -12  -4 -12    0.45    0.39
  13   3  12    1.64    0.54
  13   3  12    1.05    0.34
 -13  -3 -12    1.19    0.44
  14   2  12    0.79    0.30
  14   2  12    0.84    0.48
 -14  -2 -12    0.57    0.39
  15   1  12    0.12    0.42
  16   0  12    1.04    0.46
  17  -1  12    0.14    0.43
  18  -2  12    0.15    0.46
  19  -3  12    0.64    0.47
  11   5  13    0.42    0.35
 -11  -5 -13    0.96    0.47
  12   4  13   -0.27    0.26
 -12  -4 -13    0.55    0.44
  13   3  13    0.78    0.34
  13   3  13    1.20    0.51
 -13  -3 -13    1.28    0.45
  14   2  13   -0.13    0.45
 -14  -2 -13    0.46    0.39
  15   1  13   -0.32    0.44
  16   0  13   -0.18    0.42
  17  -1  13    0.40    0.46
  18  -2  13    0.10    0.46
  12   4  14   -0.01    0.30
 -12  -4 -14    0.11    0.44
  13   3  14    0.18    0.50
 -13  -3 -14    0.60    0.46
  14   2  14    0.41    0.49
  15   1  14    0.55    0.50
  16   0  14   -0.70    0.46
  17  -1  14    0.64    0.51
 -16  -2  16    0.06    0.34
 -17  -1  16    0.29    0.35
 -18   0  16    0.06    0.36
 -19   1  16    0.40    0.40
 -14  -4  15    1.57    0.38
 -15  -3  15   -0.01    0.32
 -16  -2  15    0.59    0.34
 -17  -1  15    1.14    0.37
 -18   0  15    0.26    0.35
 -19   1  15    1.99    0.44
 -20   2  15    0.48    0.38
 -13  -5  14    0.13    0.30
 -14  -4  14    1.28    0.35
 -15  -3  14    0.53    0.31
 -16  -2  14    0.35    0.31
 -17  -1  14    0.03    0.31
 -18   0  14    0.69    0.36
 -19   1  14    0.53    0.33
  20  -2 -14    0.47    0.38
 -20   2  14    0.52    0.37
  21  -3 -14    0.22    0.38
 -21   3  14    0.10    0.37
 -21   3  14   -0.02    0.34
 -12  -6  13    0.67    0.29
 -13  -5  13    0.65    0.30
 -14  -4  13    1.04    0.32
 -15  -3  13    0.63    0.30
 -16  -2  13    0.91    0.32
 -17  -1  13   -0.07    0.29
 -18   0  13    0.07    0.30
  19  -1 -13    0.27    0.34
 -19   1  13    0.48    0.33
  20  -2 -13    1.18    0.39
 -20   2  13    0.62    0.35
 -20   2  13    0.67    0.37
  21  -3 -13    0.04    0.35
 -21   3  13    0.44    0.37
 -21   3  13   -0.01    0.30
  22  -4 -13   -0.08    0.38
 -22   4  13   -0.02    0.33
 -11  -7  12    0.42    0.24
 -12  -6  12    0.27    0.27
 -13  -5  12    0.51    0.28
 -14  -4  12    0.47    0.30
  15   3 -12    0.79    0.42
 -15  -3  12    0.22    0.28
  16   2 -12    0.06    0.37
 -16  -2  12   -0.08    0.27
 -17  -1  12   -0.30    0.27
 -18   0  12    0.15    0.29
  19  -1 -12    0.24    0.31
 -19   1  12    0.44    0.30
  20  -2 -12    1.50    0.40
 -20   2  12    0.99    0.37
 -20   2  12    0.87    0.34
  21  -3 -12    0.18    0.34
 -21   3  12    0.47    0.33
 -21   3  12    0.94    0.36
  22  -4 -12    0.39    0.37
 -22   4  12    0.29    0.31
  23  -5 -12    0.23    0.37
 -23   5  12    0.61    0.36
 -12  -6  11    0.86    0.27
 -13  -5  11    1.83    0.31
  14   4 -11    0.24    0.36
 -14  -4  11   -0.29    0.25
  15   3 -11    1.81    0.42
 -15  -3  11    1.63    0.32
  16   2 -11    0.55    0.36
 -16  -2  11    0.39    0.26
  17   1 -11    1.91    0.43
 -17  -1  11    2.66    0.36
  18   0 -11   -0.10    0.28
  18   0 -11    0.16    0.33
 -18   0  11   -0.26    0.26
  19  -1 -11    0.07    0.30
 -19   1  11    0.02    0.29
  20  -2 -11   -0.17    0.31
 -20   2  11    0.20    0.31
 -20   2  11   -0.24    0.23
  21  -3 -11    0.59    0.34
 -21   3  11    0.21    0.29
 -21   3  11    0.28    0.29
  22  -4 -11    0.35    0.34
 -22   4  11    0.32    0.30
  23  -5 -11    0.55    0.38
 -23   5  11    1.11    0.38
 -12  -6  10    0.58    0.24
 -13  -5  10    1.36    0.29
  14   4 -10    0.55    0.35
 -14  -4  10    0.34    0.26
  15   3 -10   -0.03    0.32
 -15  -3  10    0.04    0.24
  16   2 -10    0.40    0.34
 -16  -2  10   -0.11    0.23
  17   1 -10    3.01    0.37
  17   1 -10    2.79    0.45
 -17  -1  10    3.02    0.37
  18   0 -10    0.73    0.29
  18   0 -10    1.12    0.37
 -18   0  10    0.29    0.27
  19  -1 -10   -0.22    0.27
 -19   1  10   -0.22    0.26
  20  -2 -10    0.71    0.33
 -20   2  10    1.80    0.36
 -20   2  10    0.86    0.32
  21  -3 -10    0.31    0.33
 -21   3  10    0.07    0.28
 -21   3  10   -0.17    0.25
  22  -4 -10   -0.11    0.31
 -22   4  10   -0.03    0.22
  23  -5 -10    0.11    0.33
 -23   5  10    0.16    0.29
  24  -6 -10    0.44    0.38
 -24   6  10    0.17    0.31
 -12  -6   9    0.53    0.22
 -13  -5   9    2.09    0.29
  14   4  -9    0.03    0.30
 -14  -4   9   -0.10    0.24
  15   3  -9    2.22    0.41
 -15  -3   9    1.90    0.31
  16   2  -9    0.63    0.36
 -16  -2   9    0.51    0.27
  17   1  -9    1.10    0.40
  17   1  -9    2.00    0.32
 -17  -1   9    1.50    0.31
 -17  -1   9    0.74    0.37
  18   0  -9    0.17    0.29
  18   0  -9    0.07    0.32
 -18   0   9   -0.17    0.25
  19  -1  -9    1.51    0.33
 -19   1   9    1.26    0.31
  20  -2  -9    0.16    0.29
 -20   2   9    0.10    0.24
 -20   2   9    0.22    0.27
  21  -3  -9    1.36    0.36
 -21   3   9    1.85    0.37
 -21   3   9    2.01    0.36
  22  -4  -9    0.21    0.32
 -22   4   9    0.19    0.25
  23  -5  -9    0.34    0.33
 -23   5   9    0.03    0.27
  24  -6  -9    1.59    0.42
 -24   6   9    2.67    0.52
 -12  -6   8    0.77    0.21
 -13  -5   8    0.25    0.22
  14   4  -8    4.45    0.48
 -14  -4   8    5.27    0.41
  15   3  -8   -0.03    0.32
 -15  -3   8   -0.19    0.23
  16   2  -8    0.14    0.24
  16   2  -8   -0.04    0.32
 -16  -2   8    0.10    0.24
  17   1  -8    0.54    0.34
  17   1  -8    1.04    0.29
 -17  -1   8    0.90    0.27
 -17  -1   8    0.48    0.35
  18   0  -8    7.51    0.52
 -18   0   8    6.97    0.49
  19  -1  -8    2.56    0.39
 -19   1   8    3.09    0.38
  20  -2  -8    0.77    0.33
 -20   2   8    0.57    0.27
 -20   2   8    0.65    0.28
  21  -3  -8    0.61    0.32
 -21   3   8    0.93    0.31
 -21   3   8    1.23    0.31
  22  -4  -8    0.11    0.31
 -22   4   8    0.14    0.24
  23  -5  -8    0.18    0.33
 -23   5   8    0.82    0.32
  24  -6  -8    0.40    0.36
 -24   6   8    0.86    0.37
 -12  -6   7    2.13    0.25
 -13  -5   7    0.28    0.20
  14   4  -7    6.34    0.75
 -14  -4   7    6.02    0.41
  15   3  -7    4.41    0.46
 -15  -3   7    4.71    0.38
  16   2  -7    3.67    0.34
 -16  -2   7    3.23    0.33
  17   1  -7    0.09    0.24
  17   1  -7    0.14    0.29
 -17  -1   7    0.04    0.22
 -17  -1   7    0.01    0.33
  18   0  -7   -0.26    0.25
 -18   0   7   -0.47    0.21
  19  -1  -7    2.91    0.38
 -19   1   7    2.77    0.35
  20  -2  -7    1.72    0.37
 -20   2   7    1.93    0.33
  21  -3  -7    0.34    0.32
 -21   3   7    0.74    0.27
 -21   3   7    0.73    0.27
  22  -4  -7    0.25    0.33
 -22   4   7    0.66    0.27
  23  -5  -7   -0.02    0.31
 -23   5   7    0.24    0.27
  24  -6  -7   -0.01    0.33
 -24   6   7    0.04    0.27
  25  -7  -7    0.05    0.38
 -25   7   7   -0.21    0.28
 -12  -6   6    7.13    0.38
 -13  -5   6    3.36    0.34
  14   4  -6    0.23    0.28
 -14  -4   6    0.21    0.20
  15   3  -6    0.53    0.29
 -15  -3   6    0.53    0.20
  16   2  -6    3.56    0.35
  16   2  -6    3.67    0.40
 -16  -2   6    3.56    0.34
 -16  -2   6    3.20    0.28
  17   1  -6   -0.09    0.22
 -17  -1   6    0.12    0.32
 -17  -1   6   -0.02    0.19
  18   0  -6   -0.31    0.22
 -18   0   6    0.23    0.21
 -18   0   6    0.01    0.35
  19  -1  -6    1.68    0.32
 -19   1   6    1.50    0.27
  20  -2  -6    0.40    0.29
 -20   2   6    0.27    0.23
  21  -3  -6    6.10    0.50
 -21   3   6    4.71    0.45
 -21   3   6    5.15    0.43
  22  -4  -6   -0.22    0.27
 -22   4   6    0.00    0.21
  23  -5  -6    2.20    0.40
 -23   5   6    1.73    0.38
  24  -6  -6   -0.16    0.32
 -24   6   6   -0.22    0.24
  25  -7  -6    0.66    0.39
 -25   7   6    0.82    0.38
 -13  -5   5    1.62    0.24
  14   4  -5   -0.06    0.25
 -14  -4   5    0.12    0.18
  15   3  -5    0.20    0.22
  15   3  -5    0.32    0.25
 -15  -3   5    0.48    0.19
  16   2  -5    1.23    0.23
 -16  -2   5    0.94    0.17
 -16  -2   5    0.88    0.21
  17   1  -5    6.62    0.41
 -17  -1   5    6.52    0.63
 -17  -1   5    6.08    0.38
  18   0  -5   -0.18    0.22
 -18   0   5   -0.33    0.18
 -18   0   5   -0.19    0.33
  19  -1  -5    0.45    0.26
 -19   1   5    0.49    0.21
  20  -2  -5    4.94    0.47
 -20   2   5    4.86    0.38
  21  -3  -5    2.11    0.36
 -21   3   5    2.62    0.38
 -21   3   5    2.53    0.33
  22  -4  -5    0.08    0.28
 -22   4   5   -0.15    0.21
  23  -5  -5    0.64    0.32
 -23   5   5    0.17    0.26
  24  -6  -5    0.78    0.34
  25  -7  -5   -0.06    0.37
 -25   7   5   -0.06    0.29
 -12  -6   4    1.07    0.22
 -13  -5   4    0.78    0.21
 -14  -4   4    9.45    0.44
  15   3  -4    4.49    0.35
 -15  -3   4    4.39    0.31
  16   2  -4    1.61    0.23
 -16  -2   4    0.50    0.25
 -16  -2   4    1.39    0.21
 -16  -2   4    1.13    0.17
  17   1  -4    7.08    0.41
 -17  -1   4    6.59    0.39
 -17  -1   4    6.57    0.39
 -17  -1   4    7.14    0.64
  18   0  -4    6.52    0.42
 -18   0   4    7.41    0.42
 -18   0   4    7.76    0.69
  19  -1  -4    3.18    0.34
 -19   1   4    3.17    0.32
  20  -2  -4    0.87    0.28
 -20   2   4    1.34    0.25
  21  -3  -4    1.41    0.33
 -21   3   4    1.34    0.26
  22  -4  -4    1.37    0.33
 -22   4   4    1.70    0.34
  23  -5  -4    0.43    0.31
 -23   5   4    0.96    0.31
  24  -6  -4   -0.19    0.31
 -24   6   4   -0.17    0.25
  25  -7  -4   -0.14    0.37
 -25   7   4   -0.05    0.30
 -12  -6   3    1.77    0.25
 -13  -5   3   43.21    1.32
  14   4  -3   -0.07    0.16
 -14  -4   3   -0.14    0.16
  15   3  -3    4.46    0.37
 -15  -3   3    4.55    0.32
  16   2  -3    0.72    0.21
 -16  -2   3    0.32    0.15
 -16  -2   3    0.18    0.25
 -16  -2   3    0.68    0.18
  17   1  -3   25.15    0.87
 -17  -1   3   25.06    0.87
 -17  -1   3   26.30    1.11
 -17  -1   3   25.32    0.97
  18   0  -3   -0.10    0.21
 -18   0   3   -0.32    0.24
 -18   0   3   -0.23    0.15
  19  -1  -3    1.03    0.26
 -19   1   3    0.73    0.20
  20  -2  -3    8.47    0.50
 -20   2   3    7.49    0.43
  21  -3  -3    0.79    0.30
 -21   3   3    1.06    0.24
  22  -4  -3    4.01    0.41
  23  -5  -3    1.66    0.35
 -23   5   3    1.58    0.35
  24  -6  -3    0.12    0.32
 -24   6   3    0.12    0.28
  25  -7  -3    0.29    0.37
 -25   7   3    0.21    0.33
 -11  -7   2    4.61    0.35
 -12  -6   2    0.07    0.21
  13   5  -2    9.83    0.63
 -13  -5   2   10.30    0.49
  14   4  -2    1.45    0.27
  14   4  -2    1.39    0.21
 -14  -4   2    1.26    0.20
  15   3  -2   12.30    0.56
  15   3  -2   12.66    0.58
 -15  -3   2   12.08    0.51
  16   2  -2   -0.07    0.19
 -16  -2   2    0.00    0.23
 -16  -2   2    0.29    0.15
 -16  -2   2    0.00    0.14
  17   1  -2    1.95    0.27
 -17  -1   2    1.77    0.23
 -17  -1   2    1.98    0.23
 -17  -1   2    1.07    0.28
  18   0  -2   17.36    0.70
 -18   0   2   18.07    0.68
  19  -1  -2    2.37    0.30
 -19   1   2    2.50    0.26
  20  -2  -2    3.88    0.39
 -20   2   2    3.33    0.31
  21  -3  -2   18.57    0.80
 -21   3   2   19.96    0.76
  22  -4  -2    0.14    0.28
  23  -5  -2    0.04    0.29
  24  -6  -2    1.07    0.35
  25  -7  -2    0.03    0.37
 -11  -7   1    2.36    0.28
 -12  -6   1    0.73    0.24
  13   5  -1   -0.56    0.21
 -13  -5   1    0.13    0.21
  14   4  -1    3.64    0.34
  14   4  -1    4.94    0.44
 -14  -4   1    4.32    0.31
  15   3  -1    0.05    0.24
  15   3  -1    0.39    0.18
 -15  -3   1    0.39    0.17
  16   2  -1    3.12    0.31
 -16  -2   1    3.34    0.33
 -16  -2   1    3.24    0.27
  17   1  -1    0.13    0.20
 -17  -1   1    0.05    0.14
 -17  -1   1    0.07    0.16
  18   0  -1   -0.30    0.21
 -18   0   1   -0.34    0.14
 -18   0   1    0.06    0.14
  19  -1  -1    0.28    0.23
 -19   1   1    0.31    0.17
  20  -2  -1    0.61    0.27
 -20   2   1    0.88    0.21
  21  -3  -1   11.05    0.60
 -21   3   1   11.17    0.54
  22  -4  -1    1.88    0.33
  23  -5  -1    3.52    0.42
  24  -6  -1   -0.01    0.30
  25  -7  -1    0.46    0.37
 -10  -8   0    0.88    0.29
 -11  -7   0    0.00    0.23
  12   6   0    8.69    0.74
 -12  -6   0   10.19    0.50
  13   5   0    6.98    0.62
 -13  -5   0    6.27    0.42
  14   4   0    0.20    0.27
  14   4   0    0.11    0.20
 -14  -4   0    0.31    0.18
  15   3   0    9.90    0.53
  15   3   0   10.77    0.55
 -15  -3   0    9.80    0.46
  16   2   0    2.55    0.31
  16   2   0    3.15    0.32
 -16  -2   0    3.47    0.29
 -16  -2   0    3.46    0.36
  17   1   0    0.70    0.24
 -17  -1   0    1.18    0.19
 -17  -1   0    1.04    0.21
  18   0   0   10.92    0.53
 -18   0   0   10.85    0.49
 -18   0   0   11.17    0.55
  19  -1   0    0.82    0.26
 -19   1   0    0.43    0.17
  20  -2   0   10.06    0.56
 -20   2   0   10.19    0.49
  21  -3   0   -0.41    0.27
 -21   3   0   -0.31    0.20
  22  -4   0    0.34    0.28
  23  -5   0   -0.54    0.28
  24  -6   0   -0.14    0.31
  25  -7   0   -0.02    0.36
  -9  -9  -1    0.67    0.28
 -10  -8  -1   -0.36    0.27
 -11  -7  -1    4.49    0.40
 -12  -6  -1    1.57    0.28
 -13  -5  -1   46.63    1.47
  14   4   1    5.44    0.54
  14   4   1    5.14    0.48
 -14  -4  -1    5.80    0.39
  15   3   1    0.25    0.27
  15   3   1    0.59    0.20
 -15  -3  -1    0.28    0.22
 -15  -3  -1    0.51    0.19
  16   2   1    5.22    0.42
  16   2   1    5.59    0.41
 -16  -2  -1    5.09    0.44
 -16  -2  -1    4.99    0.36
  17   1   1    6.02    0.43
 -17  -1  -1    6.16    0.46
 -17  -1  -1    6.59    0.39
  18   0   1   -0.02    0.23
 -18   0  -1    0.00    0.15
 -18   0  -1    0.09    0.16
  19  -1   1   10.48    0.54
 -19   1  -1    9.97    0.54
 -19   1  -1   10.41    0.50
  20  -2   1    0.92    0.28
 -20   2  -1    0.17    0.22
  21  -3   1    1.46    0.33
 -21   3  -1    1.91    0.28
  22  -4   1    7.23    0.52
  23  -5   1    2.80    0.39
  24  -6   1    0.54    0.33
  25  -7   1   -0.46    0.35
  -9  -9  -2    0.12    0.29
 -10  -8  -2   -0.44    0.26
 -11  -7  -2    1.06    0.29
 -12  -6  -2    7.51    0.48
 -13  -5  -2    3.15    0.34
  14   4   2    3.68    0.42
 -14  -4  -2    4.53    0.38
  15   3   2    1.75    0.32
 -15  -3  -2    1.81    0.29
 -15  -3  -2    1.94    0.25
  16   2   2    5.18    0.47
 -16  -2  -2    5.63    0.50
 -16  -2  -2    5.89    0.37
  17   1   2   17.70    0.75
 -17  -1  -2   18.80    0.72
 -17  -1  -2   19.54    0.86
  18   0   2    7.38    0.49
 -18   0  -2    7.71    0.44
 -18   0  -2    7.97    0.52
  19  -1   2    1.34    0.31
 -19   1  -2    1.29    0.22
 -19   1  -2    1.14    0.23
  20  -2   2    3.09    0.38
 -20   2  -2    2.80    0.31
  21  -3   2    0.25    0.28
  22  -4   2    1.29    0.33
  23  -5   2   -0.42    0.30
  24  -6   2    0.95    0.35
  25  -7   2    0.27    0.37
  -9  -9  -3    0.32    0.31
 -10  -8  -3    0.05    0.27
 -10  -8  -3   -0.33    0.28
 -11  -7  -3    1.89    0.34
 -12  -6  -3    3.60    0.38
 -13  -5  -3    3.03    0.36
  14   4   3    1.53    0.39
 -14  -4  -3    1.49    0.30
 -14  -4  -3    2.06    0.29
  15   3   3    0.13    0.31
 -15  -3  -3    0.04    0.27
 -15  -3  -3   -0.01    0.20
  16   2   3    3.21    0.40
 -16  -2  -3    3.48    0.35
 -16  -2  -3    3.23    0.35
  17   1   3   11.28    0.62
 -17  -1  -3   10.86    0.66
 -17  -1  -3   10.46    0.52
  18   0   3    0.25    0.27
 -18   0  -3   -0.12    0.18
 -18   0  -3   -0.20    0.19
  19  -1   3   14.49    0.71
 -19   1  -3   13.78    0.63
 -19   1  -3   14.03    0.69
  20  -2   3    0.52    0.32
 -20   2  -3    0.47    0.20
 -20   2  -3    0.53    0.24
  21  -3   3    0.65    0.32
  22  -4   3    0.68    0.32
  23  -5   3   -0.17    0.31
  24  -6   3   -0.05    0.34
  25  -7   3    0.23    0.40
  -9  -9  -4    0.08    0.34
 -10  -8  -4    0.37    0.31
 -11  -7  -4    0.33    0.30
 -12  -6  -4    3.04    0.38
 -13  -5  -4    1.34    0.31
  14   4   4    2.28    0.45
 -14  -4  -4    2.07    0.33
 -14  -4  -4    1.19    0.35
  15   3   4    1.45    0.38
 -15  -3  -4    1.41    0.27
 -15  -3  -4    1.28    0.34
  16   2   4    1.32    0.36
 -16  -2  -4    1.35    0.27
 -16  -2  -4    1.29    0.32
  17   1   4    4.47    0.47
 -17  -1  -4    5.88    0.60
 -17  -1  -4    4.94    0.42
  18   0   4   -0.28    0.30
 -18   0  -4   -0.35    0.21
 -18   0  -4    0.13    0.23
  19  -1   4   -0.29    0.31
 -19   1  -4   -0.18    0.23
 -19   1  -4    0.21    0.22
  20  -2   4    4.50    0.47
 -20   2  -4    4.42    0.43
 -20   2  -4    4.41    0.43
  21  -3   4    9.13    0.63
 -21   3  -4   10.86    0.60
  22  -4   4    1.10    0.37
  23  -5   4    0.41    0.36
  24  -6   4    1.58    0.43
  25  -7   4    1.08    0.44
  -9  -9  -5    0.43    0.36
 -10  -8  -5    0.87    0.34
 -11  -7  -5    1.00    0.34
 -11  -7  -5    1.48    0.35
 -12  -6  -5    0.75    0.32
 -13  -5  -5    8.69    0.55
  14   4   5    0.24    0.40
 -14  -4  -5    0.91    0.30
 -14  -4  -5    0.29    0.35
  15   3   5    1.44    0.43
 -15  -3  -5    1.31    0.37
 -15  -3  -5    1.31    0.29
  16   2   5    4.12    0.49
 -16  -2  -5    3.83    0.44
 -16  -2  -5    3.80    0.38
  17   1   5    1.20    0.38
 -17  -1  -5    1.16    0.32
 -17  -1  -5    1.17    0.28
  18   0   5   -0.30    0.33
 -18   0  -5    0.16    0.24
 -18   0  -5   -0.22    0.22
  19  -1   5   -0.44    0.33
 -19   1  -5   -0.32    0.24
 -19   1  -5   -0.15    0.23
  20  -2   5    0.04    0.33
 -20   2  -5   -0.17    0.24
  21  -3   5   -0.14    0.31
 -21   3  -5    0.25    0.21
  22  -4   5    0.25    0.33
 -22   4  -5    0.46    0.21
  23  -5   5    0.21    0.34
  24  -6   5   -0.20    0.37
  -9  -9  -6    0.10    0.35
 -10  -8  -6    0.78    0.36
 -11  -7  -6    2.64    0.43
 -11  -7  -6    1.79    0.39
 -12  -6  -6    1.38    0.35
 -13  -5  -6    0.85    0.31
  14   4   6    0.39    0.38
 -14  -4  -6    0.10    0.36
 -14  -4  -6    0.20    0.27
  15   3   6    0.80    0.42
 -15  -3  -6    0.76    0.41
 -15  -3  -6    1.56    0.33
  16   2   6   -0.26    0.37
 -16  -2  -6   -0.11    0.26
 -16  -2  -6    0.26    0.34
  17   1   6    4.35    0.51
 -17  -1  -6    3.97    0.46
 -17  -1  -6    4.53    0.43
  18   0   6    2.94    0.46
 -18   0  -6    3.49    0.39
 -18   0  -6    3.23    0.40
  19  -1   6    3.10    0.47
 -19   1  -6    2.90    0.39
 -19   1  -6    2.55    0.36
  20  -2   6    0.22    0.35
 -20   2  -6    0.21    0.25
  21  -3   6    0.00    0.35
 -21   3  -6    0.15    0.25
  22  -4   6   -0.01    0.36
 -22   4  -6    0.34    0.24
  23  -5   6   -0.16    0.37
  24  -6   6   -0.12    0.41
 -10  -8  -7    0.56    0.36
 -11  -7  -7    0.91    0.38
 -12  -6  -7    0.21    0.31
 -12  -6  -7    0.22    0.31
 -13  -5  -7    0.26    0.29
  14   4   7    0.00    0.37
 -14  -4  -7   -0.01    0.29
 -14  -4  -7    0.26    0.37
  15   3   7    6.42    0.63
 -15  -3  -7    7.05    0.56
 -15  -3  -7    7.29    0.85
  16   2   7    2.89    0.53
 -16  -2  -7    3.49    0.49
 -16  -2  -7    3.73    0.44
  17   1   7    0.52    0.41
 -17  -1  -7    0.71    0.31
 -17  -1  -7    0.88    0.36
  18   0   7   -0.07    0.36
 -18   0  -7   -0.13    0.27
 -18   0  -7   -0.23    0.28
  19  -1   7    1.93    0.43
 -19   1  -7    0.73    0.32
 -19   1  -7    0.48    0.30
  20  -2   7    1.62    0.42
 -20   2  -7    1.14    0.33
  21  -3   7   -0.30    0.36
 -21   3  -7   -0.39    0.25
  22  -4   7    1.70    0.43
 -22   4  -7    0.66    0.31
  23  -5   7    1.80    0.46
  24  -6   7   -0.02    0.42
 -10  -8  -8    0.41    0.37
 -11  -7  -8    0.15    0.32
 -12  -6  -8    0.32    0.34
 -12  -6  -8   -0.08    0.33
 -13  -5  -8    0.07    0.31
 -13  -5  -8    0.23    0.31
  14   4   8    2.35    0.49
 -14  -4  -8    1.94    0.47
 -14  -4  -8    1.86    0.40
  15   3   8    0.94    0.42
 -15  -3  -8    0.41    0.41
 -15  -3  -8    0.53    0.33
  16   2   8   -0.02    0.39
 -16  -2  -8   -0.24    0.29
 -16  -2  -8    0.14    0.37
  17   1   8    0.06    0.38
 -17  -1  -8   -0.02    0.29
 -17  -1  -8   -0.21    0.33
  18   0   8    1.12    0.42
 -18   0  -8    0.13    0.33
 -18   0  -8    0.50    0.31
  19  -1   8   -0.34    0.36
 -19   1  -8   -0.21    0.29
  20  -2   8    1.44    0.42
 -20   2  -8    0.79    0.33
  21  -3   8    0.06    0.36
  22  -4   8   -0.32    0.37
  23  -5   8    0.35    0.42
 -10  -8  -9    0.32    0.39
 -11  -7  -9    0.16    0.34
 -12  -6  -9   -0.23    0.31
 -13  -5  -9   -0.17    0.31
 -13  -5  -9   -0.12    0.33
  14   4   9    0.00    0.42
 -14  -4  -9    0.63    0.35
 -14  -4  -9    1.15    0.45
 -14  -4  -9    0.05    0.34
  15   3   9    0.10    0.41
 -15  -3  -9   -0.14    0.44
 -15  -3  -9    0.35    0.34
  16   2   9    2.60    0.52
 -16  -2  -9    2.09    0.41
 -16  -2  -9    1.38    0.45
  17   1   9    0.40    0.41
 -17  -1  -9    0.38    0.33
 -17  -1  -9    0.02    0.36
  18   0   9   -0.12    0.39
 -18   0  -9    0.15    0.32
  19  -1   9    0.89    0.45
  20  -2   9    0.99    0.44
  21  -3   9    0.19    0.40
  22  -4   9    0.08    0.41
  23  -5   9    0.00    0.43
 -11  -7 -10    1.67    0.45
 -12  -6 -10    0.13    0.36
 -13  -5 -10    0.51    0.36
  14   4  10    0.01    0.42
 -14  -4 -10   -0.20    0.34
 -14  -4 -10    0.63    0.38
  15   3  10    2.07    0.50
 -15  -3 -10    3.45    0.49
 -15  -3 -10    3.10    0.48
  16   2  10    0.23    0.42
 -16  -2 -10    0.98    0.37
 -16  -2 -10    0.36    0.35
  17   1  10   -0.26    0.41
 -17  -1 -10    0.16    0.33
  18   0  10    1.46    0.48
  19  -1  10   -0.16    0.40
  20  -2  10   -0.01    0.42
  21  -3  10    0.92    0.48
  22  -4  10   -0.65    0.45
 -12  -6 -11    0.23    0.39
 -13  -5 -11    0.22    0.38
 -14  -4 -11    0.12    0.37
  15   3  11    4.86    0.65
 -15  -3 -11    4.51    0.56
 -15  -3 -11    4.79    0.57
  16   2  11   -0.19    0.43
 -16  -2 -11    0.00    0.36
 -16  -2 -11   -0.06    0.35
  17   1  11    0.06    0.43
 -17  -1 -11    0.55    0.36
 -17  -1 -11    0.44    0.36
  18   0  11   -0.10    0.42
  19  -1  11    0.23    0.43
  20  -2  11    0.20    0.44
  21  -3  11    0.56    0.49
  22  -4  11    0.39    0.51
  12   6  12   -0.02    0.34
 -12  -6 -12    0.10    0.43
  13   5  12    0.58    0.35
 -13  -5 -12    0.30    0.43
 -14  -4 -12    0.10    0.40
  15   3  12    0.12    0.47
 -15  -3 -12    0.68    0.39
  16   2  12   -0.11    0.44
 -16  -2 -12    0.06    0.37
  17   1  12    0.66    0.46
  18   0  12   -0.21    0.45
  19  -1  12   -0.53    0.44
  20  -2  12    0.46    0.50
  21  -3  12    0.96    0.53
  13   5  13    0.51    0.35
  14   4  13    0.23    0.33
 -14  -4 -13    0.35    0.41
  15   3  13    0.04    0.29
  15   3  13    0.61    0.51
 -15  -3 -13    0.05    0.41
  16   2  13    0.04    0.49
  17   1  13    1.15    0.50
  18   0  13   -0.21    0.46
  19  -1  13    0.24    0.48
  20  -2  13   -0.31    0.49
  16   2  14    0.87    0.55
  17   1  14    0.55    0.52
 -18  -2  16   -0.04    0.33
 -19  -1  16    0.85    0.39
 -16  -4  15    0.17    0.32
 -17  -3  15    0.02    0.33
 -18  -2  15    0.69    0.36
 -19  -1  15    1.89    0.41
 -20   0  15   -0.24    0.33
 -21   1  15    1.92    0.45
 -22   2  15    0.25    0.38
 -15  -5  14    0.38    0.32
 -16  -4  14    0.03    0.29
 -17  -3  14    0.72    0.34
 -18  -2  14    0.01    0.29
 -19  -1  14    0.26    0.31
 -20   0  14    0.51    0.35
 -21   1  14    0.55    0.36
  22  -2 -14    4.15    0.54
 -22   2  14    5.88    0.59
  23  -3 -14    0.56    0.40
 -23   3  14    0.44    0.38
 -14  -6  13    0.04    0.28
 -15  -5  13    2.10    0.36
 -16  -4  13   -0.04    0.28
 -17  -3  13   -0.04    0.29
 -18  -2  13    0.20    0.29
 -19  -1  13    0.34    0.31
 -20   0  13    0.02    0.32
 -21   1  13    1.32    0.37
  22  -2 -13   -0.01    0.34
 -22   2  13    0.81    0.36
  23  -3 -13    0.10    0.35
 -23   3  13    0.49    0.36
 -23   3  13    0.10    0.31
  24  -4 -13    1.78    0.46
 -24   4  13    1.08    0.44
 -14  -6  12    0.96    0.29
 -15  -5  12    1.34    0.32
 -16  -4  12    0.16    0.29
  17   3 -12    0.24    0.38
 -17  -3  12   -0.33    0.27
 -18  -2  12    2.49    0.37
 -19  -1  12    0.43    0.31
 -20   0  12    2.84    0.42
  21  -1 -12    1.06    0.36
 -21   1  12    1.42    0.37
  22  -2 -12    0.10    0.34
 -22   2  12    0.15    0.33
  23  -3 -12    0.59    0.36
 -23   3  12    0.83    0.36
 -23   3  12    0.76    0.34
  24  -4 -12    0.59    0.37
 -24   4  12    0.07    0.34
 -13  -7  11    0.39    0.23
 -14  -6  11    0.19    0.25
 -15  -5  11   -0.21    0.25
  16   4 -11    0.32    0.37
  17   3 -11    0.57    0.37
 -17  -3  11    0.67    0.29
  18   2 -11    1.17    0.40
 -18  -2  11    1.21    0.31
  19   1 -11    0.40    0.35
 -19  -1  11    0.05    0.28
  20   0 -11    0.00    0.30
 -20   0  11   -0.37    0.26
  21  -1 -11    0.62    0.34
 -21   1  11    0.85    0.33
  22  -2 -11    0.22    0.34
 -22   2  11    0.60    0.33
  23  -3 -11    0.11    0.35
 -23   3  11    0.11    0.29
 -23   3  11    0.19    0.30
  24  -4 -11    0.16    0.36
 -24   4  11    0.32    0.34
  25  -5 -11    0.03    0.37
 -25   5  11    0.00    0.27
 -14  -6  10    1.62    0.28
 -15  -5  10    0.06    0.25
  16   4 -10    0.37    0.35
 -16  -4  10    0.53    0.27
  17   3 -10    7.95    0.83
 -17  -3  10    6.36    0.49
  18   2 -10    1.25    0.38
 -18  -2  10    1.73    0.32
  19   1 -10    0.32    0.33
 -19  -1  10   -0.31    0.26
  20   0 -10    1.32    0.34
 -20   0  10    0.96    0.32
  21  -1 -10   18.57    0.87
 -21   1  10   17.75    0.83
  22  -2 -10   12.71    0.74
 -22   2  10   12.20    0.70
  23  -3 -10    0.43    0.34
 -23   3  10    0.25    0.29
 -23   3  10    1.06    0.34
  24  -4 -10    0.15    0.33
 -24   4  10   -0.13    0.25
  25  -5 -10   -0.52    0.33
 -25   5  10   -0.05    0.25
 -14  -6   9    0.20    0.22
 -15  -5   9    0.82    0.26
  16   4  -9    0.21    0.32
 -16  -4   9    0.02    0.24
  17   3  -9    1.49    0.37
 -17  -3   9    0.83    0.27
  18   2  -9    0.15    0.33
 -18  -2   9    0.09    0.24
  19   1  -9    1.27    0.31
  19   1  -9    1.62    0.38
 -19  -1   9    1.65    0.32
  20   0  -9    0.01    0.28
 -20   0   9    0.14    0.27
  21  -1  -9    0.90    0.33
 -21   1   9    0.38    0.28
  22  -2  -9    1.72    0.38
 -22   2   9    1.38    0.34
  23  -3  -9    1.64    0.40
 -23   3   9    2.00    0.37
 -23   3   9    1.89    0.37
  24  -4  -9    2.56    0.44
 -24   4   9    2.62    0.45
  25  -5  -9   -0.27    0.34
 -25   5   9    0.29    0.29
  26  -6  -9    0.11    0.38
 -26   6   9    0.06    0.32
 -14  -6   8    5.08    0.37
 -15  -5   8    0.54    0.23
  16   4  -8    0.88    0.33
 -16  -4   8    0.78    0.25
  17   3  -8    1.24    0.37
 -17  -3   8    1.34    0.28
  18   2  -8    7.80    0.80
 -18  -2   8    7.45    0.50
  19   1  -8    3.26    0.37
 -19  -1   8    3.26    0.37
 -19  -1   8    2.23    0.42
  20   0  -8    2.76    0.38
 -20   0   8    2.65    0.36
  21  -1  -8    1.32    0.36
 -21   1   8    1.97    0.35
  22  -2  -8    0.02    0.29
 -22   2   8    0.37    0.25
  23  -3  -8    1.08    0.36
 -23   3   8    1.35    0.33
 -23   3   8    1.17    0.31
  24  -4  -8   -0.21    0.32
 -24   4   8    0.16    0.25
  25  -5  -8   -0.27    0.33
 -25   5   8   -0.35    0.24
  26  -6  -8   -0.24    0.37
 -26   6   8   -0.21    0.29
 -14  -6   7    0.26    0.21
 -15  -5   7    2.13    0.26
  16   4  -7    0.09    0.29
 -16  -4   7   -0.04    0.22
  17   3  -7    0.79    0.33
 -17  -3   7    0.85    0.25
  18   2  -7    0.61    0.26
  18   2  -7    0.58    0.32
 -18  -2   7    0.57    0.24
  19   1  -7    2.66    0.34
 -19  -1   7    2.83    0.33
 -19  -1   7    1.41    0.41
  20   0  -7   -0.24    0.28
 -20   0   7   -0.10    0.23
  21  -1  -7    0.36    0.31
 -21   1   7    0.69    0.28
  22  -2  -7    6.39    0.53
 -22   2   7    5.88    0.47
  23  -3  -7    3.33    0.44
 -23   3   7    3.63    0.40
  24  -4  -7    1.80    0.40
 -24   4   7    0.72    0.32
  25  -5  -7    0.19    0.34
 -25   5   7    0.58    0.32
  26  -6  -7   -0.29    0.35
 -26   6   7   -0.04    0.29
 -14  -6   6    0.30    0.21
 -15  -5   6   -0.05    0.19
  16   4  -6    1.58    0.35
 -16  -4   6    2.06    0.27
  17   3  -6    0.07    0.27
 -17  -3   6    0.29    0.22
  18   2  -6    3.29    0.34
 -18  -2   6    3.41    0.35
 -18  -2   6    3.23    0.31
  19   1  -6    1.61    0.30
 -19  -1   6    0.88    0.37
 -19  -1   6    1.24    0.26
  20   0  -6   31.67    1.12
 -20   0   6   31.55    1.11
  21  -1  -6   14.67    0.71
 -21   1   6   13.43    0.66
  22  -2  -6    5.62    0.49
 -22   2   6    5.13    0.45
  23  -3  -6    0.02    0.30
 -23   3   6    0.27    0.26
  24  -4  -6    0.51    0.33
 -24   4   6    0.68    0.30
  25  -5  -6    0.03    0.31
 -25   5   6   -0.22    0.24
  26  -6  -6   -0.14    0.34
 -26   6   6    0.32    0.31
  27  -7  -6   -0.14    0.37
 -14  -6   5   -0.39    0.19
  15   5  -5    0.69    0.26
 -15  -5   5    0.42    0.20
 -16  -4   5    4.16    0.34
  17   3  -5    1.95    0.29
 -17  -3   5    2.58    0.28
  18   2  -5    6.10    0.42
 -18  -2   5    6.08    0.58
 -18  -2   5    5.81    0.39
 -18  -2   5    5.31    0.37
  19   1  -5    0.38    0.24
 -19  -1   5    0.19    0.20
 -19  -1   5    0.67    0.36
  20   0  -5    0.40    0.26
 -20   0   5   -0.12    0.20
  21  -1  -5    2.12    0.35
 -21   1   5    1.93    0.30
  22  -2  -5    9.11    0.58
 -22   2   5    9.10    0.54
  23  -3  -5    0.81    0.33
 -23   3   5    1.18    0.28
  24  -4  -5    0.76    0.33
  25  -5  -5    0.44    0.34
 -25   5   5    0.48    0.31
  26  -6  -5    0.38    0.35
 -26   6   5    0.18    0.31
  27  -7  -5    0.28    0.41
 -27   7   5    0.87    0.40
 -13  -7   4   -0.40    0.21
 -14  -6   4    1.15    0.23
  15   5  -4    0.18    0.18
 -15  -5   4    0.47    0.22
 -16  -4   4    0.51    0.20
  17   3  -4    1.23    0.27
 -17  -3   4    1.60    0.24
  18   2  -4    0.87    0.25
 -18  -2   4    0.85    0.21
 -18  -2   4    0.71    0.18
 -18  -2   4    0.78    0.31
  19   1  -4    2.92    0.32
 -19  -1   4    2.89    0.30
 -19  -1   4    3.19    0.32
 -19  -1   4    2.24    0.39
  20   0  -4    0.96    0.27
 -20   0   4    0.62    0.22
  21  -1  -4    4.50    0.43
 -21   1   4    4.29    0.38
  22  -2  -4    0.58    0.31
 -22   2   4    0.38    0.23
  23  -3  -4   17.41    0.79
 -23   3   4   16.73    0.74
  24  -4  -4   -0.14    0.27
  25  -5  -4    0.85    0.35
  26  -6  -4    0.21    0.34
  27  -7  -4    0.47    0.40
 -13  -7   3    1.56    0.26
 -14  -6   3   10.03    0.48
  15   5  -3    4.85    0.44
 -15  -5   3    4.73    0.35
  16   4  -3    2.25    0.25
 -16  -4   3    2.68    0.27
  17   3  -3    1.99    0.29
 -17  -3   3    1.69    0.25
  18   2  -3   47.42    1.46
 -18  -2   3   46.40    1.65
 -18  -2   3   47.45    1.47
  19   1  -3    0.63    0.25
 -19  -1   3    1.11    0.21
 -19  -1   3    0.45    0.31
 -19  -1   3    1.32    0.23
  20   0  -3    0.13    0.25
 -20   0   3    0.13    0.20
  21  -1  -3    1.89    0.33
 -21   1   3    2.30    0.28
  22  -2  -3    0.71    0.30
 -22   2   3    0.68    0.24
  23  -3  -3    2.24    0.38
 -23   3   3    2.35    0.31
  24  -4  -3    2.12    0.36
  25  -5  -3    3.05    0.42
  26  -6  -3    0.01    0.33
  27  -7  -3   -0.09    0.38
 -13  -7   2    5.24    0.38
 -14  -6   2    4.24    0.37
  15   5  -2    0.53    0.22
 -15  -5   2    0.67    0.23
  16   4  -2    6.35    0.45
 -16  -4   2    6.49    0.38
  17   3  -2    4.21    0.42
 -17  -3   2    3.84    0.33
  18   2  -2   -0.22    0.25
 -18  -2   2   -0.24    0.18
 -18  -2   2   -0.33    0.27
 -18  -2   2   -0.08    0.19
  19   1  -2    1.92    0.29
 -19  -1   2    2.22    0.26
 -19  -1   2    2.60    0.27
  20   0  -2  110.66    3.14
 -20   0   2  106.25    3.12
  21  -1  -2    0.25    0.26
 -21   1   2    0.27    0.20
  22  -2  -2    0.20    0.28
 -22   2   2    0.09    0.21
  23  -3  -2    4.72    0.47
 -23   3   2    4.71    0.41
  24  -4  -2   -0.33    0.27
  25  -5  -2   -0.15    0.32
  26  -6  -2    0.94    0.37
  27  -7  -2    0.74    0.40
 -12  -8   1    1.09    0.29
 -13  -7   1    0.31    0.25
 -14  -6   1    2.23    0.30
 -15  -5   1    2.29    0.29
  16   4  -1    6.74    0.55
 -16  -4   1    7.58    0.41
  17   3  -1    4.38    0.42
 -17  -3   1    4.89    0.34
  18   2  -1   15.52    0.66
 -18  -2   1   14.78    0.69
 -18  -2   1   15.38    0.62
  19   1  -1    0.16    0.23
 -19  -1   1    0.43    0.18
 -19  -1   1    0.40    0.19
 -20   0   1   -0.53    0.18
 -20   0   1   -0.03    0.17
  21  -1  -1    1.43    0.31
 -21   1   1    1.89    0.25
  22  -2  -1    9.00    0.56
 -22   2   1   10.05    0.51
  23  -3  -1   -0.01    0.29
 -23   3   1   -0.13    0.21
  24  -4  -1    0.11    0.28
  25  -5  -1    0.39    0.33
  26  -6  -1    4.26    0.49
  27  -7  -1    0.27    0.38
 -11  -9   0    0.14    0.28
 -12  -8   0   -0.04    0.26
 -13  -7   0    3.29    0.34
 -14  -6   0    0.19    0.23
 -15  -5   0   22.90    0.85
  16   4   0    1.91    0.34
 -16  -4   0    2.47    0.28
  17   3   0   10.39    0.58
 -17  -3   0   11.25    0.53
 -17  -3   0   11.08    0.57
  18   2   0    0.87    0.30
 -18  -2   0    0.94    0.21
 -18  -2   0    1.26    0.25
  20   0   0    5.60    0.44
 -20   0   0    5.24    0.41
 -20   0   0    5.49    0.39
  21  -1   0    2.27    0.34
 -21   1   0    2.25    0.28
  22  -2   0    2.84    0.40
 -22   2   0    2.99    0.32
  23  -3   0    1.29    0.33
  24  -4   0    0.40    0.31
  25  -5   0   -0.07    0.31
  26  -6   0   -0.66    0.35
  27  -7   0   -0.01    0.38
 -11  -9  -1    0.01    0.28
 -11  -9  -1    0.15    0.28
 -12  -8  -1   -0.09    0.27
 -13  -7  -1    0.72    0.28
 -14  -6  -1    7.20    0.46
 -15  -5  -1    0.57    0.25
  16   4   1    3.86    0.42
 -16  -4  -1    4.04    0.36
  17   3   1    0.22    0.30
 -17  -3  -1    0.50    0.21
 -17  -3  -1    0.07    0.24
  18   2   1   15.54    0.71
 -18  -2  -1   15.95    0.77
 -18  -2  -1   15.50    0.65
  19   1   1   10.03    0.56
 -19  -1  -1    9.55    0.60
 -19  -1  -1    9.83    0.51
  20   0   1   -0.45    0.25
 -20   0  -1   -0.02    0.20
 -20   0  -1    0.13    0.19
  21  -1   1   18.82    0.80
 -21   1  -1   20.07    0.86
 -21   1  -1   19.98    0.79
  22  -2   1   13.04    0.67
 -22   2  -1   13.34    0.63
  23  -3   1    0.09    0.29
  24  -4   1    4.56    0.45
  25  -5   1   -0.02    0.32
  26  -6   1    0.94    0.37
  27  -7   1    0.12    0.37
 -11  -9  -2    0.28    0.30
 -12  -8  -2    0.51    0.32
 -13  -7  -2    1.04    0.31
 -14  -6  -2    0.96    0.28
 -15  -5  -2    7.41    0.50
  16   4   2    4.58    0.48
 -16  -4  -2    5.12    0.42
  17   3   2    9.57    0.61
 -17  -3  -2    9.58    0.52
 -17  -3  -2    9.54    0.63
  18   2   2    2.84    0.39
 -18  -2  -2    3.31    0.32
 -18  -2  -2    2.66    0.33
  19   1   2    0.66    0.31
 -19  -1  -2    1.22    0.26
 -19  -1  -2    1.18    0.25
  20   0   2   12.56    0.67
 -20   0  -2   13.03    0.61
 -20   0  -2   13.42    0.72
  21  -1   2    4.12    0.44
 -21   1  -2    4.18    0.41
 -21   1  -2    3.19    0.35
  22  -2   2    3.23    0.43
 -22   2  -2    3.64    0.39
 -22   2  -2    2.48    0.33
  23  -3   2    4.89    0.49
  24  -4   2    3.24    0.42
  25  -5   2    0.36    0.33
  26  -6   2    2.27    0.42
  27  -7   2    1.23    0.43
 -11  -9  -3   -0.13    0.31
 -12  -8  -3    0.29    0.32
 -13  -7  -3    0.76    0.31
 -14  -6  -3    6.22    0.49
 -15  -5  -3    1.05    0.28
  16   4   3   26.37    1.08
 -16  -4  -3   26.46    0.97
 -16  -4  -3   24.60    1.07
  17   3   3   -0.05    0.32
 -17  -3  -3    0.31    0.30
 -17  -3  -3    0.35    0.23
  18   2   3    4.13    0.45
 -18  -2  -3    4.13    0.42
 -18  -2  -3    4.39    0.40
  19   1   3   15.34    0.73
 -19  -1  -3   14.33    0.81
 -19  -1  -3   14.55    0.66
  20   0   3   -0.07    0.29
 -20   0  -3    0.00    0.23
 -20   0  -3   -0.13    0.22
  21  -1   3   10.85    0.65
 -21   1  -3   10.52    0.59
 -21   1  -3   12.32    0.66
  22  -2   3    0.42    0.35
 -22   2  -3    0.48    0.23
 -22   2  -3    0.45    0.27
  23  -3   3    1.53    0.36
  24  -4   3    0.19    0.35
  25  -5   3    0.12    0.35
  26  -6   3   -0.46    0.37
 -11  -9  -4   -0.27    0.33
 -12  -8  -4    0.01    0.31
 -12  -8  -4   -0.21    0.31
 -13  -7  -4    0.47    0.31
 -14  -6  -4    0.42    0.28
 -15  -5  -4    3.38    0.38
  16   4   4    0.27    0.39
 -16  -4  -4    0.04    0.25
 -16  -4  -4    0.27    0.33
  17   3   4    2.10    0.44
 -17  -3  -4    2.37    0.40
 -17  -3  -4    2.64    0.34
  18   2   4   -0.05    0.34
 -18  -2  -4   -0.24    0.29
 -18  -2  -4   -0.17    0.23
  19   1   4   -0.13    0.34
 -19  -1  -4    0.03    0.26
 -19  -1  -4    0.06    0.24
  20   0   4    5.29    0.52
 -20   0  -4    4.96    0.45
 -20   0  -4    5.73    0.60
  21  -1   4    7.29    0.60
 -21   1  -4    7.14    0.62
 -21   1  -4    7.00    0.51
  22  -2   4   16.24    0.82
 -22   2  -4   18.12    0.85
 -22   2  -4   16.88    0.77
  23  -3   4    0.40    0.35
 -23   3  -4    0.40    0.21
  24  -4   4    0.36    0.36
 -24   4  -4    0.73    0.22
  25  -5   4    0.67    0.39
  26  -6   4    0.23    0.41
 -11  -9  -5    0.36    0.37
 -12  -8  -5    0.11    0.33
 -12  -8  -5    0.18    0.32
 -13  -7  -5    0.71    0.35
 -14  -6  -5    0.22    0.30
 -15  -5  -5    1.69    0.33
  16   4   5   -0.12    0.37
 -16  -4  -5    0.47    0.34
 -16  -4  -5    0.27    0.28
  17   3   5    1.38    0.44
 -17  -3  -5    1.32    0.40
 -17  -3  -5    1.30    0.31
  18   2   5   -0.12    0.37
 -18  -2  -5    0.02    0.33
 -18  -2  -5   -0.16    0.26
  19   1   5   -0.33    0.36
 -19  -1  -5   -0.22    0.25
 -19  -1  -5   -0.32    0.29
  20   0   5   -0.14    0.35
 -20   0  -5   -0.46    0.25
 -20   0  -5   -0.11    0.25
  21  -1   5    0.05    0.37
 -21   1  -5    0.06    0.27
 -21   1  -5   -0.50    0.25
  22  -2   5    0.53    0.35
 -22   2  -5    0.07    0.24
  23  -3   5    3.02    0.44
 -23   3  -5    2.35    0.33
  24  -4   5    1.81    0.42
 -24   4  -5    2.04    0.32
  25  -5   5    0.49    0.38
  26  -6   5   -0.15    0.40
 -12  -8  -6    0.82    0.38
 -13  -7  -6    0.84    0.36
 -13  -7  -6    1.93    0.40
 -14  -6  -6    0.62    0.33
 -15  -5  -6    1.50    0.34
  16   4   6    0.81    0.42
 -16  -4  -6    0.93    0.39
 -16  -4  -6    0.92    0.32
  17   3   6    8.44    0.69
 -17  -3  -6    9.17    0.60
 -17  -3  -6    8.63    0.86
  18   2   6    6.96    0.65
 -18  -2  -6    8.21    0.85
 -18  -2  -6    8.35    0.58
  19   1   6    3.42    0.48
 -19  -1  -6    3.05    0.45
 -19  -1  -6    2.97    0.41
  20   0   6    0.06    0.36
 -20   0  -6   -0.41    0.26
 -20   0  -6    0.10    0.28
  21  -1   6    2.90    0.47
 -21   1  -6    2.93    0.40
 -21   1  -6    3.27    0.40
  22  -2   6    7.63    0.66
 -22   2  -6    7.65    0.68
  23  -3   6    2.03    0.44
 -23   3  -6    1.41    0.35
  24  -4   6    0.12    0.37
  25  -5   6   -0.17    0.40
  26  -6   6    0.16    0.44
 -12  -8  -7    0.20    0.36
 -13  -7  -7    0.99    0.36
 -13  -7  -7    0.94    0.36
 -14  -6  -7    0.24    0.32
 -15  -5  -7    1.04    0.35
  16   4   7    1.50    0.42
 -16  -4  -7    1.92    0.38
 -16  -4  -7    1.38    0.42
  17   3   7    0.87    0.42
 -17  -3  -7    0.89    0.34
 -17  -3  -7    0.83    0.41
  18   2   7    0.03    0.39
 -18  -2  -7    0.47    0.31
 -18  -2  -7   -0.18    0.35
  19   1   7    0.96    0.43
 -19  -1  -7    1.26    0.38
 -19  -1  -7    1.52    0.36
  20   0   7   -0.67    0.34
 -20   0  -7   -0.26    0.28
 -20   0  -7   -0.10    0.29
  21  -1   7    1.67    0.43
 -21   1  -7    0.69    0.32
  22  -2   7    2.19    0.45
 -22   2  -7    1.55    0.36
  23  -3   7   -0.04    0.38
  24  -4   7    0.11    0.39
  25  -5   7   -0.01    0.43
 -12  -8  -8    0.34    0.39
 -13  -7  -8    0.01    0.33
 -14  -6  -8    0.10    0.32
 -14  -6  -8    0.22    0.35
 -15  -5  -8    0.06    0.32
  16   4   8    0.33    0.42
 -16  -4  -8    0.10    0.33
 -16  -4  -8   -0.36    0.40
  17   3   8   -0.27    0.40
 -17  -3  -8   -0.29    0.39
 -17  -3  -8    0.39    0.33
  18   2   8   -0.70    0.39
 -18  -2  -8   -0.15    0.31
 -18  -2  -8   -0.53    0.37
  19   1   8   -0.09    0.38
 -19  -1  -8   -0.30    0.29
 -19  -1  -8   -0.04    0.37
  20   0   8    0.10    0.40
 -20   0  -8    0.68    0.33
  21  -1   8    0.25    0.42
  22  -2   8    3.82    0.54
  23  -3   8   -0.12    0.41
  24  -4   8    0.56    0.44
  25  -5   8   -0.05    0.43
 -13  -7  -9    0.06    0.37
 -14  -6  -9    0.26    0.36
 -14  -6  -9    0.31    0.38
 -15  -5  -9    0.14    0.36
 -15  -5  -9   -0.10    0.33
  16   4   9    0.35    0.45
 -16  -4  -9    0.39    0.36
 -16  -4  -9   -0.04    0.44
  17   3   9    0.80    0.46
 -17  -3  -9    1.64    0.42
  18   2   9    0.09    0.42
 -18  -2  -9    0.82    0.36
  19   1   9    0.81    0.44
 -19  -1  -9    1.57    0.41
  20   0   9   -0.36    0.41
 -20   0  -9   -0.17    0.32
  21  -1   9    1.14    0.48
  22  -2   9    1.01    0.45
  23  -3   9    0.80    0.46
  24  -4   9    0.34    0.46
 -13  -7 -10    0.12    0.40
 -14  -6 -10   -0.21    0.35
 -15  -5 -10    0.27    0.38
 -15  -5 -10    0.78    0.38
 -16  -4 -10    1.17    0.39
 -16  -4 -10    0.73    0.39
  17   3  10    0.44    0.45
 -17  -3 -10    0.10    0.35
 -17  -3 -10    0.53    0.38
  18   2  10    0.64    0.49
 -18  -2 -10    0.69    0.38
  19   1  10   -0.41    0.41
 -19  -1 -10   -0.28    0.34
  20   0  10    0.09    0.45
  21  -1  10    0.09    0.44
  22  -2  10    0.65    0.46
  23  -3  10    2.81    0.59
  24  -4  10    0.48    0.51
 -14  -6 -11    0.31    0.42
 -15  -5 -11   -0.19    0.38
 -16  -4 -11    0.18    0.37
  17   3  11    0.95    0.49
 -17  -3 -11    0.26    0.37
 -17  -3 -11    0.11    0.36
  18   2  11    1.64    0.54
 -18  -2 -11    0.90    0.42
 -18  -2 -11    1.17    0.41
  19   1  11    0.17    0.45
  20   0  11   -0.54    0.42
  21  -1  11    0.24    0.46
  22  -2  11    0.25    0.48
  23  -3  11    1.66    0.57
 -15  -5 -12    0.52    0.45
 -16  -4 -12    0.35    0.42
  17   3  12   -0.07    0.48
 -17  -3 -12    0.09    0.39
  18   2  12    1.30    0.53
 -18  -2 -12    0.35    0.39
  19   1  12   -0.03    0.46
  20   0  12    0.46    0.51
  21  -1  12   -0.06    0.47
  22  -2  12   -0.79    0.47
  16   4  13   -0.42    0.27
 -16  -4 -13   -0.26    0.41
  17   3  13    0.08    0.53
 -17  -3 -13    0.34    0.45
  18   2  13    0.36    0.51
  19   1  13    0.02    0.48
  20   0  13   -0.15    0.49
 -19  -3  15    0.15    0.34
 -20  -2  15    0.44    0.35
 -21  -1  15    1.53    0.42
 -22   0  15    0.12    0.35
 -23   1  15    0.50    0.39
 -17  -5  14    0.32    0.32
 -18  -4  14    0.46    0.33
 -19  -3  14   -0.09    0.30
 -20  -2  14    0.54    0.35
 -21  -1  14    0.43    0.33
 -22   0  14    0.55    0.35
 -23   1  14    0.96    0.39
 -24   2  14    0.88    0.40
 -17  -5  13   -0.17    0.29
 -18  -4  13    0.13    0.30
 -19  -3  13   -0.09    0.30
 -20  -2  13    1.39    0.35
 -21  -1  13    1.68    0.38
 -22   0  13    0.20    0.32
 -23   1  13    0.39    0.35
  24  -2 -13    0.33    0.39
 -24   2  13    0.56    0.37
  25  -3 -13   -0.32    0.37
 -25   3  13    0.26    0.38
 -16  -6  12    0.34    0.28
 -17  -5  12   -0.07    0.27
 -18  -4  12   -0.01    0.27
 -19  -3  12    0.00    0.29
 -20  -2  12    1.38    0.36
 -21  -1  12    1.32    0.36
 -22   0  12    6.23    0.55
  23  -1 -12    0.76    0.38
 -23   1  12    0.65    0.34
  24  -2 -12   -0.04    0.36
 -24   2  12   -0.02    0.32
  25  -3 -12    0.39    0.38
 -25   3  12    0.15    0.34
  26  -4 -12    0.54    0.43
 -15  -7  11    0.56    0.26
 -16  -6  11    0.94    0.29
 -17  -5  11   -0.23    0.25
  18   4 -11    0.18    0.35
 -18  -4  11    0.54    0.29
  19   3 -11    3.33    0.50
 -19  -3  11    4.41    0.45
  20   2 -11    0.60    0.37
 -20  -2  11   -0.05    0.27
 -21  -1  11    0.41    0.29
  22   0 -11   -0.24    0.32
 -22   0  11    0.39    0.32
 -23   1  11    4.28    0.49
  24  -2 -11    0.17    0.36
 -24   2  11    0.53    0.34
  25  -3 -11    0.74    0.39
 -25   3  11    0.26    0.31
  26  -4 -11    0.24    0.39
 -26   4  11   -0.01    0.30
  27  -5 -11   -0.18    0.38
 -27   5  11   -0.14    0.28
 -15  -7  10    0.07    0.24
 -16  -6  10    0.36    0.26
 -17  -5  10    0.67    0.26
  18   4 -10    0.46    0.33
 -18  -4  10   -0.19    0.24
  19   3 -10    1.00    0.38
 -19  -3  10    0.93    0.29
  20   2 -10    1.21    0.39
 -20  -2  10    1.22    0.31
 -21  -1  10   20.41    0.89
  22   0 -10   21.95    0.96
 -22   0  10   21.23    0.93
  23  -1 -10    0.67    0.36
 -23   1  10    0.46    0.32
  24  -2 -10    0.64    0.36
 -24   2  10    1.09    0.35
  25  -3 -10   -0.16    0.33
 -25   3  10    0.51    0.31
  26  -4 -10    0.76    0.39
  27  -5 -10   -0.04    0.39
 -27   5  10    0.12    0.30
 -15  -7   9    1.60    0.29
 -16  -6   9    1.89    0.29
 -17  -5   9    0.82    0.26
  18   4  -9    0.40    0.33
 -18  -4   9   -0.10    0.24
  19   3  -9    4.13    0.49
 -19  -3   9    5.03    0.43
  20   2  -9    0.45    0.32
 -20  -2   9    0.21    0.26
  21   1  -9    0.50    0.30
 -21  -1   9    0.48    0.28
  22   0  -9   -0.16    0.30
 -22   0   9    0.13    0.28
  23  -1  -9    2.96    0.45
 -23   1   9    4.08    0.46
  24  -2  -9    3.03    0.47
 -24   2   9    4.26    0.48
  25  -3  -9   -0.23    0.33
 -25   3   9    0.31    0.30
  26  -4  -9    1.46    0.41
  27  -5  -9    0.21    0.38
 -27   5   9    0.37    0.34
 -15  -7   8   -0.33    0.22
 -16  -6   8    0.26    0.22
 -17  -5   8   -0.23    0.22
  18   4  -8    3.72    0.44
 -18  -4   8    3.31    0.35
  19   3  -8    7.59    0.74
 -19  -3   8    6.42    0.45
 -20  -2   8    0.52    0.26
  21   1  -8    1.57    0.34
 -21  -1   8    1.40    0.31
  22   0  -8    9.17    0.60
 -22   0   8    8.89    0.56
  23  -1  -8    1.75    0.38
 -23   1   8    2.11    0.35
  24  -2  -8    0.06    0.34
 -24   2   8    0.55    0.30
  25  -3  -8    1.81    0.41
 -25   3   8    1.80    0.37
  26  -4  -8    0.09    0.35
  27  -5  -8    0.37    0.38
 -27   5   8    0.31    0.32
  28  -6  -8    0.07    0.39
 -28   6   8    0.07    0.33
 -16  -6   7    0.13    0.21
 -17  -5   7    0.11    0.20
  18   4  -7    3.41    0.41
 -18  -4   7    4.13    0.37
 -19  -3   7    1.06    0.26
  20   2  -7    2.29    0.34
 -20  -2   7    1.54    0.23
 -20  -2   7    1.98    0.31
  21   1  -7    0.84    0.31
 -21  -1   7    0.60    0.27
 -21  -1   7    0.26    0.40
  22   0  -7   -0.07    0.29
 -22   0   7    0.06    0.27
  23  -1  -7   35.53    1.29
 -23   1   7   35.54    1.27
  24  -2  -7    0.86    0.34
  25  -3  -7    0.11    0.33
 -25   3   7    0.23    0.27
  26  -4  -7    0.60    0.35
  27  -5  -7    1.36    0.40
  28  -6  -7    0.06    0.38
 -15  -7   6   -0.05    0.21
 -16  -6   6    3.17    0.32
 -17  -5   6    1.07    0.23
 -18  -4   6   -0.06    0.21
 -19  -3   6    0.05    0.22
  20   2  -6    0.15    0.26
 -20  -2   6    0.27    0.33
 -20  -2   6    0.04    0.22
 -20  -2   6   -0.07    0.19
  21   1  -6   15.21    0.70
 -21  -1   6   13.98    0.67
  22   0  -6   15.23    0.74
 -22   0   6   15.24    0.71
  23  -1  -6   10.64    0.63
 -23   1   6    9.96    0.58
  24  -2  -6    1.97    0.38
 -24   2   6    1.42    0.32
  25  -3  -6    2.68    0.42
 -25   3   6    3.07    0.38
  26  -4  -6    2.21    0.42
  27  -5  -6    1.37    0.40
  28  -6  -6   -0.37    0.37
 -15  -7   5   -0.04    0.22
 -16  -6   5    0.27    0.22
 -17  -5   5    1.51    0.26
 -18  -4   5   -0.17    0.20
 -19  -3   5    1.04    0.24
  20   2  -5    4.20    0.42
 -20  -2   5    4.96    0.38
 -20  -2   5    3.14    0.42
 -20  -2   5    5.48    0.39
  21   1  -5    1.87    0.33
 -21  -1   5    2.13    0.26
 -21  -1   5    1.45    0.43
 -21  -1   5    1.94    0.29
  22   0  -5    0.05    0.30
 -22   0   5    0.14    0.25
  23  -1  -5   -0.11    0.30
 -23   1   5    0.15    0.25
  24  -2  -5   -0.12    0.29
 -24   2   5   -0.11    0.23
  25  -3  -5    2.34    0.40
 -25   3   5    2.29    0.34
  26  -4  -5    1.10    0.37
  27  -5  -5    0.15    0.34
  28  -6  -5    0.70    0.40
 -15  -7   4    1.61    0.28
 -16  -6   4    1.32    0.24
 -17  -5   4    0.99    0.23
 -18  -4   4    6.18    0.40
  19   3  -4    0.74    0.28
 -19  -3   4    0.93    0.24
  20   2  -4    1.77    0.30
 -20  -2   4    1.53    0.25
 -20  -2   4    0.89    0.21
 -20  -2   4    1.01    0.35
  21   1  -4    4.60    0.43
 -21  -1   4    4.50    0.39
 -21  -1   4    2.78    0.46
 -21  -1   4    4.33    0.38
  22   0  -4   15.05    0.71
 -22   0   4   14.83    0.68
  23  -1  -4    0.62    0.33
 -23   1   4    0.80    0.27
  24  -2  -4    1.52    0.36
 -24   2   4    1.61    0.30
  25  -3  -4    0.59    0.33
 -25   3   4    0.51    0.27
  26  -4  -4    0.32    0.33
  27  -5  -4   -0.31    0.33
  28  -6  -4    0.73    0.38
 -14  -8   3    0.37    0.25
 -15  -7   3   -0.02    0.22
 -16  -6   3    0.29    0.22
 -17  -5   3    4.48    0.36
 -18  -4   3    0.11    0.20
  19   3  -3    1.22    0.30
 -19  -3   3    1.21    0.24
  20   2  -3    8.01    0.48
 -20  -2   3    7.28    0.48
 -20  -2   3    7.63    0.45
 -20  -2   3    7.15    0.69
  21   1  -3    2.07    0.32
 -21  -1   3    1.76    0.26
 -21  -1   3    2.07    0.40
 -21  -1   3    1.77    0.28
  22   0  -3   -0.35    0.28
 -22   0   3   -0.12    0.23
  23  -1  -3   10.46    0.61
 -23   1   3    9.93    0.55
  24  -2  -3   11.50    0.65
 -24   2   3   11.64    0.61
  25  -3  -3    1.50    0.36
 -25   3   3    1.58    0.29
  26  -4  -3    0.07    0.32
  27  -5  -3    2.07    0.40
  28  -6  -3    0.69    0.38
 -14  -8   2    0.01    0.25
 -15  -7   2    1.61    0.28
 -16  -6   2    6.85    0.43
 -17  -5   2    0.13    0.22
 -18  -4   2    0.13    0.19
  19   3  -2    5.62    0.48
 -19  -3   2    6.26    0.40
  20   2  -2    3.87    0.39
 -20  -2   2    3.17    0.31
 -20  -2   2    3.94    0.42
 -20  -2   2    2.82    0.41
  21   1  -2    0.26    0.26
 -21  -1   2    0.22    0.19
 -21  -1   2   -0.12    0.19
  22   0  -2   14.58    0.70
 -22   0   2   14.71    0.66
 -22   0   2   15.19    0.71
  23  -1  -2    3.08    0.41
 -23   1   2    3.45    0.36
  24  -2  -2    1.19    0.35
 -24   2   2    1.51    0.30
  25  -3  -2    0.51    0.32
 -25   3   2    0.33    0.24
  26  -4  -2    0.88    0.34
  27  -5  -2    0.24    0.34
  28  -6  -2   -0.44    0.33
 -14  -8   1    0.08    0.26
 -15  -7   1    0.19    0.24
 -16  -6   1   -0.13    0.22
 -17  -5   1    3.06    0.33
 -18  -4   1   -0.06    0.20
  19   3  -1   -0.29    0.27
 -19  -3   1    0.23    0.19
 -19  -3   1    0.09    0.23
  20   2  -1    0.02    0.28
 -20  -2   1    0.42    0.20
 -20  -2   1    0.54    0.23
  21   1  -1    1.51    0.32
 -21  -1   1    1.52    0.27
 -21  -1   1    1.44    0.25
  22   0  -1   -0.64    0.27
 -22   0   1   -0.01    0.20
 -22   0   1    0.03    0.21
  23  -1  -1   18.15    0.80
 -23   1   1   18.44    0.75
  24  -2  -1    5.67    0.52
 -24   2   1    5.87    0.45
  25  -3  -1    3.25    0.41
  26  -4  -1    0.84    0.34
  27  -5  -1    1.33    0.37
  28  -6  -1   -0.19    0.36
 -13  -9   0    0.08    0.30
 -14  -8   0    0.32    0.28
 -15  -7   0    0.04    0.24
 -16  -6   0   -0.14    0.23
 -17  -5   0    0.79    0.26
 -18  -4   0    0.32    0.22
  19   3   0    9.62    0.60
 -19  -3   0    9.89    0.59
 -19  -3   0    9.19    0.51
  20   2   0    9.53    0.58
 -20  -2   0    9.55    0.50
 -20  -2   0   10.32    0.62
  21   1   0    1.72    0.35
 -21  -1   0    2.36    0.29
 -21  -1   0    2.23    0.30
  22   0   0    1.38    0.34
 -22   0   0    0.99    0.25
 -22   0   0    0.76    0.24
  23  -1   0   35.41    1.27
 -23   1   0   37.30    1.41
 -23   1   0   36.23    1.23
  24  -2   0    2.28    0.39
 -24   2   0    2.67    0.33
  25  -3   0    5.75    0.50
  26  -4   0    0.06    0.32
  27  -5   0   -0.03    0.33
  28  -6   0    0.49    0.38
 -13  -9  -1   -0.09    0.29
 -14  -8  -1   -0.19    0.28
 -15  -7  -1    0.07    0.27
 -16  -6  -1    0.10    0.24
 -17  -5  -1   -0.11    0.23
 -18  -4  -1   -0.13    0.21
  19   3   1    0.53    0.35
 -19  -3  -1    0.72    0.29
 -19  -3  -1    0.63    0.24
  20   2   1    0.32    0.33
 -20  -2  -1    0.50    0.24
 -20  -2  -1    0.45    0.26
  21   1   1   18.61    0.83
 -21  -1  -1   20.04    0.79
 -21  -1  -1   18.65    0.91
  22   0   1   -0.08    0.29
 -22   0  -1   -0.04    0.22
 -22   0  -1   -0.26    0.22
  23  -1   1    6.26    0.54
 -23   1  -1    6.01    0.49
 -23   1  -1    6.46    0.48
  24  -2   1    2.44    0.39
 -24   2  -1    2.38    0.34
  25  -3   1    0.66    0.32
  26  -4   1    0.09    0.32
  27  -5   1   -0.29    0.32
  28  -6   1    0.26    0.36
 -13  -9  -2   -0.07    0.32
 -13  -9  -2    0.82    0.34
 -14  -8  -2   -0.09    0.30
 -15  -7  -2    0.27    0.30
 -16  -6  -2    2.83    0.36
 -17  -5  -2    3.44    0.37
  18   4   2    4.34    0.50
 -18  -4  -2    4.39    0.43
  19   3   2   16.17    0.80
 -19  -3  -2   15.94    0.85
 -19  -3  -2   15.45    0.70
  20   2   2    3.14    0.44
 -20  -2  -2    3.31    0.39
 -20  -2  -2    3.28    0.35
  21   1   2    3.32    0.42
 -21  -1  -2    3.61    0.39
 -21  -1  -2    3.79    0.37
  22   0   2    5.51    0.52
 -22   0  -2    5.27    0.45
 -22   0  -2    5.13    0.55
  23  -1   2    4.53    0.49
 -23   1  -2    4.61    0.45
 -23   1  -2    5.16    0.46
  24  -2   2    7.15    0.56
 -24   2  -2    7.68    0.53
 -24   2  -2    7.17    0.51
  25  -3   2    2.33    0.39
  26  -4   2    0.15    0.33
  27  -5   2    0.58    0.36
  28  -6   2   -0.17    0.38
 -13  -9  -3   -0.07    0.33
 -13  -9  -3   -0.37    0.32
 -14  -8  -3    0.06    0.32
 -15  -7  -3   -0.24    0.28
 -16  -6  -3    0.55    0.29
 -17  -5  -3    0.12    0.24
  18   4   3    0.78    0.39
 -18  -4  -3    0.47    0.32
 -18  -4  -3    0.60    0.27
  19   3   3    3.04    0.46
 -19  -3  -3    3.19    0.37
 -19  -3  -3    2.91    0.41
  20   2   3    0.01    0.36
 -20  -2  -3    0.45    0.31
 -20  -2  -3   -0.48    0.24
  21   1   3   10.16    0.67
 -21  -1  -3   10.88    0.76
 -21  -1  -3   11.43    0.60
  22   0   3   -0.24    0.32
 -22   0  -3    0.02    0.26
 -22   0  -3   -0.13    0.24
  23  -1   3    0.36    0.36
 -23   1  -3    0.06    0.26
 -23   1  -3    0.01    0.25
 -24   2  -3    2.22    0.33
 -24   2  -3    2.32    0.32
  25  -3   3    0.93    0.36
 -25   3  -3    1.14    0.25
  26  -4   3   -0.25    0.33
  27  -5   3    0.62    0.39
  28  -6   3    0.03    0.41
 -13  -9  -4    0.35    0.37
 -14  -8  -4    0.44    0.33
 -15  -7  -4   -0.08    0.30
 -16  -6  -4   -0.08    0.29
 -17  -5  -4    0.08    0.24
  18   4   4    1.24    0.42
 -18  -4  -4    1.84    0.32
 -18  -4  -4    0.76    0.35
  19   3   4   -0.17    0.38
 -19  -3  -4   -0.15    0.33
 -19  -3  -4    0.13    0.26
  20   2   4    5.60    0.55
 -20  -2  -4    4.76    0.44
 -20  -2  -4    3.86    0.47
  21   1   4    7.23    0.62
 -21  -1  -4    7.34    0.73
 -21  -1  -4    6.64    0.53
  22   0   4    1.74    0.43
 -22   0  -4    1.73    0.34
 -22   0  -4    1.85    0.35
  23  -1   4   14.41    0.79
 -23   1  -4   15.31    0.73
 -23   1  -4   16.07    0.87
  24  -2   4   -0.05    0.33
 -24   2  -4    0.13    0.23
  25  -3   4    0.00    0.35
 -25   3  -4    0.30    0.24
  26  -4   4   -0.14    0.36
  27  -5   4   -0.89    0.37
  28  -6   4   -0.01    0.43
 -13  -9  -5    0.06    0.37
 -14  -8  -5    0.07    0.34
 -14  -8  -5   -0.42    0.33
 -15  -7  -5    0.34    0.33
 -16  -6  -5    0.52    0.32
 -17  -5  -5    3.53    0.42
  18   4   5    5.54    0.59
 -18  -4  -5    6.86    0.53
 -18  -4  -5    6.28    0.71
  19   3   5    2.31    0.48
 -19  -3  -5    1.72    0.42
 -19  -3  -5    2.53    0.38
  20   2   5    0.06    0.36
 -20  -2  -5   -0.31    0.34
 -20  -2  -5   -0.08    0.27
  21   1   5    0.13    0.37
 -21  -1  -5    0.07    0.28
 -21  -1  -5   -0.13    0.32
  22   0   5   -0.72    0.34
 -22   0  -5   -0.03    0.27
 -22   0  -5   -0.29    0.26
  23  -1   5    5.39    0.56
 -23   1  -5    5.16    0.62
 -23   1  -5    5.40    0.49
  24  -2   5    2.37    0.45
 -24   2  -5    1.97    0.35
  25  -3   5    0.16    0.36
  26  -4   5    0.06    0.36
  27  -5   5   -0.11    0.39
 -14  -8  -6    0.15    0.37
 -14  -8  -6    0.34    0.37
 -15  -7  -6    0.03    0.34
 -16  -6  -6   -0.27    0.31
 -17  -5  -6    0.11    0.29
  18   4   6   -0.17    0.38
 -18  -4  -6    0.28    0.29
 -18  -4  -6   -0.29    0.36
  19   3   6   -0.11    0.38
 -19  -3  -6    0.08    0.29
 -19  -3  -6   -0.50    0.35
  20   2   6    0.06    0.39
 -20  -2  -6    0.27    0.36
 -20  -2  -6    0.48    0.31
  21   1   6    4.29    0.53
 -21  -1  -6    3.37    0.46
 -21  -1  -6    3.96    0.43
  22   0   6    2.98    0.48
 -22   0  -6    2.77    0.41
 -22   0  -6    3.93    0.42
  23  -1   6    0.02    0.37
 -23   1  -6   -0.17    0.28
 -23   1  -6   -0.09    0.28
  24  -2   6    0.69    0.41
  25  -3   6   -0.13    0.37
  26  -4   6    0.07    0.40
  27  -5   6    0.00    0.44
 -14  -8  -7   -0.13    0.35
 -15  -7  -7   -0.33    0.32
 -15  -7  -7    0.17    0.32
 -16  -6  -7   -0.07    0.33
 -17  -5  -7   -0.13    0.31
 -18  -4  -7    0.53    0.41
 -18  -4  -7    0.76    0.35
  19   3   7    1.90    0.50
 -19  -3  -7    2.28    0.40
 -19  -3  -7    1.50    0.46
 -20  -2  -7    2.07    0.41
 -20  -2  -7    1.28    0.43
  21   1   7    1.70    0.47
 -21  -1  -7    0.77    0.38
 -21  -1  -7    1.66    0.37
  22   0   7   -0.27    0.36
 -22   0  -7   -0.01    0.30
  23  -1   7    4.25    0.57
  24  -2   7    3.84    0.54
  25  -3   7    1.76    0.48
  26  -4   7   -0.76    0.39
  27  -5   7    0.14    0.46
 -15  -7  -8   -0.45    0.36
 -15  -7  -8    0.43    0.37
 -16  -6  -8    0.50    0.36
 -16  -6  -8    0.12    0.36
 -17  -5  -8   -0.15    0.34
 -18  -4  -8    2.45    0.53
 -18  -4  -8    4.25    0.52
  19   3   8    3.49    0.58
 -19  -3  -8    3.19    0.55
 -19  -3  -8    3.76    0.48
  20   2   8    1.33    0.51
 -20  -2  -8    1.20    0.37
  21   1   8   -0.07    0.43
 -21  -1  -8    0.47    0.35
  22   0   8   -0.05    0.42
 -22   0  -8    0.05    0.32
  23  -1   8    0.43    0.42
  24  -2   8    0.42    0.41
  25  -3   8    0.59    0.44
  26  -4   8    0.43    0.47
 -15  -7  -9   -0.02    0.36
 -16  -6  -9    0.83    0.38
 -16  -6  -9    0.07    0.39
 -17  -5  -9    0.29    0.35
 -17  -5  -9   -0.52    0.32
 -18  -4  -9   -0.01    0.35
  19   3   9    0.27    0.45
 -19  -3  -9    0.33    0.38
  20   2   9    0.47    0.47
 -20  -2  -9    1.22    0.41
  21   1   9    0.76    0.49
 -21  -1  -9    1.02    0.39
  22   0   9   -0.26    0.43
  23  -1   9   -0.01    0.44
  24  -2   9    1.30    0.50
  25  -3   9    0.05    0.45
  26  -4   9   -0.07    0.45
 -16  -6 -10   -0.17    0.38
 -17  -5 -10    0.55    0.39
 -17  -5 -10    0.63    0.40
 -18  -4 -10    1.56    0.43
 -18  -4 -10    1.94    0.46
  19   3  10   -0.21    0.44
 -19  -3 -10   -0.08    0.35
  20   2  10   -0.46    0.45
 -20  -2 -10    1.01    0.41
  21   1  10   -0.47    0.45
 -21  -1 -10   -0.08    0.36
  22   0  10    1.54    0.53
  23  -1  10    1.47    0.51
  24  -2  10   -0.47    0.45
  25  -3  10   -0.42    0.48
 -17  -5 -11    0.36    0.42
 -18  -4 -11   -0.13    0.39
 -18  -4 -11   -0.28    0.37
  19   3  11   -0.66    0.46
 -19  -3 -11    0.11    0.39
 -19  -3 -11    0.43    0.40
  20   2  11   -0.28    0.45
 -20  -2 -11    0.35    0.39
 -20  -2 -11    0.05    0.38
  21   1  11   -0.25    0.48
  22   0  11    0.32    0.49
  23  -1  11    0.27    0.50
  24  -2  11    0.50    0.53
 -18  -4 -12    0.24    0.42
  19   3  12    0.23    0.52
 -19  -3 -12    0.05    0.41
  20   2  12    0.35    0.52
  21   1  12    0.14    0.49
  22   0  12   -0.10    0.51
  23  -1  12   -0.42    0.50
 -22  -2  15    0.01    0.35
 -23  -1  15    0.59    0.38
 -24   0  15    0.36    0.37
 -20  -4  14    0.48    0.33
 -21  -3  14    0.24    0.33
 -22  -2  14    5.67    0.57
 -23  -1  14    0.52    0.36
 -24   0  14    0.62    0.38
 -25   1  14    0.78    0.39
 -26   2  14    1.87    0.47
 -19  -5  13    0.55    0.32
 -20  -4  13    0.56    0.32
 -21  -3  13    0.22    0.31
 -22  -2  13    0.19    0.30
 -23  -1  13    0.56    0.34
 -24   0  13   -0.10    0.32
 -25   1  13   -0.15    0.35
  26  -2 -13   -0.14    0.41
 -26   2  13    0.05    0.37
  27  -3 -13    0.46    0.42
 -18  -6  12    0.54    0.30
 -19  -5  12   -0.20    0.28
 -20  -4  12    0.43    0.30
 -21  -3  12    0.40    0.32
 -22  -2  12   -0.01    0.29
 -23  -1  12    0.61    0.34
 -24   0  12    2.28    0.43
  25  -1 -12    3.45    0.51
 -25   1  12    2.61    0.46
  26  -2 -12   -0.43    0.37
 -26   2  12    0.35    0.36
  27  -3 -12    0.22    0.40
 -17  -7  11    0.11    0.25
 -18  -6  11    1.56    0.32
 -19  -5  11    0.11    0.27
  20   4 -11    0.36    0.37
 -20  -4  11    0.35    0.28
 -21  -3  11    0.05    0.29
 -22  -2  11    0.32    0.30
 -23  -1  11    4.04    0.46
 -24   0  11    0.01    0.31
  25  -1 -11    3.26    0.50
 -25   1  11    3.92    0.49
  26  -2 -11   -0.09    0.37
 -26   2  11    0.06    0.31
  27  -3 -11    1.01    0.42
 -27   3  11    1.73    0.41
  28  -4 -11    0.43    0.42
 -17  -7  10    0.39    0.26
 -18  -6  10    0.20    0.27
 -19  -5  10    0.08    0.26
  20   4 -10    0.29    0.35
 -20  -4  10    0.33    0.26
  21   3 -10    0.13    0.31
 -21  -3  10    0.15    0.28
 -22  -2  10   12.33    0.68
 -23  -1  10    0.20    0.30
  24   0 -10    3.09    0.44
 -24   0  10    2.71    0.42
  25  -1 -10    2.64    0.45
 -25   1  10    2.15    0.41
  26  -2 -10    0.24    0.38
 -26   2  10    0.26    0.32
  27  -3 -10   -0.11    0.37
 -27   3  10   -0.08    0.29
  28  -4 -10    0.27    0.40
 -17  -7   9    0.64    0.26
 -18  -6   9    0.20    0.24
 -19  -5   9    1.31    0.29
  20   4  -9    0.16    0.31
 -20  -4   9    0.11    0.25
  21   3  -9    1.53    0.38
 -21  -3   9    1.79    0.32
 -22  -2   9    1.76    0.34
 -23  -1   9    3.25    0.42
  24   0  -9   -0.91    0.33
 -24   0   9    0.04    0.32
  25  -1  -9    1.42    0.41
 -25   1   9    1.47    0.37
  26  -2  -9    1.30    0.40
 -26   2   9    1.88    0.39
  27  -3  -9   -0.28    0.34
 -27   3   9   -0.21    0.27
  28  -4  -9   -0.39    0.35
  29  -5  -9    1.63    0.45
 -17  -7   8   -0.17    0.24
 -18  -6   8    0.22    0.24
 -19  -5   8    0.30    0.24
 -20  -4   8    2.65    0.35
 -21  -3   8    1.22    0.29
 -22  -2   8    0.15    0.25
  23   1  -8    1.95    0.38
 -23  -1   8    1.55    0.34
  24   0  -8   42.06    1.45
 -24   0   8   39.50    1.43
  25  -1  -8    1.70    0.41
 -25   1   8    2.44    0.40
  26  -2  -8    0.93    0.37
 -26   2   8    1.31    0.36
  27  -3  -8    0.09    0.35
 -27   3   8    0.76    0.33
  28  -4  -8    0.29    0.38
  29  -5  -8    0.11    0.40
 -17  -7   7    0.32    0.24
 -18  -6   7   -0.08    0.22
 -19  -5   7    0.28    0.23
 -20  -4   7    1.23    0.28
 -21  -3   7    1.08    0.28
 -22  -2   7    5.65    0.42
 -22  -2   7    6.04    0.46
  23   1  -7   37.97    1.32
 -23  -1   7   35.68    1.30
  24   0  -7    0.17    0.32
 -24   0   7    0.09    0.29
  25  -1  -7    0.48    0.35
 -25   1   7    0.68    0.30
  26  -2  -7    1.98    0.41
 -26   2   7    2.63    0.39
  27  -3  -7   -0.22    0.33
 -27   3   7    0.27    0.29
  28  -4  -7   -0.36    0.34
  29  -5  -7    0.80    0.42
 -17  -7   6    1.41    0.27
 -18  -6   6    0.54    0.24
 -19  -5   6    0.46    0.23
 -20  -4   6    0.61    0.25
 -21  -3   6    5.82    0.43
  22   2  -6    4.86    0.44
 -22  -2   6    5.27    0.43
 -22  -2   6    5.71    0.45
  23   1  -6    9.92    0.61
 -23  -1   6    9.86    0.56
 -23  -1   6   10.23    0.60
  24   0  -6   14.35    0.75
 -24   0   6   13.89    0.70
  25  -1  -6    0.27    0.33
 -25   1   6    0.64    0.30
  26  -2  -6    0.45    0.33
 -26   2   6    0.37    0.27
  27  -3  -6    1.17    0.38
 -27   3   6    1.26    0.34
  28  -4  -6    1.00    0.40
  29  -5  -6    0.69    0.40
  30  -6  -6    0.18    0.41
 -17  -7   5    0.40    0.24
 -18  -6   5    0.96    0.24
 -19  -5   5    1.10    0.25
 -20  -4   5    0.52    0.23
 -21  -3   5    2.30    0.31
  22   2  -5    8.00    0.54
 -22  -2   5    8.11    0.50
 -22  -2   5    7.59    0.49
 -22  -2   5    8.18    0.77
  23   1  -5    0.12    0.30
 -23  -1   5    0.49    0.27
 -23  -1   5    0.33    0.22
  24   0  -5    0.04    0.34
 -24   0   5    0.29    0.29
  25  -1  -5   -0.02    0.32
 -25   1   5    0.02    0.27
  26  -2  -5    1.29    0.38
 -26   2   5    1.43    0.32
  27  -3  -5    0.18    0.34
 -27   3   5    0.22    0.27
  28  -4  -5   -0.07    0.34
  29  -5  -5    1.10    0.41
  30  -6  -5    0.22    0.40
 -16  -8   4   -0.37    0.23
 -17  -7   4   -0.15    0.23
 -18  -6   4    0.16    0.21
 -19  -5   4    2.28    0.29
 -20  -4   4    1.05    0.25
 -21  -3   4    1.45    0.27
  22   2  -4    0.31    0.28
 -22  -2   4    0.41    0.38
 -22  -2   4    0.01    0.21
 -22  -2   4    0.24    0.23
  23   1  -4    0.50    0.31
 -23  -1   4    0.24    0.25
 -23  -1   4    0.69    0.24
  24   0  -4  172.41    4.88
 -24   0   4  169.84    4.87
  25  -1  -4    1.60    0.38
 -25   1   4    1.64    0.32
  26  -2  -4    6.12    0.54
 -26   2   4    5.56    0.49
  27  -3  -4    1.29    0.38
 -27   3   4    1.25    0.31
  28  -4  -4    2.01    0.42
  29  -5  -4   -0.18    0.35
  30  -6  -4    0.07    0.39
 -16  -8   3    0.94    0.29
 -17  -7   3    0.02    0.24
 -18  -6   3    0.00    0.22
 -19  -5   3    2.95    0.31
 -20  -4   3    1.01    0.24
  21   3  -3    0.84    0.32
 -21  -3   3    0.71    0.24
  22   2  -3    0.83    0.29
 -22  -2   3    0.89    0.24
 -22  -2   3    0.69    0.37
 -22  -2   3    0.67    0.23
  23   1  -3    9.42    0.58
 -23  -1   3    9.55    0.56
 -23  -1   3    9.41    0.55
  24   0  -3   -0.95    0.34
 -24   0   3   -0.33    0.29
  25  -1  -3   10.71    0.63
 -25   1   3   10.57    0.59
  26  -2  -3    7.98    0.59
 -26   2   3    8.42    0.55
  27  -3  -3    0.06    0.32
  28  -4  -3    0.49    0.35
  29  -5  -3    3.61    0.49
  30  -6  -3    0.53    0.40
 -16  -8   2   -0.16    0.27
 -17  -7   2    0.09    0.24
 -18  -6   2    0.30    0.24
 -19  -5   2    1.33    0.26
 -20  -4   2    0.45    0.22
  21   3  -2   18.59    0.81
 -21  -3   2   17.81    0.79
 -21  -3   2   18.61    0.74
  22   2  -2    0.19    0.29
 -22  -2   2    0.16    0.35
 -22  -2   2    0.02    0.23
 -22  -2   2    0.06    0.21
  23   1  -2    2.83    0.40
 -23  -1   2    3.09    0.34
 -23  -1   2    2.89    0.34
  24   0  -2    8.87    0.61
 -24   0   2   10.22    0.59
 -24   0   2    9.30    0.56
  25  -1  -2   -0.28    0.32
 -25   1   2   -0.02    0.25
  26  -2  -2    1.57    0.38
 -26   2   2    2.03    0.31
  27  -3  -2    0.48    0.32
  28  -4  -2    1.10    0.37
  29  -5  -2   -0.34    0.34
  30  -6  -2    0.01    0.37
 -15  -9   1   -0.26    0.29
 -16  -8   1    0.07    0.28
 -17  -7   1    0.29    0.26
 -18  -6   1    0.88    0.27
 -19  -5   1    1.61    0.28
 -20  -4   1    2.64    0.32
  21   3  -1   10.09    0.63
 -21  -3   1   10.54    0.62
 -21  -3   1   11.17    0.56
  22   2  -1    9.52    0.60
 -22  -2   1    9.94    0.63
 -22  -2   1   10.35    0.54
  23   1  -1   19.23    0.84
 -23  -1   1   18.09    0.77
 -23  -1   1   18.56    0.90
  24   0  -1   -0.47    0.32
 -24   0   1   -0.16    0.23
 -24   0   1   -0.42    0.24
  25  -1  -1   10.73    0.64
 -25   1   1    9.89    0.56
  26  -2  -1    5.86    0.53
 -26   2   1    5.72    0.45
  27  -3  -1    0.26    0.32
  28  -4  -1    1.06    0.37
  29  -5  -1   -0.09    0.34
  30  -6  -1   -0.61    0.37
 -15  -9   0   -0.02    0.31
 -16  -8   0   -0.41    0.28
 -17  -7   0    2.37    0.35
 -18  -6   0    1.18    0.29
 -19  -5   0    1.34    0.28
 -20  -4   0    0.30    0.24
  21   3   0   -0.72    0.33
 -21  -3   0   -0.38    0.27
 -21  -3   0    0.08    0.23
  22   2   0    3.19    0.44
 -22  -2   0    2.95    0.33
 -22  -2   0    2.97    0.36
  23   1   0   36.84    1.31
 -23  -1   0   35.41    1.24
 -23  -1   0   37.10    1.45
  24   0   0   43.17    1.49
 -24   0   0   44.13    1.45
 -24   0   0   43.32    1.65
  25  -1   0    0.59    0.33
 -25   1   0    0.74    0.25
 -25   1   0    0.54    0.27
  26  -2   0    1.08    0.33
 -26   2   0    0.50    0.26
  27  -3   0    0.34    0.32
  28  -4   0    0.39    0.35
  29  -5   0   -0.67    0.33
  30  -6   0    1.01    0.42
 -15  -9  -1    0.24    0.35
 -16  -8  -1    0.04    0.30
 -17  -7  -1    0.13    0.29
 -18  -6  -1   -0.02    0.26
 -19  -5  -1    3.66    0.38
 -20  -4  -1    0.68    0.26
  21   3   1    1.61    0.41
 -21  -3  -1    1.29    0.34
 -21  -3  -1    1.58    0.31
  22   2   1   12.92    0.75
 -22  -2  -1   14.66    0.69
 -22  -2  -1   15.28    0.83
  23   1   1    5.43    0.54
 -23  -1  -1    5.33    0.50
 -23  -1  -1    5.40    0.61
  24   0   1   -0.17    0.34
 -24   0  -1    0.00    0.26
 -24   0  -1   -0.24    0.26
  25  -1   1    2.93    0.42
 -25   1  -1    3.07    0.36
 -25   1  -1    3.60    0.41
  26  -2   1    0.08    0.30
 -26   2  -1   -0.10    0.24
 -26   2  -1    0.21    0.21
  27  -3   1   -0.05    0.30
  28  -4   1    4.61    0.50
  29  -5   1    3.64    0.48
  30  -6   1   -0.31    0.37
 -15  -9  -2   -0.24    0.34
 -16  -8  -2    0.13    0.33
 -17  -7  -2   -0.27    0.28
 -18  -6  -2    3.24    0.38
 -19  -5  -2    0.64    0.27
 -20  -4  -2    0.25    0.24
  21   3   2    0.13    0.36
 -21  -3  -2    0.17    0.32
 -21  -3  -2    0.06    0.25
  22   2   2    3.53    0.50
 -22  -2  -2    3.20    0.38
 -22  -2  -2    2.68    0.40
  23   1   2    4.64    0.50
 -23  -1  -2    3.73    0.41
 -23  -1  -2    3.75    0.42
  24   0   2   12.56    0.73
 -24   0  -2   14.12    0.69
 -24   0  -2   13.14    0.78
  25  -1   2    2.64    0.43
 -25   1  -2    1.99    0.33
 -25   1  -2    2.06    0.31
  26  -2   2    8.91    0.63
 -26   2  -2    9.42    0.57
 -26   2  -2    9.98    0.62
  27  -3   2    0.95    0.37
  28  -4   2    0.25    0.35
  29  -5   2   -0.29    0.37
  30  -6   2    0.30    0.42
 -15  -9  -3   -0.22    0.35
 -16  -8  -3   -0.06    0.32
 -17  -7  -3    0.32    0.32
 -18  -6  -3    1.50    0.35
 -19  -5  -3    0.95    0.29
 -20  -4  -3   11.56    0.75
 -20  -4  -3   12.29    0.65
  21   3   3    0.59    0.37
 -21  -3  -3    0.46    0.27
 -21  -3  -3   -0.20    0.32
  22   2   3    0.20    0.38
 -22  -2  -3   -0.26    0.33
 -22  -2  -3    0.48    0.29
  23   1   3   -0.22    0.35
 -23  -1  -3   -0.05    0.26
 -23  -1  -3   -0.11    0.28
  24   0   3    0.10    0.34
 -24   0  -3   -0.27    0.25
 -24   0  -3   -0.38    0.26
  25  -1   3    3.98    0.49
 -25   1  -3    3.72    0.41
 -25   1  -3    3.80    0.41
  26  -2   3    7.37    0.61
 -26   2  -3    8.06    0.58
  27  -3   3    1.29    0.41
  28  -4   3    0.17    0.37
  29  -5   3   -0.32    0.38
 -16  -8  -4   -0.47    0.35
 -17  -7  -4    1.38    0.37
 -18  -6  -4    1.61    0.36
 -19  -5  -4    0.73    0.30
 -20  -4  -4    0.97    0.30
 -20  -4  -4    0.14    0.34
  21   3   4   10.86    0.74
 -21  -3  -4   10.87    0.85
 -21  -3  -4   11.02    0.64
  22   2   4   17.43    0.91
 -22  -2  -4   17.75    0.83
 -22  -2  -4   18.06    1.04
  23   1   4   14.17    0.82
 -23  -1  -4   16.06    0.76
 -23  -1  -4   15.71    0.95
  24   0   4    1.66    0.43
 -24   0  -4    1.53    0.33
 -24   0  -4    1.89    0.35
  25  -1   4    4.73    0.53
 -25   1  -4    3.93    0.43
 -25   1  -4    5.10    0.58
  26  -2   4   -0.09    0.34
  27  -3   4    0.29    0.38
  28  -4   4   -0.25    0.38
  29  -5   4    1.28    0.46
 -16  -8  -5    0.85    0.39
 -17  -7  -5    0.00    0.34
 -18  -6  -5    0.24    0.31
 -19  -5  -5    1.18    0.34
 -20  -4  -5   -0.35    0.35
 -20  -4  -5   -0.45    0.27
  21   3   5   -0.20    0.38
 -21  -3  -5   -0.09    0.35
 -21  -3  -5   -0.10    0.26
  22   2   5   -0.07    0.36
 -22  -2  -5   -0.59    0.32
 -22  -2  -5    0.09    0.27
  23   1   5    5.65    0.58
 -23  -1  -5    5.94    0.51
 -23  -1  -5    4.79    0.51
  24   0   5   -0.56    0.35
 -24   0  -5   -0.11    0.27
 -24   0  -5   -0.21    0.27
  25  -1   5    0.11    0.37
 -25   1  -5    0.01    0.30
  26  -2   5    0.26    0.40
  27  -3   5   -0.20    0.37
  28  -4   5    3.24    0.53
  29  -5   5   -0.17    0.42
 -16  -8  -6    0.80    0.41
 -16  -8  -6    0.11    0.36
 -17  -7  -6    0.13    0.38
 -18  -6  -6    1.65    0.39
 -19  -5  -6    0.45    0.33
 -20  -4  -6   -0.35    0.38
 -20  -4  -6   -0.26    0.30
  21   3   6    0.18    0.41
 -21  -3  -6    0.35    0.31
 -21  -3  -6   -0.12    0.38
  22   2   6    6.65    0.68
 -22  -2  -6    6.98    0.56
 -22  -2  -6    7.84    0.87
  23   1   6    0.68    0.40
 -23  -1  -6   -0.19    0.32
 -23  -1  -6    0.27    0.30
  24   0   6    1.88    0.48
 -24   0  -6    1.82    0.37
  25  -1   6    3.35    0.53
  26  -2   6    1.68    0.48
  27  -3   6    0.20    0.41
  28  -4   6    1.23    0.48
 -16  -8  -7    0.40    0.41
 -17  -7  -7   -0.15    0.35
 -18  -6  -7    1.01    0.40
 -19  -5  -7    0.05    0.34
 -20  -4  -7   -0.19    0.42
 -20  -4  -7    0.16    0.33
  21   3   7   -0.36    0.43
 -21  -3  -7    0.36    0.33
 -21  -3  -7   -0.14    0.40
  22   2   7    2.15    0.55
 -22  -2  -7    2.55    0.43
  23   1   7    5.88    0.66
 -23  -1  -7    5.75    0.55
  24   0   7    0.41    0.42
 -24   0  -7    0.40    0.33
  25  -1   7    0.57    0.42
  26  -2   7    0.42    0.41
  27  -3   7   -0.33    0.40
  28  -4   7    0.00    0.44
 -17  -7  -8    0.83    0.41
 -17  -7  -8    0.30    0.39
 -18  -6  -8   -0.31    0.37
 -19  -5  -8   -0.12    0.36
 -20  -4  -8    0.46    0.35
  21   3   8   -0.07    0.45
 -21  -3  -8   -0.03    0.33
  22   2   8    4.74    0.66
 -22  -2  -8    4.51    0.53
  23   1   8    0.81    0.48
 -23  -1  -8    0.28    0.34
  24   0   8    1.48    0.51
  25  -1   8    2.67    0.54
  26  -2   8    0.75    0.46
  27  -3   8    0.22    0.46
  28  -4   8   -0.38    0.44
 -18  -6  -9   -0.46    0.37
 -18  -6  -9    0.04    0.37
 -19  -5  -9    0.29    0.38
 -20  -4  -9    0.24    0.37
  21   3   9   -0.37    0.46
 -21  -3  -9    0.16    0.37
  22   2   9    0.49    0.50
 -22  -2  -9    1.20    0.42
  23   1   9    0.21    0.47
 -23  -1  -9   -0.36    0.34
  24   0   9   -0.66    0.44
  25  -1   9    0.00    0.46
  26  -2   9    0.86    0.50
  27  -3   9   -0.51    0.45
 -18  -6 -10   -0.34    0.39
 -18  -6 -10   -0.68    0.37
 -19  -5 -10   -0.43    0.36
 -19  -5 -10    0.29    0.39
 -20  -4 -10    0.45    0.39
  21   3  10    0.91    0.51
 -21  -3 -10    1.05    0.44
  22   2  10    0.79    0.49
 -22  -2 -10    0.49    0.40
  23   1  10    1.90    0.58
  24   0  10    0.92    0.53
  25  -1  10    1.30    0.54
  26  -2  10   -0.09    0.52
 -19  -5 -11    0.34    0.44
 -19  -5 -11    0.38    0.44
 -20  -4 -11    0.03    0.40
 -20  -4 -11    0.04    0.41
  21   3  11    0.13    0.52
 -21  -3 -11    0.78    0.43
 -21  -3 -11    0.76    0.43
  22   2  11   -0.12    0.50
 -22  -2 -11    0.48    0.41
  23   1  11   -0.07    0.50
  24   0  11    0.36    0.52
  25  -1  11    0.78    0.55
  21   3  12    1.61    0.61
 -21  -3 -12    0.58    0.45
 -21  -3 -12    0.33    0.44
  22   2  12    0.83    0.56
  23   1  12    0.16    0.54
 -23  -3  14    0.40    0.35
 -24  -2  14    0.27    0.35
 -25  -1  14    0.34    0.37
 -26   0  14    1.05    0.42
 -27   1  14    0.49    0.39
 -21  -5  13    0.44    0.32
 -22  -4  13   -0.02    0.32
 -23  -3  13    0.39    0.33
 -24  -2  13    0.09    0.34
 -25  -1  13    0.66    0.36
 -26   0  13    0.00    0.33
 -27   1  13   -0.20    0.34
 -28   2  13    0.12    0.36
 -20  -6  12    0.50    0.31
 -21  -5  12   -0.06    0.29
 -22  -4  12    0.62    0.32
 -23  -3  12    0.58    0.33
 -24  -2  12    0.80    0.33
 -25  -1  12    3.36    0.47
 -26   0  12    1.61    0.39
 -27   1  12    0.39    0.36
  28  -2 -12   -0.55    0.39
 -28   2  12   -0.04    0.35
  29  -3 -12    0.07    0.42
 -20  -6  11    0.27    0.29
 -21  -5  11    0.18    0.28
 -22  -4  11    0.06    0.29
 -23  -3  11    0.44    0.30
 -24  -2  11    0.10    0.31
 -25  -1  11    3.58    0.46
 -26   0  11   -0.12    0.31
  27  -1 -11    3.39    0.52
 -27   1  11    4.24    0.51
  28  -2 -11   -0.36    0.38
 -28   2  11    0.09    0.34
  29  -3 -11    0.25    0.41
 -19  -7  10    0.52    0.28
 -20  -6  10   -0.06    0.26
 -21  -5  10    0.14    0.27
  22   4 -10    0.69    0.36
 -22  -4  10    0.11    0.28
 -23  -3  10    0.53    0.30
 -24  -2  10    0.81    0.33
 -25  -1  10    2.51    0.42
  26   0 -10    0.35    0.36
 -26   0  10    0.49    0.33
  27  -1 -10    0.92    0.41
 -27   1  10    1.22    0.38
  28  -2 -10    0.30    0.39
 -28   2  10    0.77    0.34
  29  -3 -10    0.57    0.41
  30  -4 -10   -0.03    0.39
 -19  -7   9    1.32    0.31
 -20  -6   9    0.03    0.25
 -21  -5   9    1.09    0.31
 -22  -4   9    0.59    0.29
 -23  -3   9    1.46    0.33
 -24  -2   9    3.69    0.45
 -25  -1   9    1.82    0.37
  26   0  -9   -0.51    0.33
 -26   0   9   -0.40    0.29
  27  -1  -9   -0.41    0.35
 -27   1   9   -0.18    0.31
  28  -2  -9    1.11    0.40
 -28   2   9    0.97    0.36
  29  -3  -9    0.14    0.38
  30  -4  -9    0.59    0.42
 -18  -8   8    0.09    0.25
 -19  -7   8    0.21    0.26
 -20  -6   8   -0.05    0.24
 -21  -5   8    0.44    0.26
 -22  -4   8    0.39    0.27
 -23  -3   8    1.26    0.30
 -24  -2   8    0.39    0.29
  25   1  -8    1.68    0.41
 -25  -1   8    2.13    0.37
  26   0  -8   31.54    1.21
 -26   0   8   29.06    1.17
  27  -1  -8    0.69    0.37
 -27   1   8    1.07    0.34
  28  -2  -8   -0.11    0.36
 -28   2   8   -0.21    0.29
  29  -3  -8    0.03    0.37
  30  -4  -8    1.18    0.43
  31  -5  -8   -0.33    0.40
 -19  -7   7    0.28    0.24
 -20  -6   7    0.97    0.27
 -21  -5   7    0.45    0.25
 -22  -4   7    0.73    0.28
 -23  -3   7    3.45    0.38
 -24  -2   7    0.34    0.23
 -24  -2   7    0.65    0.30
  25   1  -7    0.11    0.32
 -25  -1   7    1.59    0.25
 -25  -1   7    0.87    0.33
  26   0  -7   -0.34    0.33
 -26   0   7   -1.01    0.28
  27  -1  -7    2.34    0.44
 -27   1   7    2.18    0.38
  28  -2  -7    0.08    0.35
 -28   2   7    0.33    0.30
  29  -3  -7    0.67    0.38
  30  -4  -7   -0.32    0.37
  31  -5  -7   -0.06    0.42
 -19  -7   6    0.11    0.24
 -20  -6   6    0.17    0.24
 -21  -5   6    0.17    0.23
 -22  -4   6    0.01    0.23
 -23  -3   6   -0.04    0.24
 -24  -2   6    1.75    0.32
 -24  -2   6    0.63    0.24
  25   1  -6    0.46    0.32
 -25  -1   6    0.41    0.29
 -25  -1   6    0.37    0.22
  26   0  -6   -0.43    0.31
 -26   0   6   -0.22    0.26
  27  -1  -6    0.79    0.36
 -27   1   6    0.84    0.31
  28  -2  -6   -0.02    0.34
 -28   2   6   -0.14    0.27
  29  -3  -6    0.02    0.36
  30  -4  -6   -0.16    0.37
  31  -5  -6    0.64    0.44
 -18  -8   5   -0.20    0.26
 -19  -7   5    1.17    0.27
 -20  -6   5    0.63    0.24
 -21  -5   5    4.87    0.41
 -22  -4   5    0.09    0.23
 -23  -3   5    0.47    0.25
  24   2  -5   -0.32    0.28
 -24  -2   5   -0.31    0.24
 -24  -2   5   -0.31    0.21
  25   1  -5   -0.34    0.30
 -25  -1   5    0.00    0.27
 -25  -1   5    0.34    0.23
  26   0  -5   -0.60    0.28
 -26   0   5   -0.68    0.23
  27  -1  -5    2.79    0.43
 -27   1   5    2.98    0.38
  28  -2  -5    1.45    0.40
 -28   2   5    1.81    0.35
  29  -3  -5   -0.11    0.35
  30  -4  -5    0.00    0.37
  31  -5  -5   -0.08    0.40
 -18  -8   4   -0.03    0.27
 -19  -7   4    2.01    0.32
 -20  -6   4    0.00    0.22
 -21  -5   4    0.27    0.23
 -22  -4   4    1.57    0.27
 -23  -3   4   17.22    0.74
  24   2  -4    1.33    0.34
 -24  -2   4    1.52    0.29
 -24  -2   4    1.47    0.30
 -24  -2   4    0.96    0.41
  25   1  -4    1.56    0.37
 -25  -1   4    1.27    0.32
 -25  -1   4    1.52    0.29
  26   0  -4    1.53    0.38
 -26   0   4    1.45    0.33
  27  -1  -4    0.00    0.31
 -27   1   4   -0.10    0.25
  28  -2  -4    0.14    0.33
 -28   2   4    0.30    0.26
  29  -3  -4    6.53    0.58
  30  -4  -4    1.60    0.42
  31  -5  -4    0.38    0.40
 -18  -8   3    0.00    0.28
 -19  -7   3    0.03    0.26
 -20  -6   3    1.13    0.28
 -21  -5   3    0.18    0.23
 -22  -4   3    4.36    0.38
 -23  -3   3    1.87    0.30
 -23  -3   3    0.74    0.26
  24   2  -3   11.16    0.64
 -24  -2   3   10.90    0.65
 -24  -2   3   11.12    0.60
  25   1  -3   10.52    0.63
 -25  -1   3   10.82    0.63
 -25  -1   3   10.29    0.59
  26   0  -3   -0.44    0.31
 -26   0   3   -0.19    0.25
 -26   0   3   -0.08    0.21
  27  -1  -3    4.03    0.45
 -27   1   3    3.62    0.39
  28  -2  -3    1.40    0.38
 -28   2   3    2.22    0.34
  29  -3  -3    0.98    0.38
  30  -4  -3    0.23    0.35
  31  -5  -3    1.04    0.42
 -17  -9   2    0.38    0.32
 -18  -8   2    1.07    0.32
 -19  -7   2    1.49    0.32
 -20  -6   2    1.12    0.29
 -21  -5   2    0.56    0.25
 -22  -4   2   -0.04    0.22
  23   3  -2    3.87    0.46
 -23  -3   2    2.41    0.33
 -23  -3   2    4.03    0.40
  24   2  -2    0.80    0.36
 -24  -2   2    1.55    0.31
 -24  -2   2    1.27    0.29
  25   1  -2   -0.98    0.30
 -25  -1   2   -0.50    0.24
 -25  -1   2   -0.36    0.27
  26   0  -2   -0.33    0.30
 -26   0   2    0.06    0.23
 -26   0   2   -0.05    0.23
  27  -1  -2    6.06    0.53
 -27   1   2    5.65    0.45
  28  -2  -2    0.80    0.36
 -28   2   2    1.12    0.28
  29  -3  -2    0.23    0.35
  30  -4  -2    0.54    0.37
  31  -5  -2    0.07    0.38
 -17  -9   1   -0.08    0.31
 -18  -8   1    0.56    0.32
 -19  -7   1    0.58    0.29
 -20  -6   1    0.30    0.26
 -21  -5   1    4.60    0.43
 -22  -4   1    1.48    0.29
  23   3  -1   -0.61    0.31
 -23  -3   1   -0.27    0.27
 -23  -3   1   -0.15    0.22
  24   2  -1    5.86    0.55
 -24  -2   1    5.29    0.46
 -24  -2   1    5.34    0.56
  25   1  -1    9.44    0.64
 -25  -1   1   10.79    0.69
 -25  -1   1   10.12    0.59
  26   0  -1   -0.21    0.29
 -26   0   1   -0.28    0.21
 -26   0   1   -0.20    0.23
  27  -1  -1   -0.14    0.30
 -27   1   1    0.07    0.20
 -27   1   1   -0.03    0.23
  28  -2  -1    0.25    0.33
 -28   2   1    0.01    0.25
  29  -3  -1    1.44    0.38
  30  -4  -1    2.01    0.43
  31  -5  -1   -0.12    0.36
 -17  -9   0   -0.18    0.31
 -18  -8   0   -0.33    0.30
 -19  -7   0    2.04    0.36
 -20  -6   0   -0.12    0.25
 -21  -5   0    0.48    0.26
 -22  -4   0    0.53    0.26
  23   3   0    1.57    0.40
 -23  -3   0    0.85    0.31
 -23  -3   0    1.48    0.30
  24   2   0    1.77    0.42
 -24  -2   0    2.62    0.35
 -24  -2   0    2.15    0.36
  25   1   0   -0.03    0.35
 -25  -1   0    0.44    0.29
 -25  -1   0    0.63    0.29
  26   0   0   16.14    0.79
 -26   0   0   16.01    0.81
 -26   0   0   16.16    0.74
  27  -1   0    5.02    0.51
 -27   1   0    5.61    0.47
 -27   1   0    5.37    0.46
  28  -2   0    2.78    0.41
 -28   2   0    2.29    0.35
  29  -3   0    3.45    0.46
  30  -4   0    0.25    0.36
  31  -5   0   -0.03    0.36
 -17  -9  -1    1.13    0.39
 -18  -8  -1    0.27    0.33
 -19  -7  -1    0.15    0.30
 -20  -6  -1    0.36    0.30
 -21  -5  -1    0.22    0.26
 -22  -4  -1    7.18    0.50
  23   3   1   -0.07    0.34
 -23  -3  -1   -0.61    0.28
 -23  -3  -1    0.03    0.25
  24   2   1    2.22    0.43
 -24  -2  -1    2.47    0.35
 -24  -2  -1    1.59    0.36
  25   1   1    2.35    0.43
 -25  -1  -1    2.69    0.38
 -25  -1  -1    3.43    0.39
  26   0   1   -0.42    0.32
 -26   0  -1   -0.09    0.25
 -26   0  -1   -0.29    0.26
  27  -1   1    9.89    0.64
 -27   1  -1   11.28    0.66
 -27   1  -1   10.08    0.60
  28  -2   1    0.11    0.34
  29  -3   1    0.17    0.34
  30  -4   1   -0.22    0.34
  31  -5   1    0.31    0.38
 -17  -9  -2    0.60    0.40
 -18  -8  -2    0.59    0.35
 -19  -7  -2    0.33    0.31
 -20  -6  -2    0.08    0.28
 -21  -5  -2    0.19    0.26
 -22  -4  -2    0.87    0.32
 -22  -4  -2    1.83    0.33
  23   3   2    5.78    0.58
 -23  -3  -2    5.33    0.65
 -23  -3  -2    7.14    0.52
  24   2   2    6.74    0.60
 -24  -2  -2    6.84    0.70
 -24  -2  -2    7.20    0.53
  25   1   2    2.45    0.43
 -25  -1  -2    1.93    0.34
 -25  -1  -2    1.78    0.34
  26   0   2   12.04    0.72
 -26   0  -2   11.99    0.64
 -26   0  -2   12.77    0.79
  27  -1   2    0.57    0.36
 -27   1  -2    0.93    0.27
 -27   1  -2    1.01    0.31
  28  -2   2   -0.59    0.33
  29  -3   2    2.68    0.46
  30  -4   2   -0.26    0.36
  31  -5   2    0.20    0.40
 -18  -8  -3    0.67    0.37
 -19  -7  -3   -0.39    0.31
 -20  -6  -3    0.25    0.30
 -21  -5  -3    2.26    0.37
 -22  -4  -3    0.39    0.28
 -22  -4  -3    0.01    0.32
  23   3   3    1.17    0.40
 -23  -3  -3    0.83    0.36
 -23  -3  -3    1.25    0.33
  24   2   3    2.44    0.47
 -24  -2  -3    2.00    0.40
 -24  -2  -3    2.33    0.37
  25   1   3    4.35    0.51
 -25  -1  -3    3.66    0.42
 -25  -1  -3    3.59    0.43
  26   0   3   -0.63    0.31
 -26   0  -3   -0.03    0.26
 -26   0  -3    0.48    0.28
  27  -1   3    1.05    0.40
 -27   1  -3    0.26    0.27
  28  -2   3   -0.12    0.36
  30  -4   3    0.67    0.42
  31  -5   3    0.36    0.44
 -18  -8  -4    0.83    0.39
 -19  -7  -4    0.11    0.34
 -20  -6  -4    0.13    0.30
 -21  -5  -4    0.44    0.30
 -22  -4  -4    0.12    0.35
 -22  -4  -4    1.20    0.33
  23   3   4    0.42    0.40
 -23  -3  -4    0.38    0.30
 -23  -3  -4   -0.15    0.34
  24   2   4   -0.44    0.35
 -24  -2  -4   -0.52    0.32
 -24  -2  -4    0.11    0.29
  25   1   4    4.88    0.57
 -25  -1  -4    5.01    0.50
 -25  -1  -4    4.25    0.48
  26   0   4    0.59    0.38
 -26   0  -4   -0.11    0.26
  27  -1   4    0.26    0.38
 -27   1  -4    0.04    0.29
  28  -2   4    3.17    0.48
  29  -3   4    0.76    0.41
  30  -4   4    0.07    0.42
  31  -5   4   -0.21    0.45
 -18  -8  -5    0.09    0.40
 -19  -7  -5   -0.42    0.35
 -20  -6  -5    0.10    0.32
 -21  -5  -5    1.52    0.38
 -22  -4  -5   -0.06    0.29
 -22  -4  -5   -0.18    0.38
  23   3   5    3.10    0.54
 -23  -3  -5    3.20    0.43
 -23  -3  -5    2.34    0.47
  24   2   5    2.39    0.51
 -24  -2  -5    1.91    0.44
 -24  -2  -5    2.53    0.41
  25   1   5    0.28    0.40
 -25  -1  -5    0.07    0.30
  26   0   5    0.02    0.39
 -26   0  -5   -0.33    0.28
  27  -1   5    0.62    0.41
  28  -2   5    0.67    0.42
  29  -3   5   -0.06    0.39
  30  -4   5    0.48    0.45
 -18  -8  -6    0.42    0.43
 -19  -7  -6    0.23    0.39
 -20  -6  -6    0.12    0.35
 -21  -5  -6    1.02    0.38
 -22  -4  -6    0.10    0.33
 -22  -4  -6   -0.35    0.41
  23   3   6    2.16    0.54
 -23  -3  -6    2.02    0.41
 -23  -3  -6    1.00    0.44
  24   2   6    0.29    0.44
 -24  -2  -6    0.34    0.33
  25   1   6    3.71    0.57
 -25  -1  -6    3.33    0.46
  26   0   6    3.33    0.54
 -26   0  -6    2.58    0.43
  27  -1   6   -0.32    0.41
  28  -2   6    0.37    0.42
  29  -3   6    1.58    0.51
  30  -4   6    0.04    0.45
 -19  -7  -7    0.52    0.43
 -20  -6  -7    0.13    0.39
 -21  -5  -7    0.39    0.36
 -22  -4  -7    2.02    0.44
  23   3   7    0.16    0.46
 -23  -3  -7    0.06    0.32
  24   2   7    3.29    0.61
 -24  -2  -7    4.41    0.52
  25   1   7    1.24    0.49
 -25  -1  -7    0.62    0.35
  26   0   7   -0.01    0.41
 -26   0  -7    0.34    0.34
  27  -1   7    0.09    0.43
  28  -2   7    0.70    0.45
  29  -3   7    0.55    0.50
 -19  -7  -8    0.15    0.42
 -19  -7  -8    0.04    0.39
 -20  -6  -8    0.27    0.41
 -21  -5  -8    0.16    0.39
 -22  -4  -8   -0.25    0.34
  23   3   8   -0.25    0.48
 -23  -3  -8   -0.37    0.34
  24   2   8   -0.14    0.47
 -24  -2  -8    0.29    0.35
  25   1   8    2.57    0.59
 -25  -1  -8    3.30    0.49
  26   0   8    1.11    0.48
  27  -1   8   -0.20    0.44
  28  -2   8   -0.86    0.43
  29  -3   8    1.21    0.53
 -20  -6  -9   -0.26    0.39
 -20  -6  -9    0.06    0.39
 -21  -5  -9    0.10    0.41
 -22  -4  -9   -0.02    0.38
  23   3   9    0.91    0.53
 -23  -3  -9    1.53    0.47
  24   2   9    0.35    0.49
 -24  -2  -9    0.30    0.38
  25   1   9    0.52    0.49
  26   0   9    0.19    0.50
  27  -1   9    0.05    0.49
  28  -2   9    0.72    0.53
 -21  -5 -10    0.31    0.42
 -21  -5 -10    0.68    0.43
 -22  -4 -10   -0.20    0.38
  23   3  10    2.35    0.64
 -23  -3 -10    2.03    0.51
  24   2  10    0.12    0.50
 -24  -2 -10    0.11    0.40
  25   1  10    1.50    0.59
  26   0  10    0.53    0.53
  27  -1  10   -0.44    0.51
 -22  -4 -11    0.66    0.46
 -22  -4 -11   -0.54    0.40
 -23  -3 -11    0.89    0.46
  24   2  11    0.41    0.56
  25   1  11    0.78    0.57
  26   0  11   -0.47    0.54
 -26  -2  14    1.58    0.44
 -27  -1  14    0.77    0.39
 -24  -4  13    1.53    0.40
 -25  -3  13   -0.05    0.33
 -26  -2  13    0.29    0.36
 -27  -1  13   -0.08    0.35
 -28   0  13   -0.01    0.35
 -29   1  13    0.19    0.37
 -23  -5  12    0.48    0.33
 -24  -4  12    0.62    0.34
 -25  -3  12    0.10    0.32
 -26  -2  12    0.05    0.33
 -27  -1  12    0.49    0.36
 -28   0  12    0.39    0.35
 -29   1  12    0.80    0.40
  30  -2 -12    0.16    0.44
 -30   2  12    0.23    0.40
 -22  -6  11    0.04    0.29
 -23  -5  11    0.94    0.33
 -24  -4  11    0.67    0.33
 -25  -3  11    0.80    0.33
 -26  -2  11    0.20    0.33
 -27  -1  11    4.16    0.51
 -28   0  11   -0.48    0.30
  29  -1 -11    0.14    0.40
 -29   1  11    0.14    0.36
  30  -2 -11    0.08    0.42
 -30   2  11    0.06    0.37
  31  -3 -11    0.92    0.47
 -22  -6  10    1.02    0.32
 -23  -5  10    0.47    0.30
 -24  -4  10   -0.52    0.27
 -25  -3  10   -0.08    0.28
 -26  -2  10    1.87    0.39
 -27  -1  10    1.23    0.39
 -28   0  10   -0.39    0.29
  29  -1 -10   -0.48    0.38
 -29   1  10    0.06    0.33
  30  -2 -10   -0.17    0.39
 -30   2  10   -0.37    0.31
  31  -3 -10    0.51    0.42
 -21  -7   9    1.11    0.32
 -22  -6   9    0.47    0.27
 -23  -5   9   -0.22    0.25
 -24  -4   9    2.65    0.40
 -25  -3   9   -0.31    0.25
 -26  -2   9    1.24    0.35
 -27  -1   9    0.33    0.32
 -27  -1   9    1.01    0.24
  28   0  -9   -0.49    0.34
 -28   0   9   -0.10    0.28
  29  -1  -9    1.52    0.44
 -29   1   9    1.52    0.40
  30  -2  -9    1.27    0.44
 -30   2   9    1.67    0.42
  31  -3  -9    0.23    0.43
  32  -4  -9   -0.31    0.42
 -21  -7   8    0.24    0.28
 -22  -6   8    0.06    0.26
 -23  -5   8    0.58    0.28
 -24  -4   8   -0.08    0.26
 -25  -3   8    1.52    0.33
 -26  -2   8    1.35    0.36
 -27  -1   8    1.75    0.26
 -27  -1   8    0.73    0.33
  28   0  -8   -0.31    0.33
 -28   0   8   -0.07    0.29
  29  -1  -8    0.75    0.41
 -29   1   8    1.56    0.38
  30  -2  -8    1.89    0.46
 -30   2   8    2.90    0.42
  31  -3  -8    0.29    0.42
  32  -4  -8    0.86    0.46
 -20  -8   7    0.92    0.30
 -21  -7   7    0.17    0.26
 -22  -6   7    0.52    0.26
 -23  -5   7    0.15    0.25
 -24  -4   7    1.33    0.32
 -25  -3   7    0.01    0.25
 -26  -2   7    2.26    0.37
 -26  -2   7    1.32    0.27
  27   1  -7    1.98    0.41
 -27  -1   7    2.21    0.40
 -27  -1   7    2.46    0.31
  28   0  -7   -0.55    0.32
 -28   0   7   -0.77    0.25
  29  -1  -7   -0.45    0.34
 -29   1   7   -0.14    0.28
  30  -2  -7    0.51    0.39
 -30   2   7    0.28    0.31
  31  -3  -7    0.73    0.43
  32  -4  -7    0.02    0.43
 -20  -8   6    0.45    0.31
 -21  -7   6    0.33    0.27
 -22  -6   6    0.23    0.24
 -23  -5   6    1.34    0.30
 -24  -4   6    0.32    0.27
 -25  -3   6    2.51    0.36
 -26  -2   6    0.82    0.29
 -26  -2   6   -0.19    0.22
  27   1  -6    0.21    0.32
 -27  -1   6    0.73    0.24
 -27  -1   6    0.48    0.29
  28   0  -6   -0.36    0.33
 -28   0   6   -0.24    0.27
  29  -1  -6    0.90    0.38
 -29   1   6    1.63    0.35
  30  -2  -6   -0.37    0.35
 -30   2   6    0.32    0.29
  31  -3  -6    1.53    0.45
  32  -4  -6   -0.06    0.42
  33  -5  -6    0.13    0.48
 -20  -8   5    0.38    0.29
 -21  -7   5    0.07    0.25
 -22  -6   5    0.18    0.24
 -23  -5   5    0.38    0.25
 -24  -4   5    0.70    0.27
 -25  -3   5    1.81    0.32
 -26  -2   5    1.35    0.32
 -26  -2   5    0.75    0.26
  27   1  -5    2.68    0.42
 -27  -1   5    2.74    0.33
 -27  -1   5    2.97    0.40
  28   0  -5   -0.39    0.31
 -28   0   5   -0.16    0.26
  29  -1  -5   -0.06    0.32
 -29   1   5    0.10    0.28
  30  -2  -5    1.36    0.40
 -30   2   5    1.95    0.37
  31  -3  -5    0.41    0.40
  32  -4  -5   -0.17    0.39
  33  -5  -5    2.86    0.53
 -20  -8   4    0.14    0.30
 -21  -7   4    0.23    0.27
 -22  -6   4   -0.04    0.22
 -23  -5   4    0.72    0.26
 -24  -4   4    0.13    0.23
 -25  -3   4    0.47    0.25
  26   2  -4    5.34    0.50
 -26  -2   4    5.86    0.53
 -26  -2   4    6.34    0.49
  27   1  -4   -0.30    0.29
 -27  -1   4   -0.48    0.23
 -27  -1   4    0.04    0.22
  28   0  -4    2.45    0.42
 -28   0   4    2.74    0.37
  29  -1  -4    0.20    0.33
 -29   1   4    0.40    0.28
  30  -2  -4    0.33    0.36
 -30   2   4    0.42    0.29
  31  -3  -4    0.34    0.37
  32  -4  -4    0.46    0.39
  33  -5  -4    0.20    0.43
 -20  -8   3    0.28    0.31
 -21  -7   3   -0.16    0.26
 -22  -6   3    0.16    0.26
 -23  -5   3    1.68    0.29
 -24  -4   3    2.09    0.30
 -25  -3   3    1.25    0.28
  26   2  -3    8.30    0.59
 -26  -2   3    8.66    0.55
 -26  -2   3    9.03    0.63
  27   1  -3    3.43    0.43
 -27  -1   3    3.75    0.40
 -27  -1   3    4.56    0.52
  28   0  -3   -0.59    0.29
 -28   0   3   -0.11    0.20
 -28   0   3    0.07    0.23
  29  -1  -3    1.75    0.40
 -29   1   3    1.29    0.31
  30  -2  -3    5.54    0.56
 -30   2   3    5.04    0.48
  31  -3  -3    0.00    0.36
  32  -4  -3    0.44    0.38
  33  -5  -3    0.23    0.42
 -20  -8   2    0.14    0.31
 -21  -7   2    1.02    0.31
 -22  -6   2    0.40    0.28
 -23  -5   2   -0.04    0.25
 -24  -4   2    0.16    0.22
 -25  -3   2    0.11    0.23
 -25  -3   2   -0.50    0.25
  26   2  -2    1.36    0.39
 -26  -2   2    1.54    0.32
 -26  -2   2    2.07    0.33
  27   1  -2    4.98    0.51
 -27  -1   2    5.50    0.46
 -27  -1   2    5.81    0.57
  28   0  -2   -0.21    0.28
 -28   0   2   -0.12    0.20
 -28   0   2    0.02    0.23
  29  -1  -2   -0.27    0.30
 -29   1   2   -0.06    0.25
  30  -2  -2   -0.14    0.35
 -30   2   2    0.66    0.28
  31  -3  -2   -0.10    0.36
  32  -4  -2    0.40    0.40
  33  -5  -2    0.08    0.42
 -20  -8   1   -0.13    0.30
 -21  -7   1    1.00    0.33
 -22  -6   1    0.54    0.29
 -23  -5   1    3.60    0.39
 -24  -4   1    0.11    0.24
 -25  -3   1    1.70    0.34
 -25  -3   1    3.38    0.37
  26   2  -1    6.02    0.56
 -26  -2   1    6.03    0.47
 -26  -2   1    5.22    0.57
  27   1  -1   -0.66    0.30
 -27  -1   1    0.01    0.25
 -27  -1   1   -0.34    0.24
  28   0  -1    0.21    0.30
 -28   0   1   -0.10    0.23
 -28   0   1   -0.23    0.21
  29  -1  -1    3.83    0.46
 -29   1   1    3.75    0.40
  30  -2  -1    0.09    0.33
 -30   2   1    0.35    0.29
  31  -3  -1   -0.47    0.34
  32  -4  -1    0.27    0.39
  33  -5  -1    1.12    0.45
 -20  -8   0   -0.08    0.32
 -21  -7   0   -0.21    0.29
 -22  -6   0    1.36    0.33
 -23  -5   0   -0.17    0.25
 -24  -4   0    0.60    0.27
  25   3   0    5.15    0.52
 -25  -3   0    3.65    0.40
  26   2   0    0.55    0.36
 -26  -2   0    0.51    0.30
 -26  -2   0    0.64    0.28
  27   1   0    5.53    0.53
 -27  -1   0    5.77    0.49
 -27  -1   0    5.71    0.60
  28   0   0    0.28    0.32
 -28   0   0    0.12    0.26
 -28   0   0    0.20    0.25
  29  -1   0    0.16    0.34
 -29   1   0   -0.18    0.25
  30  -2   0    1.02    0.37
  31  -3   0    3.82    0.49
  32  -4   0    0.40    0.39
  33  -5   0   -0.52    0.38
 -20  -8  -1   -0.17    0.33
 -21  -7  -1    0.63    0.32
 -22  -6  -1    0.24    0.31
 -23  -5  -1    2.47    0.37
 -24  -4  -1    4.81    0.46
  25   3   1    0.27    0.37
 -25  -3  -1    0.30    0.32
 -25  -3  -1    0.67    0.29
  26   2   1    0.21    0.34
 -26  -2  -1    0.11    0.26
 -26  -2  -1   -0.13    0.30
  27   1   1   10.63    0.67
 -27  -1  -1   11.17    0.77
 -27  -1  -1   10.83    0.64
  28   0   1   -0.34    0.32
 -28   0  -1   -0.19    0.25
 -28   0  -1   -0.06    0.25
  29  -1   1   -0.01    0.33
 -29   1  -1    0.09    0.26
  30  -2   1    2.72    0.47
  31  -3   1   -0.17    0.35
  32  -4   1    0.22    0.39
  33  -5   1    0.10    0.42
 -20  -8  -2   -0.35    0.34
 -21  -7  -2   -0.28    0.31
 -22  -6  -2   -0.08    0.30
 -23  -5  -2    0.02    0.28
 -24  -4  -2    3.31    0.41
  25   3   2    2.13    0.46
 -25  -3  -2    1.64    0.38
 -25  -3  -2    2.59    0.38
  26   2   2    8.45    0.68
 -26  -2  -2    8.71    0.77
 -26  -2  -2    9.01    0.59
  27   1   2    0.38    0.37
 -27  -1  -2    0.49    0.31
 -27  -1  -2    0.67    0.30
  28   0   2    4.76    0.53
 -28   0  -2    5.61    0.51
  29  -1   2    6.29    0.62
 -29   1  -2    6.88    0.54
  30  -2   2    0.48    0.39
  31  -3   2   -0.05    0.37
  32  -4   2    0.27    0.42
 -20  -8  -3   -0.02    0.37
 -21  -7  -3    0.68    0.37
 -22  -6  -3    0.10    0.30
 -23  -5  -3    0.03    0.29
 -24  -4  -3    0.40    0.31
 -24  -4  -3   -0.30    0.35
  25   3   3    1.41    0.44
 -25  -3  -3    0.93    0.37
 -25  -3  -3    1.16    0.34
  26   2   3    7.94    0.67
 -26  -2  -3    6.32    0.77
 -26  -2  -3    7.38    0.57
  27   1   3    0.58    0.39
 -27  -1  -3    0.27    0.30
 -27  -1  -3    0.52    0.31
  28   0   3   -0.03    0.36
 -28   0  -3   -0.15    0.27
  29  -1   3    0.04    0.37
 -29   1  -3   -0.15    0.28
  30  -2   3    0.74    0.41
  31  -3   3    0.23    0.41
  32  -4   3    2.77    0.55
 -20  -8  -4   -0.21    0.38
 -21  -7  -4   -0.07    0.36
 -22  -6  -4    1.35    0.39
 -23  -5  -4    0.65    0.33
 -24  -4  -4    0.49    0.34
 -24  -4  -4    0.10    0.39
  25   3   4    0.00    0.39
 -25  -3  -4   -0.24    0.35
 -25  -3  -4   -0.21    0.29
  26   2   4    0.18    0.39
 -26  -2  -4   -0.71    0.33
 -26  -2  -4    0.33    0.31
  27   1   4    0.00    0.38
 -27  -1  -4    0.45    0.31
  28   0   4    0.30    0.40
 -28   0  -4    0.81    0.32
  29  -1   4    0.41    0.41
  30  -2   4    0.31    0.40
  31  -3   4    0.23    0.40
  32  -4   4    0.07    0.44
 -21  -7  -5   -0.01    0.40
 -22  -6  -5    0.14    0.36
 -23  -5  -5    0.04    0.32
 -24  -4  -5    0.99    0.44
 -24  -4  -5    2.32    0.43
  25   3   5    0.47    0.45
 -25  -3  -5    0.11    0.31
 -25  -3  -5   -0.67    0.36
  26   2   5    0.32    0.42
 -26  -2  -5    0.32    0.32
  27   1   5    0.41    0.41
 -27  -1  -5    0.65    0.33
  28   0   5   -0.36    0.38
 -28   0  -5    0.02    0.32
  29  -1   5    2.09    0.51
  30  -2   5    0.37    0.43
  31  -3   5   -0.56    0.43
  32  -4   5    0.60    0.49
 -21  -7  -6   -0.22    0.39
 -22  -6  -6    0.79    0.42
 -23  -5  -6    0.05    0.34
 -24  -4  -6   -0.68    0.42
 -24  -4  -6    0.08    0.33
  25   3   6    0.09    0.46
 -25  -3  -6    0.23    0.34
  26   2   6    1.75    0.54
 -26  -2  -6    1.38    0.41
  27   1   6   -0.15    0.42
 -27  -1  -6    0.38    0.34
  28   0   6    0.35    0.43
 -28   0  -6   -0.06    0.31
  29  -1   6    0.29    0.44
  30  -2   6    0.48    0.46
  31  -3   6   -0.04    0.47
 -21  -7  -7   -0.38    0.42
 -22  -6  -7   -0.17    0.38
 -23  -5  -7    1.42    0.45
 -24  -4  -7    0.43    0.38
  25   3   7    2.76    0.61
 -25  -3  -7    2.75    0.49
  26   2   7    0.31    0.48
 -26  -2  -7    0.38    0.36
  27   1   7    0.20    0.46
 -27  -1  -7    0.06    0.33
  28   0   7   -0.31    0.43
  29  -1   7    0.54    0.48
  30  -2   7   -0.13    0.46
  31  -3   7    0.01    0.49
 -22  -6  -8    0.22    0.42
 -23  -5  -8    0.34    0.40
 -24  -4  -8    0.47    0.40
  25   3   8    0.80    0.53
 -25  -3  -8    1.15    0.44
  26   2   8    0.80    0.51
 -26  -2  -8    0.41    0.39
  27   1   8    0.38    0.51
 -27  -1  -8   -0.09    0.36
  28   0   8   -0.15    0.47
  29  -1   8   -0.06    0.47
  30  -2   8    1.34    0.56
 -23  -5  -9   -0.03    0.42
 -24  -4  -9    0.29    0.42
 -25  -3  -9   -0.43    0.37
  26   2   9    0.06    0.54
 -26  -2  -9   -0.49    0.35
  27   1   9    0.47    0.52
  28   0   9    0.12    0.53
  29  -1   9   -0.37    0.52
 -24  -4 -10   -0.28    0.41
 -25  -3 -10   -0.10    0.42
  26   2  10    0.63    0.57
 -26  -2 -10   -0.04    0.42
  27   1  10   -0.09    0.54
  28   0  10    2.79    0.67
 -27  -3  13    0.92    0.39
 -28  -2  13    0.22    0.37
 -29  -1  13   -0.15    0.36
 -30   0  13   -0.19    0.36
 -26  -4  12    1.18    0.39
 -27  -3  12    0.61    0.36
 -28  -2  12   -0.47    0.32
 -29  -1  12    0.42    0.37
 -30   0  12    0.05    0.36
 -31   1  12   -0.20    0.36
 -25  -5  11    0.03    0.31
 -26  -4  11    0.06    0.31
 -27  -3  11    0.78    0.35
 -28  -2  11   -0.22    0.31
 -29  -1  11    0.22    0.35
 -30   0  11   -0.15    0.33
 -31   1  11    0.26    0.37
  32  -2 -11    1.55    0.53
 -32   2  11    1.83    0.49
 -24  -6  10    0.41    0.31
 -25  -5  10    0.33    0.30
 -26  -4  10    1.23    0.37
 -27  -3  10   -0.28    0.28
 -28  -2  10    0.34    0.33
 -29  -1  10   -0.35    0.29
 -30   0  10   -0.23    0.29
  31  -1 -10    0.31    0.41
 -31   1  10    0.15    0.34
  32  -2 -10    0.34    0.44
 -32   2  10    0.47    0.37
  33  -3 -10   -0.20    0.46
 -24  -6   9    1.75    0.36
 -25  -5   9   -0.04    0.27
 -26  -4   9    1.52    0.37
 -27  -3   9    0.30    0.30
 -28  -2   9    1.39    0.38
 -29  -1   9    1.85    0.41
 -30   0   9   -0.19    0.30
  31  -1  -9    0.18    0.41
 -31   1   9   -0.31    0.30
  32  -2  -9   -0.09    0.41
 -32   2   9    0.15    0.33
  33  -3  -9   -0.17    0.44
 -23  -7   8    0.68    0.30
 -24  -6   8    0.77    0.31
 -25  -5   8   -0.10    0.27
 -26  -4   8   -0.04    0.28
 -27  -3   8    0.38    0.29
 -28  -2   8   -0.18    0.28
 -29  -1   8    0.78    0.33
 -29  -1   8    1.25    0.27
  30   0  -8    0.50    0.39
 -30   0   8    1.09    0.36
  31  -1  -8    0.35    0.42
 -31   1   8    0.67    0.35
  32  -2  -8   -0.01    0.41
 -32   2   8   -0.23    0.31
  33  -3  -8    0.90    0.46
 -23  -7   7    0.61    0.29
 -24  -6   7    0.16    0.26
 -25  -5   7    0.15    0.27
 -26  -4   7    0.95    0.33
 -27  -3   7   -0.14    0.25
 -28  -2   7   -0.38    0.26
 -29  -1   7   -0.13    0.23
 -29  -1   7    0.25    0.29
  30   0  -7    0.07    0.36
 -30   0   7   -0.24    0.28
  31  -1  -7   -0.13    0.37
 -31   1   7   -0.28    0.29
  32  -2  -7    0.28    0.39
 -32   2   7    0.04    0.32
  33  -3  -7    0.62    0.45
  34  -4  -7   -0.26    0.42
 -23  -7   6    0.00    0.26
 -24  -6   6    0.03    0.25
 -25  -5   6    0.02    0.25
 -26  -4   6    1.92    0.34
 -27  -3   6    1.49    0.34
 -28  -2   6   -0.61    0.23
 -28  -2   6   -0.05    0.26
  29   1  -6    1.08    0.38
 -29  -1   6    0.72    0.25
 -29  -1   6    0.61    0.31
  30   0  -6    5.48    0.56
 -30   0   6    5.16    0.53
  31  -1  -6   -0.01    0.36
 -31   1   6    0.13    0.29
  32  -2  -6   -0.37    0.37
 -32   2   6    0.32    0.32
  33  -3  -6    0.58    0.44
  34  -4  -6    0.03    0.44
 -22  -8   5   -0.49    0.28
 -23  -7   5    0.97    0.31
 -24  -6   5    0.95    0.29
 -25  -5   5    0.15    0.26
 -26  -4   5    0.83    0.28
 -27  -3   5    0.08    0.26
 -28  -2   5    1.40    0.33
 -28  -2   5    0.52    0.27
  29   1  -5   -0.22    0.32
 -29  -1   5    0.19    0.23
 -29  -1   5   -0.15    0.25
  30   0  -5    0.46    0.36
 -30   0   5    0.22    0.28
  31  -1  -5    1.60    0.42
 -31   1   5    1.32    0.36
  32  -2  -5    2.53    0.48
 -32   2   5    2.83    0.42
  33  -3  -5    0.50    0.41
  34  -4  -5    0.44    0.44
 -22  -8   4   -0.47    0.29
 -23  -7   4    5.39    0.48
 -24  -6   4    0.03    0.25
 -25  -5   4    0.73    0.28
 -26  -4   4    0.26    0.24
 -27  -3   4    1.02    0.28
 -28  -2   4   -0.43    0.24
 -28  -2   4   -0.28    0.24
  29   1  -4    1.17    0.36
 -29  -1   4    0.59    0.28
 -29  -1   4    0.60    0.26
  30   0  -4    0.47    0.36
 -30   0   4    0.33    0.27
  31  -1  -4    0.59    0.38
 -31   1   4    1.21    0.33
  32  -2  -4   -0.12    0.36
 -32   2   4   -0.05    0.27
  33  -3  -4    0.01    0.39
  34  -4  -4    0.23    0.42
 -22  -8   3    0.19    0.32
 -23  -7   3   -0.35    0.29
 -24  -6   3    0.15    0.27
 -25  -5   3    2.79    0.35
 -26  -4   3    0.21    0.24
 -27  -3   3   -0.09    0.23
  28   2  -3    2.22    0.41
 -28  -2   3    1.82    0.34
 -28  -2   3    1.88    0.32
  29   1  -3    1.45    0.36
 -29  -1   3    1.10    0.31
 -29  -1   3    1.25    0.30
  30   0  -3   -0.04    0.33
 -30   0   3    0.21    0.25
  31  -1  -3    1.03    0.39
 -31   1   3    0.93    0.31
  32  -2  -3   -0.11    0.35
 -32   2   3    0.02    0.27
  33  -3  -3    0.82    0.42
  34  -4  -3    0.99    0.47
 -22  -8   2   -0.39    0.32
 -23  -7   2   -0.17    0.29
 -24  -6   2    0.98    0.31
 -25  -5   2   -0.16    0.26
 -26  -4   2    0.20    0.24
 -27  -3   2   -0.02    0.23
 -27  -3   2   -0.76    0.26
  28   2  -2    0.46    0.35
 -28  -2   2    1.20    0.30
 -28  -2   2    0.37    0.28
  29   1  -2    0.05    0.32
 -29  -1   2   -0.37    0.24
 -29  -1   2    0.28    0.26
  30   0  -2    2.64    0.42
 -30   0   2    2.49    0.36
  31  -1  -2    0.41    0.35
 -31   1   2    0.61    0.29
  32  -2  -2   -0.05    0.35
  33  -3  -2    4.69    0.56
  34  -4  -2    0.76    0.45
 -22  -8   1    0.13    0.34
 -23  -7   1    0.94    0.34
 -24  -6   1    0.45    0.30
 -25  -5   1    0.58    0.29
 -26  -4   1    0.77    0.29
 -27  -3   1   -0.55    0.27
 -27  -3   1    0.08    0.26
  28   2  -1    0.36    0.35
 -28  -2   1    0.31    0.25
 -28  -2   1   -0.26    0.27
  29   1  -1    3.98    0.49
 -29  -1   1    3.66    0.40
 -29  -1   1    3.33    0.41
  30   0  -1   -0.14    0.33
 -30   0   1    1.25    0.32
  31  -1  -1    0.28    0.34
  32  -2  -1    2.25    0.44
  33  -3  -1    0.98    0.42
  34  -4  -1   -0.05    0.40
 -22  -8   0   -0.19    0.33
 -23  -7   0    2.42    0.41
 -24  -6   0   -0.40    0.27
 -25  -5   0   -0.11    0.27
 -26  -4   0   -0.29    0.26
 -27  -3   0    0.25    0.28
 -27  -3   0   -0.39    0.29
  28   2   0    3.36    0.46
 -28  -2   0    1.50    0.35
 -28  -2   0    2.16    0.36
  29   1   0   -0.07    0.35
 -29  -1   0   -0.04    0.29
 -29  -1   0    0.01    0.26
  30   0   0    2.87    0.47
 -30   0   0    2.64    0.39
  31  -1   0    0.40    0.37
 -31   1   0    0.98    0.33
  32  -2   0   -0.17    0.36
  33  -3   0    0.60    0.41
  34  -4   0    0.36    0.43
 -23  -7  -1    1.69    0.40
 -24  -6  -1    0.09    0.32
 -25  -5  -1   -0.03    0.28
 -26  -4  -1    0.26    0.29
 -27  -3  -1   -0.09    0.27
 -27  -3  -1   -0.63    0.31
  28   2   1    0.03    0.35
 -28  -2  -1   -0.11    0.28
 -28  -2  -1   -0.36    0.29
  29   1   1    0.19    0.36
 -29  -1  -1    0.50    0.29
  30   0   1   -0.73    0.34
 -30   0  -1   -0.19    0.26
  31  -1   1   -0.27    0.34
 -31   1  -1   -0.05    0.28
  32  -2   1    0.46    0.40
  33  -3   1   -0.21    0.38
  34  -4   1    3.23    0.56
 -22  -8  -2   -0.40    0.36
 -23  -7  -2    0.13    0.35
 -24  -6  -2    1.59    0.39
 -25  -5  -2    0.16    0.31
 -26  -4  -2    0.22    0.30
 -27  -3  -2    0.20    0.36
 -27  -3  -2    1.37    0.34
  28   2   2    0.16    0.38
 -28  -2  -2   -0.30    0.34
 -28  -2  -2    0.05    0.29
  29   1   2    7.18    0.64
 -29  -1  -2    6.34    0.54
  30   0   2    0.51    0.38
 -30   0  -2    0.61    0.31
  31  -1   2    0.81    0.41
 -31   1  -2    0.69    0.32
  32  -2   2    0.28    0.40
  33  -3   2    0.02    0.42
  34  -4   2    0.28    0.46
 -22  -8  -3    0.01    0.37
 -23  -7  -3    0.15    0.37
 -24  -6  -3    0.36    0.34
 -25  -5  -3   -0.08    0.32
 -26  -4  -3   -0.41    0.30
 -27  -3  -3    0.17    0.38
 -27  -3  -3    0.98    0.35
  28   2   3   -0.21    0.38
 -28  -2  -3   -0.14    0.28
  29   1   3   -0.02    0.38
 -29  -1  -3    0.03    0.31
  30   0   3    0.19    0.39
 -30   0  -3   -0.28    0.28
  31  -1   3    4.27    0.55
  32  -2   3    0.20    0.43
  33  -3   3   -0.49    0.42
  34  -4   3    0.20    0.48
 -23  -7  -4   -0.20    0.38
 -24  -6  -4    1.48    0.43
 -25  -5  -4    0.20    0.33
 -26  -4  -4    0.41    0.34
 -27  -3  -4    0.58    0.34
  28   2   4    3.76    0.58
 -28  -2  -4    3.84    0.50
  29   1   4    0.47    0.43
 -29  -1  -4    0.00    0.32
  30   0   4   -0.25    0.39
 -30   0  -4    0.00    0.30
  31  -1   4    0.10    0.42
  32  -2   4   -0.01    0.43
  33  -3   4   -0.24    0.44
 -23  -7  -5   -0.29    0.40
 -24  -6  -5   -0.12    0.39
 -25  -5  -5    0.20    0.36
 -26  -4  -5   -0.37    0.31
 -27  -3  -5    0.23    0.33
  28   2   5    0.57    0.44
 -28  -2  -5    1.01    0.38
  29   1   5    1.84    0.52
 -29  -1  -5    2.54    0.46
  30   0   5   -0.31    0.40
 -30   0  -5   -0.41    0.31
  31  -1   5   -0.25    0.44
  32  -2   5    0.55    0.48
  33  -3   5    0.25    0.49
 -24  -6  -6   -0.25    0.37
 -25  -5  -6    0.07    0.38
 -26  -4  -6   -0.44    0.34
 -27  -3  -6    0.28    0.35
  28   2   6   -0.24    0.45
 -28  -2  -6   -0.04    0.34
  29   1   6    0.22    0.46
 -29  -1  -6    0.65    0.36
  30   0   6   -0.82    0.42
  31  -1   6   -0.12    0.46
  32  -2   6    0.08    0.49
 -24  -6  -7   -0.11    0.40
 -25  -5  -7   -0.24    0.38
 -26  -4  -7    0.06    0.39
 -27  -3  -7    0.28    0.39
  28   2   7    0.58    0.51
 -28  -2  -7    0.28    0.37
  29   1   7    0.82    0.51
 -29  -1  -7    0.93    0.42
  30   0   7   -0.37    0.46
  31  -1   7   -0.12    0.47
  32  -2   7    0.33    0.51
 -25  -5  -8    0.48    0.45
 -26  -4  -8   -0.36    0.39
 -27  -3  -8    0.41    0.41
  28   2   8   -0.37    0.51
 -28  -2  -8   -0.02    0.38
  29   1   8    0.26    0.54
  30   0   8   -0.21    0.50
  31  -1   8    0.40    0.50
 -26  -4  -9    0.32    0.44
 -27  -3  -9    0.26    0.43
  28   2   9   -0.62    0.53
 -28  -2  -9   -0.73    0.38
  29   1   9    0.69    0.57
  30   0   9   -0.26    0.55
 -29  -3  12    0.18    0.34
 -30  -2  12    0.68    0.39
 -31  -1  12    0.50    0.39
 -32   0  12    0.35    0.37
 -28  -4  11    0.37    0.35
 -29  -3  11   -0.35    0.32
 -30  -2  11    0.28    0.35
 -31  -1  11    0.57    0.37
 -32   0  11    0.08    0.37
 -33   1  11   -0.37    0.36
 -27  -5  10   -0.35    0.28
 -28  -4  10    0.77    0.35
 -29  -3  10    1.25    0.39
 -30  -2  10    0.33    0.34
 -31  -1  10   -0.06    0.33
 -32   0  10    0.99    0.40
 -33   1  10    0.29    0.36
  34  -2 -10   -0.01    0.48
 -34   2  10    0.21    0.39
 -26  -6   9   -0.03    0.30
 -27  -5   9    0.14    0.30
 -28  -4   9   -0.05    0.31
 -29  -3   9    0.18    0.31
 -30  -2   9    1.47    0.40
 -31  -1   9   -0.16    0.31
 -32   0   9   -0.22    0.31
  33  -1  -9   -0.02    0.43
 -33   1   9    0.18    0.36
  34  -2  -9    5.42    0.67
 -34   2   9    5.43    0.62
 -26  -6   8   -0.18    0.28
 -27  -5   8   -0.11    0.30
 -28  -4   8   -0.30    0.27
 -29  -3   8    0.07    0.28
 -30  -2   8    2.29    0.41
 -31  -1   8    1.36    0.38
 -32   0   8    0.47    0.34
  33  -1  -8    0.99    0.46
 -33   1   8    0.80    0.38
  34  -2  -8    0.39    0.47
 -34   2   8   -0.04    0.35
  35  -3  -8    0.12    0.48
 -25  -7   7   -0.02    0.29
 -26  -6   7    0.06    0.27
 -27  -5   7    1.64    0.35
 -28  -4   7   -0.09    0.28
 -29  -3   7    0.40    0.31
 -30  -2   7   -0.33    0.28
 -31  -1   7   -0.15    0.29
  32   0  -7   -0.14    0.37
 -32   0   7   -0.12    0.31
  33  -1  -7   -0.02    0.40
 -33   1   7    0.24    0.34
  34  -2  -7    0.74    0.45
 -34   2   7    0.75    0.38
  35  -3  -7    0.32    0.47
 -25  -7   6    0.77    0.31
 -26  -6   6    0.18    0.27
 -27  -5   6    2.00    0.35
 -28  -4   6    1.29    0.33
 -29  -3   6   -0.03    0.27
 -30  -2   6    0.03    0.28
 -31  -1   6    0.54    0.31
  32   0  -6    5.27    0.58
 -32   0   6    4.72    0.53
  33  -1  -6   -0.40    0.37
 -33   1   6    0.11    0.30
  34  -2  -6    0.46    0.44
 -34   2   6    0.50    0.36
  35  -3  -6    0.85    0.48
 -25  -7   5    0.11    0.30
 -26  -6   5    0.36    0.28
 -27  -5   5    0.41    0.28
 -28  -4   5    0.06    0.26
 -29  -3   5   -0.16    0.26
 -30  -2   5    0.65    0.29
 -30  -2   5    1.59    0.35
  31   1  -5    1.28    0.40
 -31  -1   5    1.32    0.36
  32   0  -5   -0.36    0.35
 -32   0   5    0.04    0.28
  33  -1  -5    0.12    0.38
 -33   1   5   -0.03    0.30
  34  -2  -5   10.21    0.76
  35  -3  -5    0.01    0.46
 -25  -7   4    0.19    0.31
 -26  -6   4    0.03    0.26
 -27  -5   4    0.16    0.27
 -28  -4   4    1.57    0.32
 -29  -3   4    6.35    0.51
 -30  -2   4   -0.61    0.26
 -30  -2   4   -0.05    0.27
  31   1  -4    1.04    0.37
 -31  -1   4    0.96    0.32
 -31  -1   4    0.24    0.29
  32   0  -4   -0.13    0.35
 -32   0   4    0.12    0.29
  33  -1  -4   -0.37    0.36
 -33   1   4   -0.37    0.26
  34  -2  -4    0.04    0.43
  35  -3  -4    3.99    0.59
 -24  -8   3    0.20    0.35
 -25  -7   3    0.11    0.30
 -26  -6   3   -0.18    0.29
 -27  -5   3    1.73    0.34
 -28  -4   3   -0.25    0.24
 -29  -3   3    0.99    0.31
 -30  -2   3    3.16    0.41
 -30  -2   3    4.81    0.47
  31   1  -3    0.36    0.35
 -31  -1   3    0.71    0.30
  32   0  -3    0.58    0.36
 -32   0   3   -0.25    0.27
  33  -1  -3    0.63    0.39
 -33   1   3    1.50    0.35
  34  -2  -3   -0.11    0.40
  35  -3  -3   -0.20    0.44
  36  -4  -3    0.39    0.47
 -24  -8   2   -0.53    0.33
 -25  -7   2    0.05    0.31
 -26  -6   2    0.90    0.34
 -27  -5   2   -0.23    0.28
 -28  -4   2    1.16    0.31
 -29  -3   2    0.55    0.29
  30   2  -2    0.33    0.39
 -30  -2   2    0.88    0.31
 -30  -2   2    0.26    0.30
  31   1  -2    0.43    0.37
 -31  -1   2    0.53    0.29
  32   0  -2    7.52    0.62
 -32   0   2    6.81    0.56
  33  -1  -2    0.01    0.35
 -33   1   2   -0.06    0.29
  34  -2  -2   -0.10    0.38
  35  -3  -2    3.46    0.55
  36  -4  -2   -0.16    0.43
 -24  -8   1    0.62    0.37
 -25  -7   1    0.33    0.32
 -26  -6   1    4.16    0.47
 -27  -5   1    0.73    0.32
 -29  -3   1    0.51    0.34
 -29  -3   1    1.96    0.37
  30   2  -1    0.09    0.35
 -30  -2   1   -0.26    0.29
 -30  -2   1    0.52    0.30
  31   1  -1   -0.08    0.35
 -31  -1   1    0.53    0.29
  32   0  -1   -0.56    0.35
 -32   0   1   -0.22    0.28
  33  -1  -1    0.13    0.37
 -33   1   1    0.12    0.30
  34  -2  -1    0.64    0.40
  35  -3  -1    0.07    0.42
  36  -4  -1   -0.31    0.42
 -24  -8   0   -0.05    0.35
 -25  -7   0    0.30    0.35
 -26  -6   0   -0.11    0.31
 -27  -5   0    0.33    0.30
 -28  -4   0    0.47    0.31
 -29  -3   0    3.02    0.42
 -29  -3   0    1.25    0.38
  30   2   0    0.82    0.40
 -30  -2   0    0.13    0.34
 -30  -2   0    2.03    0.39
  31   1   0   -0.04    0.37
 -31  -1   0    0.60    0.32
  32   0   0    0.37    0.39
 -32   0   0    1.23    0.35
  33  -1   0    0.85    0.41
 -33   1   0    1.36    0.36
  34  -2   0    3.34    0.55
  35  -3   0    0.48    0.44
 -25  -7  -1    0.01    0.35
 -26  -6  -1    0.85    0.37
 -27  -5  -1   -0.14    0.30
 -28  -4  -1    4.61    0.49
 -29  -3  -1   -0.51    0.34
 -29  -3  -1   -0.28    0.28
  30   2   1    2.81    0.50
 -30  -2  -1    2.79    0.43
  31   1   1    0.06    0.37
 -31  -1  -1    0.24    0.31
  32   0   1   -0.25    0.37
 -32   0  -1   -0.17    0.30
  33  -1   1    0.70    0.42
  34  -2   1    4.06    0.58
  35  -3   1    0.36    0.45
 -25  -7  -2   -0.07    0.36
 -26  -6  -2    2.12    0.44
 -27  -5  -2    0.75    0.36
 -28  -4  -2    0.18    0.32
 -29  -3  -2    2.33    0.42
 -29  -3  -2    1.10    0.42
  30   2   2    0.41    0.42
 -30  -2  -2    0.73    0.33
  31   1   2    0.27    0.40
 -31  -1  -2    0.74    0.34
  32   0   2    0.04    0.38
 -32   0  -2   -0.35    0.28
  33  -1   2    0.58    0.44
  34  -2   2   -0.41    0.42
  35  -3   2    1.03    0.51
 -25  -7  -3   -0.71    0.36
 -26  -6  -3   -0.02    0.34
 -27  -5  -3    0.04    0.34
 -28  -4  -3    0.43    0.35
 -29  -3  -3    1.45    0.39
  30   2   3    0.16    0.42
 -30  -2  -3    0.40    0.34
  31   1   3    5.52    0.64
 -31  -1  -3    5.74    0.58
  32   0   3   -0.19    0.39
 -32   0  -3    0.09    0.31
  33  -1   3    0.18    0.44
  34  -2   3   -0.16    0.43
  35  -3   3    0.07    0.47
 -25  -7  -4    0.47    0.44
 -27  -5  -4    0.06    0.33
 -28  -4  -4    0.44    0.35
 -29  -3  -4    0.18    0.33
  30   2   4    0.92    0.45
 -30  -2  -4   -0.01    0.33
  31   1   4   -0.45    0.41
 -31  -1  -4   -0.36    0.31
  32   0   4   -0.36    0.42
 -32   0  -4    0.22    0.33
  33  -1   4    0.66    0.48
  34  -2   4    0.15    0.47
 -26  -6  -5   -0.01    0.39
 -27  -5  -5    0.09    0.37
 -28  -4  -5    4.08    0.56
 -29  -3  -5   -0.28    0.32
  30   2   5   -0.13    0.44
 -30  -2  -5   -0.08    0.33
  31   1   5    0.22    0.45
 -31  -1  -5    0.34    0.35
  32   0   5    0.10    0.46
  33  -1   5    1.12    0.55
  34  -2   5   -0.01    0.49
 -26  -6  -6    0.45    0.43
 -27  -5  -6   -0.15    0.39
 -28  -4  -6    0.32    0.39
 -29  -3  -6    0.60    0.40
  30   2   6   -0.37    0.48
 -30  -2  -6   -0.16    0.36
  31   1   6    0.66    0.49
 -31  -1  -6    0.34    0.38
  32   0   6    0.52    0.49
  33  -1   6    0.42    0.52
 -27  -5  -7   -0.23    0.41
 -28  -4  -7    0.50    0.43
 -29  -3  -7    0.38    0.41
  30   2   7   -0.27    0.52
 -30  -2  -7   -0.27    0.38
  31   1   7    0.04    0.51
  32   0   7   -0.19    0.50
 -28  -4  -8   -0.52    0.41
 -29  -3  -8    0.74    0.46
  30   2   8    0.72    0.57
 -30  -2  -8    1.09    0.48
  31   1   8   -0.51    0.52
 -31  -3  11    1.08    0.40
 -32  -2  11    2.13    0.48
 -33  -1  11    0.54    0.39
 -30  -4  10    0.35    0.34
 -31  -3  10   -0.41    0.32
 -32  -2  10    0.40    0.37
 -33  -1  10    0.25    0.35
 -34   0  10    0.11    0.37
 -29  -5   9    1.65    0.39
 -30  -4   9    0.23    0.33
 -31  -3   9    1.30    0.40
 -32  -2   9    0.01    0.34
 -33  -1   9    0.03    0.34
 -34   0   9    0.14    0.34
 -35   1   9    0.00    0.37
 -28  -6   8    0.14    0.30
 -29  -5   8    0.08    0.31
 -30  -4   8    0.64    0.34
 -31  -3   8    0.30    0.32
 -32  -2   8   -0.01    0.33
 -33  -1   8    0.88    0.39
 -34   0   8   -0.01    0.35
  35  -1  -8   -0.35    0.43
 -35   1   8   -0.42    0.34
  36  -2  -8   -0.23    0.48
 -28  -6   7    0.62    0.31
 -29  -5   7    1.01    0.34
 -30  -4   7    0.01    0.29
 -31  -3   7    1.20    0.37
 -32  -2   7    0.29    0.34
 -33  -1   7    0.29    0.34
 -34   0   7   -0.24    0.32
  35  -1  -7   -0.23    0.44
 -35   1   7   -0.07    0.36
  36  -2  -7    0.00    0.48
 -28  -6   6    0.08    0.27
 -29  -5   6    0.96    0.32
 -30  -4   6   -0.07    0.27
 -31  -3   6    1.24    0.37
 -32  -2   6   -0.16    0.30
 -33  -1   6   -0.10    0.29
  34   0  -6   -0.32    0.39
 -34   0   6    0.47    0.34
  35  -1  -6   -0.08    0.42
 -35   1   6   -0.20    0.32
  36  -2  -6   -0.30    0.44
 -27  -7   5    0.36    0.32
 -28  -6   5   -0.14    0.27
 -29  -5   5    1.29    0.34
 -30  -4   5    0.40    0.29
 -31  -3   5    0.83    0.32
 -32  -2   5    3.06    0.43
 -33  -1   5    0.22    0.30
  34   0  -5   -0.09    0.39
 -34   0   5   -0.29    0.28
  35  -1  -5    0.85    0.45
 -35   1   5    1.36    0.39
  36  -2  -5   -0.39    0.44
  37  -3  -5   -0.08    0.47
 -27  -7   4    0.11    0.32
 -28  -6   4    0.34    0.31
 -29  -5   4    0.15    0.29
 -30  -4   4    0.95    0.32
 -31  -3   4    0.30    0.29
 -32  -2   4    0.07    0.27
  33   1  -4   -0.39    0.33
 -33  -1   4   -0.06    0.28
  34   0  -4    1.09    0.41
 -34   0   4    1.54    0.38
  35  -1  -4   -0.35    0.40
 -35   1   4    0.06    0.30
  36  -2  -4   -0.26    0.43
  37  -3  -4   -0.59    0.44
 -27  -7   3    0.17    0.32
 -28  -6   3    0.69    0.35
 -29  -5   3    3.74    0.44
 -30  -4   3    0.32    0.28
 -31  -3   3   -0.13    0.26
 -32  -2   3    0.15    0.27
  33   1  -3    1.36    0.43
 -33  -1   3    0.57    0.32
  34   0  -3   -0.72    0.35
 -34   0   3    0.09    0.29
  35  -1  -3   -0.31    0.38
 -35   1   3    0.09    0.31
  36  -2  -3    0.36    0.44
  37  -3  -3   -0.07    0.45
 -27  -7   2    1.22    0.39
 -28  -6   2   -0.44    0.30
 -29  -5   2   -0.32    0.29
 -30  -4   2    0.75    0.31
 -31  -3   2    0.73    0.31
 -32  -2   2   -0.08    0.27
  33   1  -2   -0.23    0.37
 -33  -1   2   -0.30    0.28
  34   0  -2    2.41    0.48
 -34   0   2    2.90    0.43
  35  -1  -2    1.85    0.48
 -35   1   2    1.29    0.38
  36  -2  -2    0.16    0.41
  37  -3  -2   -0.18    0.41
 -27  -7   1   -0.10    0.34
 -28  -6   1    0.41    0.34
 -29  -5   1   -0.26    0.30
 -30  -4   1    2.21    0.39
 -31  -3   1   -0.09    0.29
 -32  -2   1    2.23    0.41
  33   1  -1    0.20    0.40
 -33  -1   1    0.18    0.31
  34   0  -1    0.06    0.38
 -34   0   1   -0.28    0.29
  35  -1  -1   -0.47    0.38
 -35   1   1   -0.20    0.32
  36  -2  -1    2.43    0.53
  37  -3  -1    0.28    0.44
 -27  -7   0   -0.21    0.34
 -28  -6   0    0.28    0.35
 -29  -5   0   -0.01    0.32
 -30  -4   0    0.32    0.31
 -31  -3   0    2.84    0.43
 -32  -2   0    0.13    0.31
  33   1   0    0.95    0.42
 -33  -1   0    1.00    0.37
  34   0   0    0.28    0.40
 -34   0   0   -0.16    0.30
  35  -1   0   -0.50    0.39
  36  -2   0   -0.01    0.46
  37  -3   0   -0.58    0.42
 -27  -7  -1   -0.41    0.36
 -28  -6  -1    0.43    0.36
 -29  -5  -1    3.84    0.49
 -30  -4  -1    0.20    0.32
 -31  -3  -1   -0.58    0.28
  32   2   1    0.20    0.39
 -32  -2  -1   -0.18    0.31
  33   1   1   -0.11    0.39
 -33  -1  -1    1.43    0.40
  34   0   1   -0.57    0.37
 -34   0  -1   -0.41    0.30
  35  -1   1    4.41    0.62
  36  -2   1    0.12    0.45
 -27  -7  -2    1.45    0.46
 -28  -6  -2   -0.13    0.37
 -29  -5  -2   -0.08    0.34
 -30  -4  -2   -0.46    0.30
 -31  -3  -2    0.19    0.33
  32   2   2    0.88    0.45
 -32  -2  -2    0.62    0.35
  33   1   2    0.29    0.41
 -33  -1  -2    0.58    0.34
  34   0   2    0.49    0.42
 -34   0  -2    1.75    0.43
  35  -1   2   -0.02    0.44
  36  -2   2   -0.13    0.43
 -28  -6  -3    0.32    0.40
 -29  -5  -3   -0.32    0.35
 -30  -4  -3    0.74    0.38
 -31  -3  -3    0.52    0.37
  32   2   3    0.35    0.43
 -32  -2  -3    0.13    0.35
  33   1   3    0.65    0.48
 -33  -1  -3    1.05    0.41
  34   0   3    0.06    0.44
 -34   0  -3   -0.23    0.34
  35  -1   3    1.30    0.52
  36  -2   3    0.17    0.45
 -28  -6  -4   -0.41    0.37
 -29  -5  -4    1.94    0.48
 -30  -4  -4   -0.69    0.34
 -31  -3  -4   -0.39    0.35
  32   2   4   -0.54    0.44
 -32  -2  -4   -0.30    0.35
  33   1   4    1.03    0.55
 -33  -1  -4    0.03    0.37
  34   0   4   -0.25    0.48
  35  -1   4    0.60    0.50
 -29  -5  -5    0.07    0.40
 -30  -4  -5   -0.19    0.39
 -31  -3  -5   -0.28    0.35
  32   2   5    0.59    0.50
 -32  -2  -5    0.36    0.37
  33   1   5    0.38    0.51
 -33  -1  -5    0.42    0.40
  34   0   5   -0.31    0.47
  35  -1   5   -0.15    0.50
 -30  -4  -6    0.44    0.41
 -31  -3  -6    0.07    0.39
  32   2   6    0.48    0.53
 -32  -2  -6   -0.21    0.39
  33   1   6    0.07    0.50
  34   0   6    3.23    0.66
 -31  -3  -7   -0.34    0.41
  32   2   7    0.06    0.55
 -32  -2  -7   -0.14    0.41
 -33  -3  10    0.25    0.37
 -34  -2  10    0.31    0.39
 -32  -4   9   -0.07    0.35
 -33  -3   9    0.32    0.37
 -34  -2   9    5.27    0.62
 -35  -1   9    0.14    0.39
 -36   0   9    0.33    0.38
 -31  -5   8    0.53    0.35
 -32  -4   8    1.06    0.39
 -33  -3   8    1.27    0.42
 -34  -2   8    0.45    0.38
 -35  -1   8    0.28    0.38
 -36   0   8    0.08    0.38
 -31  -5   7    0.05    0.32
 -32  -4   7    0.52    0.36
 -33  -3   7    0.08    0.31
 -34  -2   7    0.59    0.36
 -35  -1   7    0.09    0.32
 -36   0   7    0.19    0.37
  37  -1  -7   -0.18    0.48
 -37   1   7   -0.01    0.37
 -30  -6   6    0.45    0.33
 -31  -5   6    1.09    0.36
 -32  -4   6   -0.24    0.29
 -33  -3   6    1.12    0.37
 -34  -2   6    0.67    0.36
 -35  -1   6   -0.25    0.31
 -36   0   6    1.26    0.43
  37  -1  -6    1.14    0.52
 -37   1   6    1.13    0.40
 -30  -6   5    0.14    0.31
 -31  -5   5   -0.03    0.30
 -32  -4   5   -0.12    0.29
 -33  -3   5    0.37    0.31
 -34  -2   5    9.50    0.68
 -35  -1   5    2.20    0.42
  36   0  -5   -0.45    0.39
 -36   0   5    0.08    0.32
  37  -1  -5   -0.10    0.45
 -37   1   5    0.01    0.35
  38  -2  -5   -0.41    0.45
 -30  -6   4   -0.36    0.31
 -31  -5   4    0.31    0.31
 -32  -4   4    0.27    0.30
 -33  -3   4    0.07    0.30
 -34  -2   4    0.05    0.32
 -35  -1   4    0.31    0.31
  36   0  -4    1.88    0.50
 -36   0   4    2.01    0.43
  37  -1  -4    0.58    0.45
 -37   1   4    0.49    0.36
  38  -2  -4   -0.66    0.45
 -30  -6   3    0.18    0.32
 -31  -5   3    1.01    0.36
 -32  -4   3    0.43    0.30
 -33  -3   3    0.57    0.33
 -34  -2   3    0.20    0.31
 -35  -1   3    0.46    0.32
  36   0  -3   -0.74    0.40
 -36   0   3   -0.38    0.32
  37  -1  -3    0.90    0.46
 -37   1   3    1.16    0.40
  38  -2  -3    0.25    0.44
 -30  -6   2   -0.64    0.33
 -31  -5   2    0.35    0.32
 -32  -4   2    0.43    0.31
 -33  -3   2    4.24    0.51
 -34  -2   2   -0.05    0.30
  35   1  -2    2.08    0.50
 -35  -1   2    1.58    0.40
  36   0  -2    8.62    0.73
 -36   0   2    8.06    0.66
  37  -1  -2   -0.27    0.44
  38  -2  -2   -0.33    0.43
 -30  -6   1   -0.57    0.34
 -31  -5   1   -0.17    0.31
 -32  -4   1    1.05    0.38
 -33  -3   1    1.32    0.42
 -34  -2   1    0.92    0.37
  35   1  -1   -0.23    0.41
 -35  -1   1    0.11    0.34
  36   0  -1   -0.66    0.43
 -36   0   1   -0.24    0.35
  38  -2  -1    0.40    0.47
 -30  -6   0    0.46    0.37
 -31  -5   0    0.03    0.33
 -32  -4   0    0.15    0.34
 -33  -3   0    1.20    0.41
 -34  -2   0    3.06    0.48
  35   1   0    0.29    0.43
 -35  -1   0    0.06    0.33
  36   0   0   -0.76    0.41
 -36   0   0   -0.47    0.32
  37  -1   0    0.20    0.46
  38  -2   0    0.14    0.47
 -30  -6  -1    0.08    0.38
 -31  -5  -1   -0.13    0.34
 -32  -4  -1   -0.11    0.33
 -33  -3  -1   -0.31    0.32
 -34  -2  -1    3.59    0.52
  35   1   1    3.23    0.59
 -35  -1  -1    3.16    0.50
  36   0   1   -0.42    0.42
 -36   0  -1   -0.16    0.35
  37  -1   1    1.84    0.54
 -30  -6  -2    0.13    0.39
 -31  -5  -2    0.67    0.40
 -32  -4  -2   -0.19    0.35
 -33  -3  -2   -0.11    0.33
 -34  -2  -2   -0.23    0.34
  35   1   2   -0.29    0.43
 -35  -1  -2    0.04    0.38
  36   0   2    4.42    0.64
  37  -1   2    1.50    0.51
 -31  -5  -3    0.21    0.38
 -32  -4  -3    2.42    0.52
 -33  -3  -3    0.17    0.39
 -34  -2  -3   -0.22    0.34
  35   1   3    1.20    0.54
 -35  -1  -3    1.95    0.45
  36   0   3   -0.13    0.46
 -31  -5  -4   -0.26    0.38
 -32  -4  -4   -0.14    0.39
 -33  -3  -4    0.26    0.39
 -34  -2  -4   -0.05    0.38
  35   1   4    0.42    0.52
 -35  -1  -4   -0.11    0.37
  36   0   4   -0.32    0.50
 -32  -4  -5    0.12    0.42
 -33  -3  -5   -0.30    0.38
 -34  -2  -5   -0.01    0.38
  35   1   5    0.01    0.49
 -35  -3   8    0.54    0.39
 -36  -2   8   -0.27    0.36
 -34  -4   7   -0.28    0.32
 -35  -3   7   -0.05    0.35
 -36  -2   7    0.53    0.39
 -37  -1   7   -0.20    0.36
 -33  -5   6   -0.04    0.33
 -34  -4   6   -0.14    0.31
 -35  -3   6    0.85    0.41
 -36  -2   6   -0.23    0.33
 -37  -1   6    1.81    0.45
 -38   0   6    2.97    0.52
 -33  -5   5    1.87    0.42
 -34  -4   5   -0.03    0.31
 -35  -3   5    0.13    0.33
 -36  -2   5   -0.01    0.32
 -37  -1   5    0.02    0.33
 -38   0   5    0.22    0.35
 -33  -5   4   -0.13    0.33
 -34  -4   4    0.23    0.32
 -35  -3   4    3.24    0.49
 -36  -2   4   -0.18    0.31
 -37  -1   4   -0.20    0.33
  38   0  -4    0.16    0.46
 -38   0   4    0.46    0.37
 -33  -5   3   -0.21    0.32
 -34  -4   3    2.02    0.44
 -35  -3   3   -0.18    0.33
 -36  -2   3    0.31    0.34
 -37  -1   3    1.11    0.41
  38   0  -3    0.22    0.46
 -38   0   3   -0.03    0.35
  39  -1  -3    0.72    0.50
 -33  -5   2    0.60    0.36
 -34  -4   2    0.37    0.37
 -35  -3   2    3.00    0.49
 -36  -2   2    0.20    0.35
 -37  -1   2   -0.06    0.36
  38   0  -2    0.21    0.46
 -38   0   2   -0.07    0.35
  39  -1  -2   -0.37    0.46
 -33  -5   1    0.93    0.41
 -34  -4   1   -0.04    0.35
 -35  -3   1   -0.03    0.36
 -36  -2   1    2.90    0.49
 -37  -1   1    3.34    0.54
  38   0  -1   -0.30    0.46
 -38   0   1   -0.25    0.35
 -33  -5   0   -0.11    0.34
 -34  -4   0    0.00    0.36
 -35  -3   0   -0.19    0.34
 -36  -2   0    0.38    0.38
 -37  -1   0    0.11    0.39
  38   0   0    0.20    0.47
 -38   0   0    0.02    0.37
 -33  -5  -1   -0.33    0.35
 -34  -4  -1    3.16    0.52
 -35  -3  -1    0.47    0.39
 -36  -2  -1    0.57    0.39
  37   1   1    0.96    0.49
 -37  -1  -1    1.00    0.43
  38   0   1   -0.84    0.42
 -34  -4  -2    0.21    0.41
 -35  -3  -2    1.01    0.41
 -36  -2  -2    0.05    0.38
  37   1   2    0.89    0.53
 -37  -1  -2    0.69    0.42
 -34  -4  -3    0.25    0.42
 -35  -3  -3   -0.06    0.39
 -36  -2  -3    0.09    0.39
 -37  -3   5   -0.44    0.33
 -38  -2   5    0.32    0.36
 -37  -3   4   -0.14    0.34
 -38  -2   4    0.06    0.35
 -36  -4   3   -0.14    0.36
 -37  -3   3   -0.01    0.36
 -38  -2   3    0.15    0.35
 -39  -1   3    0.53    0.38
 -36  -4   2   -0.15    0.36
 -37  -3   2   -0.28    0.35
 -38  -2   2    0.23    0.36
 -39  -1   2   -0.52    0.35
 -36  -4   1   -0.09    0.36
 -37  -3   1    0.57    0.37
 -38  -2   1   -0.02    0.36
 -37  -3   0   -0.35    0.35
 -38  -2   0   -0.21    0.37
   0   0   0    0.00    0.00
;
_shelx_hkl_checksum     23305
_shelx_res_file
;
    shelx.res created by SHELXL-2014/7
TITL 34CLTHALICACID in C2/c COLORLESS PLATE
CELL 0.71073 29.6945 7.7536 13.1248 90.000 98.673 90.000
ZERR 8.00 0.0050 0.0013 0.0021 0.000 0.012 0.000
LATT 7
SYMM -x, y, -z+1/2
SFAC C  H  N  O  Cl
UNIT 112  88  8  32  16
OMIT -3 54
L.S. 40
ACTA
BOND $H
HTAB
CONF
LIST 4
FMAP 2
PLAN 8
TEMP 23.000
SIZE 0.34 0.28 0.16
EQIV $1 -x+1/2, y-1/2, -z+1/2
HTAB O2 O4_$1
HTAB N1 O4
EQIV $2 x, -y+2, z-1/2
HTAB N1 O3_$2
HTAB N1 O3_$1
EQIV $3 x, y-1, z
HTAB C13 O4_$3
OMIT 2   0   0
WGHT    0.050300    2.347800
FVAR       0.06751
MOLE 1
O1    4    0.219679    0.592808    0.414510    11.00000    0.07252    0.06384 =
         0.08833    0.04039    0.03368    0.02069
O2    4    0.235021    0.800238    0.307590    11.00000    0.04147    0.04633 =
         0.04321    0.00768    0.01587    0.00967
AFIX 147
H2    2    0.259015    0.747083    0.309645    11.00000   -1.50000
AFIX   0
O3    4    0.215090    1.157322    0.375612    11.00000    0.04205    0.05443 =
         0.02930   -0.00732    0.00767   -0.00719
O4    4    0.191511    1.130133    0.207570    11.00000    0.04248    0.04233 =
         0.02975    0.00120    0.00993   -0.00292
C1    1    0.208655    0.720416    0.364593    11.00000    0.04936    0.04221 =
         0.03523    0.00241    0.01295    0.00163
C2    1    0.162779    0.802059    0.358275    11.00000    0.04310    0.04429 =
         0.02891    0.00221    0.01340   -0.00271
C3    1    0.153500    0.970793    0.323734    11.00000    0.03502    0.04655 =
         0.02149   -0.00323    0.00807   -0.00189
C4    1    0.109315    1.032435    0.313956    11.00000    0.03890    0.05973 =
         0.04608    0.00218    0.01289    0.00316
AFIX  43
H4    2    0.102891    1.144346    0.290703    11.00000   -1.20000
AFIX   0
C5    1    0.074661    0.928495    0.338582    11.00000    0.03770    0.07858 =
         0.05885    0.00288    0.01606   -0.00022
AFIX  43
H5    2    0.045057    0.970894    0.331562    11.00000   -1.20000
AFIX   0
C6    1    0.083585    0.764266    0.373087    11.00000    0.04654    0.08708 =
         0.06735    0.00115    0.02390   -0.01599
AFIX  43
H6    2    0.060103    0.695675    0.389989    11.00000   -1.20000
AFIX   0
C7    1    0.127322    0.699460    0.383022    11.00000    0.06040    0.05412 =
         0.04931    0.00610    0.02105   -0.01138
AFIX  43
H7    2    0.133192    0.587202    0.406251    11.00000   -1.20000
AFIX   0
C8    1    0.189793    1.093685    0.300265    11.00000    0.03331    0.03581 =
         0.02971   -0.00412    0.01025    0.00456
MOLE 2
CL1   5    0.033312    0.832950    0.066163    11.00000    0.03877    0.10639 =
         0.10410    0.01679    0.01061    0.01539
CL2   5    0.042303    0.440735    0.135585    11.00000    0.06248    0.10524 =
         0.12359    0.02464    0.01494   -0.03036
N1    3    0.205211    0.846611    0.077781    11.00000    0.03887    0.04622 =
         0.02751   -0.00169    0.00610    0.00195
AFIX 137
H1A   2    0.204120    0.946645    0.110575    11.00000   -1.50000
H1B   2    0.205691    0.866244    0.011143    11.00000   -1.50000
H1C   2    0.230255    0.789530    0.104317    11.00000   -1.50000
AFIX   0
C9    1    0.165397    0.744628    0.089693    11.00000    0.03760    0.04287 =
         0.02051   -0.00346    0.00689   -0.00109
C10   1    0.123534    0.824679    0.074041    11.00000    0.04087    0.04389 =
         0.03443    0.00199    0.00738    0.00577
AFIX  43
H10   2    0.121121    0.940298    0.055148    11.00000   -1.20000
AFIX   0
C11   1    0.085374    0.731785    0.086657    11.00000    0.03743    0.06653 =
[truncated: 1,528 more chars]
