# Supplementary material for: Crystal structure of 3,4-di­chloro­anilinium hydrogen phthalate
Source: Acta Crystallogr E Crystallogr Commun. 2015 Jun 3;71(Pt 7):o446. doi: 10.1107/S2056989015010300 (PMC4518937; doi:10.1107/S2056989015010300)
Supplement: Supplementary file 2 [file e-71-0o446-Isup2.hkl]

#
# h,k,l, Fc-squared, Fo-squared, sigma(Fo-squared), status flag
#
data_I
_shelx_title ' 34CLTHALICACID in C2/c COLORLESS PLATE'
_shelx_refln_list_code          4
_shelx_F_calc_maximum      448.01
_exptl_crystal_F_000      1344.00
_reflns_d_resolution_high  0.7828

loop_
 _space_group_symop_operation_xyz
 'x, y, z'
 '-x, y, -z+1/2'
 'x+1/2, y+1/2, z'
 '-x+1/2, y+1/2, -z+1/2'
 '-x, -y, -z'
 'x, -y, z-1/2'
 '-x+1/2, -y+1/2, -z'
 'x+1/2, -y+1/2, z-1/2'

_cell_length_a    29.6945
_cell_length_b     7.7536
_cell_length_c    13.1248
_cell_angle_alpha  90.000
_cell_angle_beta   98.673
_cell_angle_gamma  90.000

_shelx_F_squared_multiplier     1.000

loop_
 _refln_index_h
 _refln_index_k
 _refln_index_l
 _refln_F_squared_calc
 _refln_F_squared_meas
 _refln_F_squared_sigma
 _refln_observed_status
   4   0   0        463.27        236.61        43.88 o
   6   0   0        172.81        172.04        16.85 o
   8   0   0      20700.52      20345.29       400.26 o
  10   0   0          2.14         20.11        17.85 o
  12   0   0      31847.29      30132.44       505.75 o
  14   0   0       2685.27       2346.40        58.52 o
  16   0   0      17276.37      17995.51       314.28 o
  18   0   0       2435.43       2406.84        66.06 o
  20   0   0       1433.15       1193.98        52.17 o
  22   0   0        216.47        225.89        34.11 o
  24   0   0       8920.37       9559.20       192.92 o
  26   0   0       3207.38       3534.00        98.59 o
  28   0   0         22.33         42.73        34.45 o
  30   0   0        508.41        600.82        65.85 o
  32   0   0        264.76        188.01        94.34 o
  34   0   0          3.43          6.27        52.66 o
  36   0   0          2.73        -83.02        55.35 o
   3   1   0      10603.11       9109.75       176.86 o
   5   1   0       4371.50       3904.90        62.59 o
   7   1   0       1125.97        997.90        21.96 o
   9   1   0       1712.01       1705.44        30.69 o
  11   1   0       5442.43       5213.63        76.93 o
  13   1   0        197.46        198.58        16.09 o
  15   1   0        888.44        695.00        27.85 o
  17   1   0        278.09        248.10        20.78 o
  19   1   0        130.57        129.20        42.78 o
  21   1   0        503.01        485.16        30.26 o
  23   1   0       7530.34       7968.95       117.40 o
  25   1   0        157.79        110.86        26.07 o
  27   1   0       1056.86       1207.78        45.16 o
  29   1   0          3.92         -7.05        28.44 o
  31   1   0        112.79        110.41        38.63 o
  33   1   0        210.41        234.81        42.51 o
  35   1   0          0.92        -11.80        47.69 o
  37   1   0        156.46         33.19        65.27 o
   4   2   0       4064.01       4021.78        55.00 o
   6   2   0        910.26        809.76        17.13 o
   8   2   0        381.78        358.25        14.09 o
  10   2   0        979.13        796.85        41.40 o
  12   2   0       1535.46       1621.29        33.31 o
  14   2   0        601.43        571.02        23.79 o
  16   2   0        584.64        689.43        27.22 o
  18   2   0        274.21        214.99        23.18 o
  20   2   0       2044.61       2178.41        53.33 o
  22   2   0        703.18        654.24        35.55 o
  24   2   0        546.93        524.19        35.92 o
  26   2   0        209.14        143.45        29.43 o
  28   2   0        522.97        538.76        58.04 o
  30   2   0        255.33        247.75        73.42 o
  32   2   0         62.64         -1.93        51.54 o
  34   2   0        628.04        699.25        79.34 o
  36   2   0        113.74         44.66        64.28 o
   3   3   0        191.80        219.82        20.56 o
   5   3   0      20686.12      14267.70      4884.23 o
   7   3   0       4095.24       4081.78        83.54 o
   9   3   0        234.66        264.07        15.03 o
  11   3   0       4419.50       4514.29        64.14 o
  13   3   0       6296.90       6440.93        87.62 o
  15   3   0       2208.97       2183.92        46.79 o
  17   3   0       2359.78       2331.74        51.45 o
  19   3   0       1939.43       2006.04        51.40 o
  21   3   0         21.42        -36.68        24.45 o
  23   3   0        422.70        290.44        36.09 o
  25   3   0       1298.79       1060.83       124.88 o
  27   3   0         37.76         13.20        47.57 o
  29   3   0        731.88        619.25       123.98 o
  31   3   0        797.20        732.49       107.51 o
  33   3   0        208.64        197.46        65.82 o
  35   3   0          0.33         22.39        73.50 o
   4   4   0       6625.46       7329.59       128.30 o
   6   4   0        389.15        373.95        23.46 o
   8   4   0       3507.10       3833.02       112.10 o
  10   4   0       1346.91       1491.81        37.27 o
  12   4   0       4774.10       4687.37        98.45 o
  14   4   0          9.40         28.95        16.01 o
  16   4   0        530.68        492.50        33.22 o
  18   4   0         87.40         60.15        36.85 o
  20   4   0         46.36         27.91        39.49 o
  22   4   0        116.54         96.21        41.80 o
  24   4   0        209.91        111.21        44.67 o
  26   4   0         45.32        -29.20        44.27 o
  28   4   0        177.94         94.87        50.91 o
  30   4   0          2.70         63.10        51.54 o
  32   4   0         88.19         58.46        56.23 o
  34   4   0         77.25         35.99        60.56 o
   3   5   0         99.94        102.45        30.72 o
   5   5   0        207.49        209.82        19.45 o
   7   5   0          5.53          8.19        19.91 o
   9   5   0          0.05          2.85        23.12 o
  11   5   0       1916.28       2045.47        55.57 o
  13   5   0       1246.78       1312.22        67.14 o
  15   5   0       4537.77       4797.94       112.14 o
  17   5   0        155.29        125.95        32.74 o
  19   5   0        377.26        314.26        37.40 o
  21   5   0        156.76        115.68        42.47 o
  23   5   0          0.00        -61.37        40.91 o
  25   5   0         38.79        -20.05        44.67 o
  27   5   0          3.74         34.79        48.70 o
  29   5   0          7.15        -73.48        72.40 o
  31   5   0         36.01          0.29        53.37 o
   4   6   0         54.35         48.67        28.52 o
   6   6   0        155.39        128.46        34.02 o
   8   6   0       2003.15       2034.10        57.72 o
  10   6   0         19.56        -12.73        36.82 o
  12   6   0       2223.76       2110.89        63.02 o
  14   6   0          4.38        -13.14        26.88 o
  16   6   0          4.18        -18.27        28.03 o
  18   6   0        218.20        247.28        36.73 o
  20   6   0         14.75         -7.33        31.98 o
  22   6   0        377.67        375.99        70.21 o
  24   6   0         14.49        -61.20        44.67 o
  26   6   0          1.30        -80.81        60.33 o
  28   6   0        121.47         83.52        56.48 o
   3   7   0        212.35        234.76        61.43 o
   5   7   0        590.61        583.60        78.98 o
   7   7   0        558.31        565.33        59.12 o
   9   7   0          3.73        -12.12        26.65 o
  11   7   0         50.56         33.33        33.71 o
  13   7   0        592.84        623.63        50.81 o
  15   7   0          3.34         -3.66        30.35 o
  17   7   0        450.95        507.11        45.13 o
  19   7   0        447.04        426.15        55.06 o
  21   7   0          7.03        -60.33        44.99 o
  23   7   0        438.25        548.64        64.37 o
  25   7   0         25.33         31.21        55.06 o
   0   8   0        303.64        272.05        70.21 o
   2   8   0         83.25         43.88        54.85 o
   4   8   0          2.12          2.19        50.46 o
   6   8   0         31.94        -32.91        50.46 o
   8   8   0         71.22        107.51        59.24 o
  10   8   0        209.75        227.82        47.79 o
  12   8   0         15.40         -1.35        31.62 o
  14   8   0         53.25         53.14        41.80 o
  16   8   0         18.28        -10.20        81.18 o
  18   8   0         20.33        -37.82        45.75 o
  20   8   0         46.39         19.75        49.64 o
  22   8   0          0.49         -6.55        52.68 o
   1   9   0         25.07         31.90        39.98 o
   3   9   0         31.22          6.58        54.85 o
   5   9   0          0.15         39.49        57.04 o
   7   9   0          4.24         52.66        59.24 o
  11   9   0        102.78         30.72        61.43 o
  13   9   0          1.11          1.10        43.11 o
  15   9   0         42.05         -7.79        46.46 o
 -37   1   1        577.09        732.79       118.48 o
 -35   1   1          1.90        -41.36        39.22 o
 -33   1   1         31.77         34.17        37.05 o
 -31   1   1         75.83         57.48        40.95 o
 -29   1   1        789.87        811.61        41.96 o
 -27   1   1          2.10        -32.99        22.00 o
 -25   1   1       2195.76       2233.96        60.75 o
 -23   1   1       3859.49       4054.03        79.18 o
 -21   1   1        340.78        350.10        27.03 o
 -19   1   1         94.21         71.10        19.17 o
 -17   1   1         38.59         30.37        16.15 o
 -15   1   1       6192.65       6516.72        96.71 o
 -13   1   1       2607.13       2699.97        48.37 o
 -11   1   1      12835.24      12742.56       169.08 o
  -9   1   1         58.81         37.87         9.73 o
  -7   1   1       8375.61       7339.19        80.16 o
  -5   1   1       2953.29       3163.92        54.21 o
  -3   1   1      10949.78       7505.16      1591.32 o
  -1   1   1       8766.34       7998.53       129.62 o
   1   1   1      27079.85      24741.37       408.46 o
   3   1   1        230.26        106.72        17.17 o
   5   1   1        202.42        241.22        11.41 o
   7   1   1       4776.65       5024.97        66.69 o
   9   1   1        850.29        817.08        21.61 o
  11   1   1       2481.46       2521.54        42.00 o
  13   1   1      16862.45      18018.19       223.22 o
  15   1   1       1551.95       1636.41        40.16 o
  17   1   1       1162.37       1377.91        40.08 o
  19   1   1       2206.62       2210.75        48.26 o
  21   1   1       3990.27       4258.93        74.05 o
  23   1   1       1373.66       1291.09        46.72 o
  25   1   1        692.93        675.29        35.48 o
  27   1   1       2157.65       2330.76        58.91 o
  29   1   1         36.12         43.00        33.23 o
  31   1   1          0.63         -0.64        35.08 o
  33   1   1        146.51        156.29        80.28 o
  35   1   1        734.15        791.79        84.24 o
 -36   2   1        604.72        593.22        78.94 o
 -34   2   1        173.08        172.33        59.59 o
 -32   2   1        434.90        491.31        65.81 o
 -30   2   1         90.40         35.03        30.36 o
 -28   2   1         58.27         26.23        27.63 o
 -26   2   1       1179.47       1272.86        49.95 o
 -24   2   1       1340.20       1232.88        49.24 o
 -22   2   1       2179.42       2153.41        55.27 o
 -20   2   1        180.46        119.08        23.10 o
 -18   2   1       3288.35       3318.29        62.77 o
 -16   2   1        642.79        671.16        28.38 o
 -14   2   1       2662.83       3328.28        50.37 o
 -12   2   1        192.95        155.11        12.35 o
 -10   2   1     121005.35     127493.73      2008.15 o
  -8   2   1       1213.82       1434.87        31.40 o
  -6   2   1      34119.42      34286.82       638.26 o
  -4   2   1        611.53        429.57        17.34 o
  -2   2   1       2165.17       2182.32       104.39 o
   0   2   1         37.81         38.23        12.80 o
   2   2   1      57706.80      58352.81       912.02 o
   4   2   1       1687.16       1526.05        31.28 o
   6   2   1      13528.98      13485.93       177.98 o
   8   2   1       2478.85       2300.15        34.25 o
  10   2   1       2197.01       2145.15        38.10 o
  12   2   1          2.11        -12.83        12.47 o
  14   2   1       8729.03       9298.96       122.84 o
  16   2   1       1225.56       1136.96        34.27 o
  18   2   1       3440.72       3433.74        66.35 o
  20   2   1        133.78        103.01        25.38 o
  22   2   1       2948.39       3030.17        97.66 o
  24   2   1        484.49        498.26        36.31 o
  26   2   1         22.09         14.29        23.70 o
  28   2   1         22.00        -20.97        34.07 o
  30   2   1        548.70        608.51        58.77 o
  32   2   1         46.83         28.64        45.52 o
  34   2   1        748.74        836.74        84.95 o
  36   2   1         63.12         79.22        64.66 o
 -35   3   1         22.68          3.54        59.97 o
 -33   3   1        229.98        253.18        65.16 o
 -31   3   1          1.51        -58.12        48.41 o
 -29   3   1        424.27        310.89        76.17 o
 -27   3   1         63.13        -18.84        50.47 o
 -25   3   1        717.36        639.88       104.12 o
 -23   3   1          2.13        -36.94        24.63 o
 -21   3   1       2368.93       2383.23        57.58 o
 -19   3   1         20.87          3.68        20.83 o
 -17   3   1       1003.96       1043.59        39.77 o
 -15   3   1        116.06         93.21        16.84 o
 -13   3   1       1979.82       2083.27        40.00 o
 -11   3   1         16.34          7.45        11.86 o
  -9   3   1       2036.58       2048.89        35.62 o
  -7   3   1       4219.07       3855.67       483.01 o
  -5   3   1         21.28          8.20         9.41 o
  -3   3   1       3914.59       3735.46        70.68 o
  -1   3   1       6272.91       6189.24       186.49 o
   1   3   1       5639.74       6253.64       131.03 o
   3   3   1         19.69          1.05        11.34 o
   5   3   1       6607.60       6702.63        92.78 o
   7   3   1         74.57         73.22         9.96 o
   9   3   1       1344.21       1416.01        29.58 o
  11   3   1        705.36        716.04        24.50 o
  13   3   1       6059.87       6311.69        88.23 o
  15   3   1         92.32         84.58        18.39 o
  17   3   1         81.00         48.43        22.53 o
  19   3   1        180.52        146.67        25.86 o
  21   3   1        390.70        356.84        32.02 o
  23   3   1          7.84        -30.71        31.25 o
  25   3   1        188.40        106.86        35.26 o
  27   3   1         49.21        -54.13        38.10 o
  29   3   1         14.76        -46.42        40.02 o
  31   3   1          4.28        -71.96        47.97 o
  33   3   1          4.15        -57.98        53.70 o
  35   3   1        108.33         91.91        64.66 o
 -34   4   1          2.85         -9.80        57.79 o
 -32   4   1        125.45        145.91        85.57 o
 -30   4   1        522.97        466.09        63.38 o
 -28   4   1        128.96        232.56        81.18 o
 -26   4   1        120.65        176.01        48.41 o
 -24   4   1         12.18         24.13        39.98 o
 -22   4   1        428.38        368.17        47.79 o
 -20   4   1        575.32        567.53        51.82 o
 -18   4   1         14.48        -36.47        24.31 o
 -16   4   1       1327.82       1396.81        77.15 o
 -14   4   1        920.06        896.52        32.58 o
 -12   4   1        301.97        302.86        18.37 o
 -10   4   1          1.85        -10.90        12.74 o
  -8   4   1        604.48        589.99        38.99 o
  -6   4   1         20.27         16.59         9.14 o
  -4   4   1        141.92        128.43        25.62 o
  -2   4   1       7292.65       7527.58       225.98 o
   0   4   1        385.47        449.77        46.07 o
   2   4   1        364.02        370.78        39.49 o
   4   4   1          9.37         16.37        14.41 o
   6   4   1         10.62         11.83        14.18 o
   8   4   1        603.97        584.48        23.99 o
  10   4   1       2099.93       2282.95        42.18 o
  12   4   1       4569.13       4789.01        80.06 o
  14   4   1       1047.13       1114.02        46.13 o
  16   4   1        884.04        881.52        49.11 o
  18   4   1          0.89         -1.65        36.37 o
  20   4   1        112.16         99.41        52.66 o
  22   4   1       1498.26       1580.57        79.07 o
  24   4   1        945.50       1028.01        70.58 o
  26   4   1         46.00         39.31        47.15 o
  28   4   1       1069.08       1011.43        76.78 o
  30   4   1         40.65         -0.80        51.13 o
  32   4   1         18.18          9.05        55.27 o
 -31   5   1         23.70        -32.22        51.54 o
 -29   5   1          5.34        -39.56        49.35 o
 -27   5   1        248.69        227.15        65.82 o
 -25   5   1        148.52        107.75        47.79 o
 -23   5   1        791.07        781.81        62.70 o
 -21   5   1        796.73        863.97       160.16 o
 -19   5   1        394.24        380.16        42.03 o
 -17   5   1        617.15        653.00        46.22 o
 -15   5   1        423.69        481.17        60.34 o
 -13   5   1         10.98        -19.70        28.80 o
 -11   5   1       9552.26      10085.78       332.00 o
  -9   5   1       1282.37       1295.16       148.09 o
  -7   5   1          2.87         22.62        14.07 o
  -5   5   1       4752.69       4718.06       197.46 o
  -3   5   1       2748.19       3197.88       161.26 o
  -1   5   1        703.61        824.94        63.63 o
   1   5   1       1006.87        818.36        65.82 o
   3   5   1       3909.17       3964.43       130.54 o
   5   5   1       1428.90       1188.80       285.22 o
   7   5   1       3796.50       3844.94       100.59 o
   9   5   1        852.47        743.79        33.77 o
  11   5   1         43.85         17.07        24.38 o
  13   5   1       9175.54       9815.37       197.15 o
  15   5   1         57.14         70.85        52.59 o
  17   5   1         13.80        -18.20        27.73 o
  19   5   1        707.66        740.47        64.72 o
  21   5   1         12.14         33.75        42.47 o
  23   5   1        588.11        578.48        58.89 o
  25   5   1         11.95         -5.56        46.23 o
  27   5   1          4.45        -46.64        48.02 o
  29   5   1        807.75        820.69        75.23 o
  31   5   1         26.12         17.06        55.59 o
 -30   6   1          0.68        -82.39        54.93 o
 -28   6   1         13.90         26.01        65.82 o
 -26   6   1        823.28        923.34        74.42 o
 -24   6   1         54.50         48.27        50.46 o
 -22   6   1        140.88        137.99        38.67 o
 -20   6   1         12.99         21.94        31.60 o
 -18   6   1        225.85        233.20        35.83 o
 -16   6   1          1.71        -38.64        26.14 o
 -14   6   1        595.88        525.44        40.87 o
 -12   6   1        204.18        182.70        31.23 o
 -10   6   1       2413.63       2539.50        68.15 o
  -8   6   1        645.31        759.99        57.09 o
  -6   6   1        477.79        397.79        49.36 o
  -4   6   1         61.22          1.10        27.92 o
  -2   6   1        205.04        127.04        53.75 o
   0   6   1       1673.56       1540.18        85.57 o
   2   6   1        447.84        410.28        54.85 o
   4   6   1        932.51        958.35        54.23 o
   6   6   1         38.71        -39.49        26.33 o
   8   6   1         10.22         -7.49        27.71 o
  10   6   1          1.41        -41.08        27.38 o
  12   6   1        372.70        378.00        36.45 o
  14   6   1       1395.14       1531.59        57.30 o
  16   6   1          2.02          2.78        28.72 o
  18   6   1         24.65        -26.05        28.99 o
  20   6   1         26.45         74.44        44.91 o
  22   6   1         29.59         24.13        48.09 o
  24   6   1        118.07         68.35        50.40 o
  26   6   1        228.62        196.36        57.40 o
  28   6   1         84.15         75.69        55.85 o
 -25   7   1         76.01         85.63        53.10 o
 -23   7   1        177.74        201.97        54.23 o
 -21   7   1        171.12        204.77        41.76 o
 -19   7   1         94.86         96.88        41.29 o
 -17   7   1         14.34         44.83        32.19 o
 -15   7   1         15.63         27.72        30.35 o
 -13   7   1         66.40         81.90        31.23 o
 -11   7   1        562.80        553.55        39.27 o
  -9   7   1          7.55         -6.59        25.62 o
  -7   7   1        139.09        114.47        35.28 o
  -5   7   1         39.49         27.45        31.55 o
  -3   7   1        113.05        114.09        52.66 o
  -1   7   1          3.23         19.53        32.91 o
   1   7   1         28.54        -13.16        46.07 o
   3   7   1        243.14        217.60        49.36 o
   5   7   1        986.19       1036.79        59.59 o
   7   7   1          8.69          1.93        32.14 o
   9   7   1        180.65        199.87        40.34 o
  11   7   1        892.35        922.64        55.58 o
  13   7   1        128.04         79.14        42.89 o
  15   7   1         72.84         -3.64        41.09 o
  17   7   1          0.89        -16.59        42.78 o
  19   7   1         51.00        -40.72        72.40 o
  21   7   1         89.48         55.76        81.18 o
  23   7   1        334.63        306.97        74.60 o
  25   7   1          7.74        -49.36        54.30 o
 -22   8   1        135.69         89.46        63.63 o
 -20   8   1         17.20        -14.94        48.70 o
 -18   8   1        115.12        155.27        50.40 o
 -16   8   1          0.07         41.10        35.03 o
 -14   8   1          1.17         23.48        32.07 o
 -12   8   1        173.48        219.15        36.89 o
 -10   8   1         19.00          6.76        37.14 o
  -8   8   1         66.99         31.04        49.36 o
  -6   8   1        160.23        217.20        68.01 o
  -4   8   1         60.19         81.18        59.24 o
  -2   8   1        232.15        155.77        63.63 o
   0   8   1        237.66        171.13        65.82 o
   2   8   1         62.14         89.95        52.66 o
   4   8   1          0.11         -2.58        35.58 o
   6   8   1        298.99        281.47        45.59 o
   8   8   1          3.50         30.72        31.23 o
  10   8   1         12.67        -78.98        59.24 o
  12   8   1         35.38        -19.75        59.24 o
  14   8   1         14.63        -18.93        41.80 o
  16   8   1          0.05         21.26        44.91 o
  18   8   1        139.20         98.83        49.57 o
  20   8   1          5.26        -47.48        49.57 o
 -15   9   1          2.22        -43.41        43.36 o
 -13   9   1         12.25        -10.97        57.04 o
 -11   9   1         38.70         13.00        40.25 o
  -9   9   1         61.71        109.70        65.82 o
  -7   9   1          4.16         17.55        54.85 o
  -5   9   1         23.88         63.63        61.43 o
  -3   9   1        122.92        105.31        68.01 o
  -1   9   1        154.99         86.00        42.64 o
   1   9   1          1.28         15.76        37.99 o
   3   9   1          7.94         10.97        50.46 o
   5   9   1         22.32        -28.52        52.66 o
   7   9   1          0.33         -8.78        54.85 o
   9   9   1        125.44        147.00        61.43 o
  11   9   1         16.14         17.55        43.44 o
  13   9   1         11.87        -19.75        63.63 o
  15   9   1         34.15         52.66        76.79 o
 -36   0   2       1462.96       1825.66       107.41 o
 -34   0   2        629.34        593.24        70.27 o
 -32   0   2       1494.46       1567.93        91.18 o
 -30   0   2        436.71        560.71        59.97 o
 -28   0   2          0.38        -21.45        29.15 o
 -26   0   2         31.42        -19.27        31.37 o
 -24   0   2       2029.50       2084.79        80.27 o
 -22   0   2       3033.49       3252.18        87.27 o
 -20   0   2      23537.77      23801.65       485.58 o
 -18   0   2       3996.10       3890.47       107.01 o
 -16   0   2      18203.01      18484.39       376.99 o
 -14   0   2       3693.07       3489.62        89.94 o
 -12   0   2       5170.62       5362.59       178.81 o
 -10   0   2         53.19        116.23        17.37 o
  -8   0   2      81506.35      80082.52      1314.24 o
  -6   0   2       7961.99       6768.51       108.62 o
  -4   0   2      46157.45      44687.20       843.36 o
  -2   0   2      30225.75      26449.16       921.39 o
   0   0   2        359.77        216.31        29.19 o
   2   0   2       2157.40       2356.53        49.68 o
   4   0   2      21261.80      22441.71       332.67 o
   6   0   2       4212.21       3921.41        68.35 o
   8   0   2      42467.25      41594.58       613.53 o
  10   0   2        547.97        489.14        28.78 o
  12   0   2      35167.38      36811.29       776.86 o
  14   0   2       4256.12       4516.53        97.69 o
  16   0   2        461.01        451.21        32.34 o
  18   0   2       1720.56       1686.13        60.78 o
  20   0   2       2891.03       2851.23        83.86 o
  22   0   2       1245.39       1164.95        63.49 o
  24   0   2       2940.13       2928.04        92.54 o
  26   0   2       2478.69       2682.08        89.77 o
  28   0   2       1023.45       1148.78        93.24 o
  30   0   2        181.12        123.98        52.70 o
  32   0   2         36.07        -40.49        49.46 o
  34   0   2        280.16        265.05       138.22 o
  36   0   2        624.35        969.74       140.42 o
 -37   1   2          0.83        -33.90        61.13 o
 -35   1   2        297.30        369.97        47.30 o
 -33   1   2         42.58        -32.64        34.64 o
 -31   1   2        111.01        110.34        35.02 o
 -29   1   2          0.22        -17.21        26.41 o
 -27   1   2       1219.79       1229.81        48.88 o
 -25   1   2         40.10        -40.70        27.13 o
 -23   1   2        757.42        677.56        35.96 o
 -21   1   2         31.93         36.26        20.92 o
 -19   1   2        476.89        516.87        26.94 o
 -17   1   2        352.29        402.25        22.09 o
 -15   1   2         31.22         32.14        13.56 o
 -13   1   2       4191.12       4467.14        64.86 o
 -11   1   2        608.04        549.15        19.39 o
  -9   1   2        748.97        721.97        18.54 o
  -7   1   2         15.64         14.82         7.59 o
  -5   1   2        255.60        321.23        12.47 o
  -3   1   2       3433.64       2965.39        64.31 o
  -1   1   2      20346.48      18560.39       725.41 o
   1   1   2       9366.14       8561.42       259.78 o
   3   1   2      79109.41      81065.39      1369.02 o
   5   1   2          1.15         17.77        10.56 o
   7   1   2       4656.86       4640.31        63.93 o
   9   1   2         25.68         28.24        10.58 o
  11   1   2      15777.85      16886.08       207.25 o
  13   1   2          6.27         12.10        12.10 o
  15   1   2        597.43        454.93        19.95 o
  17   1   2       3972.70       4068.83        67.49 o
  19   1   2        264.92        258.87        22.98 o
  21   1   2        799.92        813.00        35.21 o
  23   1   2        942.08        967.99        43.11 o
  25   1   2        467.43        464.52        31.76 o
  27   1   2        141.96        154.25        28.17 o
  29   1   2       1349.26       1464.78        63.60 o
  31   1   2        139.24        139.22        39.65 o
  33   1   2         90.30        106.97        49.35 o
  35   1   2         28.76        -18.65        52.45 o
 -36   2   2         58.45         39.84        58.40 o
 -34   2   2         16.35        -15.81        51.66 o
 -32   2   2         13.01        -14.69        46.90 o
 -30   2   2        149.80         91.82        33.10 o
 -28   2   2        282.80        184.99        33.64 o
 -26   2   2        513.32        393.88        33.51 o
 -24   2   2        439.22        291.42        31.25 o
 -22   2   2          4.56         24.28        22.27 o
 -20   2   2        822.91        768.94        38.76 o
 -18   2   2         26.62        -27.21        18.14 o
 -16   2   2         45.13         31.05        15.09 o
 -14   2   2          2.23        -19.21        12.81 o
 -12   2   2         11.32        -12.84        11.37 o
 -10   2   2       1656.69       1806.55        32.80 o
  -8   2   2        204.13        190.17        10.89 o
  -6   2   2         23.81         26.70         8.85 o
  -4   2   2       3430.64       3299.12        58.81 o
  -2   2   2        556.43        525.75        22.80 o
   0   2   2       8707.14       8673.94       135.91 o
   2   2   2      15106.80      15346.41       232.32 o
   4   2   2       2390.65       2527.42        44.23 o
   6   2   2       5243.02       5239.77        59.05 o
   8   2   2        969.70       1014.49        25.58 o
  10   2   2       1263.15       1230.01        29.71 o
  12   2   2       2530.98       2622.07        46.66 o
  14   2   2       2260.57       2554.77        63.63 o
  16   2   2       1251.50       1233.81        39.68 o
  18   2   2        688.61        639.04        38.02 o
  20   2   2        727.14        682.20        35.96 o
  22   2   2        801.54        684.49        35.98 o
  24   2   2       1515.63       1575.67        50.37 o
  26   2   2       1776.59       2009.29        56.80 o
  28   2   2         14.65        -37.81        36.24 o
  30   2   2        129.15        121.57        47.40 o
  32   2   2        194.25        128.15        49.87 o
  34   2   2         21.40        -68.13        57.98 o
 -35   3   2        666.58        706.43        80.27 o
 -33   3   2        868.70        977.49        82.73 o
 -31   3   2        186.66         75.91        91.05 o
 -29   3   2        125.31         88.86        48.99 o
 -27   3   2         56.41        -29.27        69.99 o
 -25   3   2         97.56         20.30        40.06 o
 -23   3   2        966.56        874.67        70.06 o
 -21   3   2       4005.24       4114.40        76.40 o
 -19   3   2       1253.07       1298.94        46.18 o
 -17   3   2        971.29        962.92        35.52 o
 -15   3   2       2518.57       2666.61        47.97 o
 -13   3   2       3097.02       3445.69        54.72 o
 -11   3   2       4538.47       4682.14        66.24 o
  -9   3   2       4614.15       4835.74        81.27 o
  -7   3   2       8597.16       8494.95       148.78 o
  -5   3   2        245.70        273.43        21.22 o
  -3   3   2      20687.00      20431.07       296.37 o
  -1   3   2      13145.01      13002.48       224.76 o
   1   3   2        234.67        240.65        21.33 o
   3   3   2       6178.45       6525.03       122.85 o
   5   3   2        331.35        319.52        18.70 o
   7   3   2        616.89        505.95        20.80 o
   9   3   2       4228.18       4362.81        58.14 o
  11   3   2      12557.59      13428.86       168.83 o
  13   3   2        270.66        235.90        23.38 o
  15   3   2        400.04        430.26        26.02 o
  17   3   2       1999.94       2061.89        52.38 o
  19   3   2       3258.95       3281.11       101.03 o
  21   3   2         14.67         32.98        32.27 o
  23   3   2       1261.58       1302.82        95.52 o
  25   3   2        535.54        490.39        43.75 o
  27   3   2        164.77        198.56        62.83 o
  29   3   2        468.30        482.27        88.52 o
  31   3   2         13.55         16.86        54.03 o
  33   3   2          0.02        -11.58        56.93 o
 -34   4   2         72.63        119.79        62.70 o
 -32   4   2        124.85         91.47        53.76 o
 -30   4   2        206.38        143.54        52.13 o
 -28   4   2        293.72        249.21        52.13 o
 -26   4   2        113.48        105.61        74.60 o
 -24   4   2         74.79        -13.16        53.75 o
 -22   4   2         79.00          8.60        37.95 o
 -20   4   2         31.78         14.86        38.67 o
 -18   4   2         14.17         -1.50        23.92 o
 -16   4   2       1317.25       1317.13        39.63 o
 -14   4   2        370.70        287.41        19.78 o
 -12   4   2         88.74         53.80        14.68 o
 -10   4   2       1306.74       1298.88        32.04 o
  -8   4   2       2611.66       2404.53        57.45 o
  -6   4   2         57.12         87.09        16.20 o
  -4   4   2        903.05        764.05        30.52 o
  -2   4   2        686.58        674.24        27.52 o
   0   4   2        331.76        329.29        20.48 o
   2   4   2         33.12         87.60        21.55 o
   4   4   2        146.02        159.82        20.27 o
   6   4   2       1104.21       1020.43        35.43 o
   8   4   2        450.60        527.79        23.96 o
  10   4   2        489.05        494.12        22.09 o
  12   4   2       2012.57       2069.64        50.25 o
  14   4   2        820.56        920.98        49.18 o
  16   4   2        967.61       1047.18        55.41 o
  18   4   2        957.83        922.94        54.88 o
  20   4   2          1.26         35.61        39.98 o
  22   4   2        305.69        312.66        56.63 o
  24   4   2        737.21        718.80        64.37 o
  26   4   2         32.42         40.95        48.70 o
  28   4   2        123.52         46.83        51.82 o
  30   4   2          6.77        -75.85        50.56 o
  32   4   2          5.74          4.19        58.99 o
 -31   5   2         70.73         48.71        53.70 o
 -29   5   2          1.32        -72.23        48.41 o
 -27   5   2         35.50         -3.89        51.56 o
 -25   5   2         50.28        -34.12        44.27 o
 -23   5   2          8.42         -0.65        41.54 o
 -21   5   2        104.99         87.76        33.25 o
 -19   5   2        374.18        322.33        42.36 o
 -17   5   2          0.19         -2.25        27.94 o
 -15   5   2        138.48        128.25        26.10 o
 -13   5   2       2228.10       2263.17        60.58 o
 -11   5   2        991.24       1122.58        57.74 o
  -9   5   2         57.45         31.59        17.42 o
  -7   5   2        185.88        214.02        34.02 o
  -5   5   2       1260.11       1459.94        96.41 o
  -3   5   2        778.29        773.07        41.55 o
  -1   5   2         16.48        -53.70        42.78 o
   1   5   2       1441.63       1573.61        76.79 o
   3   5   2       1159.16       1141.47        55.10 o
   5   5   2        313.59        324.87        31.53 o
   7   5   2       1072.71       1074.28        51.01 o
   9   5   2          0.84        -28.88        19.26 o
  11   5   2        128.16        145.23        27.43 o
  13   5   2        613.66        647.89        41.29 o
  15   5   2       1516.06       1515.07        62.29 o
  17   5   2        678.63        694.55        60.33 o
  19   5   2         81.67         81.18        60.33 o
  21   5   2          0.04         32.18        41.80 o
  23   5   2         47.07        -42.22        48.27 o
  25   5   2        106.57         56.36        49.57 o
  27   5   2        162.29        145.90        55.85 o
  29   5   2         15.85        -39.62        54.93 o
  31   5   2        158.99         95.44        62.06 o
 -30   6   2          1.40        -73.19        71.30 o
 -28   6   2          3.24        -73.05        48.70 o
 -26   6   2        106.91        201.66        54.93 o
 -24   6   2        203.02        224.12        50.91 o
 -22   6   2         78.12        107.09        36.61 o
 -20   6   2        313.28        318.15        61.03 o
 -18   6   2         11.95         10.57        33.19 o
 -16   6   2       1385.62       1408.60        59.46 o
 -14   6   2        970.22        930.65        49.96 o
 -12   6   2         29.19         35.60        27.37 o
 -10   6   2       1173.40       1247.00        49.99 o
  -8   6   2        603.44        682.65        96.54 o
  -6   6   2        173.68        154.32        40.59 o
  -4   6   2        134.63        144.55        34.02 o
  -2   6   2         79.87         98.73        34.13 o
   0   6   2         89.38         50.46        50.46 o
   2   6   2        216.49        195.27        54.85 o
   4   6   2         30.32         60.94        25.48 o
   6   6   2         10.75        -21.91        24.31 o
   8   6   2         47.27        -33.15        30.05 o
  10   6   2        557.95        636.30        39.00 o
  12   6   2       1410.18       1551.55        56.22 o
  14   6   2        288.70        243.63        58.98 o
  16   6   2        496.43        638.24        55.06 o
  18   6   2        612.12        642.60        70.21 o
  20   6   2         90.95         12.26        44.91 o
  22   6   2         24.14        -18.65        46.54 o
  24   6   2        260.31        285.58        70.21 o
  26   6   2        384.27        482.91        66.66 o
  28   6   2         30.35        -32.85        58.16 o
 -25   7   2         17.02          8.97        52.13 o
 -23   7   2          1.68        -44.53        53.42 o
 -21   7   2        158.04        164.36        40.06 o
 -19   7   2        317.74        343.23        43.43 o
 -17   7   2         25.93         20.68        32.39 o
 -15   7   2        309.46        383.98        40.17 o
 -13   7   2       1070.42       1017.09        78.39 o
 -11   7   2        911.53        980.49        50.22 o
  -9   7   2         36.66         27.42        32.58 o
  -7   7   2        379.22        316.45        43.22 o
  -5   7   2        232.51        217.03        39.98 o
  -3   7   2        283.25        239.32        39.54 o
  -1   7   2        351.82        297.04        43.22 o
   1   7   2         26.42          0.00        50.46 o
   3   7   2        373.56        305.35        42.64 o
   5   7   2         89.83        104.93        44.98 o
   7   7   2       1071.67       1168.43        96.54 o
   9   7   2        163.67        169.63        41.54 o
  11   7   2        214.78        232.56        63.63 o
  13   7   2        335.28        289.53        48.27 o
  15   7   2         30.47          6.35        49.36 o
  17   7   2         11.22        -61.43        43.44 o
  19   7   2         59.90         64.72        48.09 o
  21   7   2         37.45          0.10        62.53 o
  23   7   2         57.59         23.04        54.30 o
  25   7   2         33.79         21.43        56.61 o
 -22   8   2         20.05        -52.59        51.13 o
 -20   8   2         21.53         53.18        40.06 o
 -18   8   2        269.25        272.69        62.72 o
 -16   8   2          0.28        -17.55        34.20 o
 -14   8   2         18.46          0.88        33.58 o
 -12   8   2          9.66         11.76        38.69 o
 -10   8   2        145.37        170.41        41.12 o
  -8   8   2          0.05        -40.59        34.13 o
  -6   8   2        135.22        111.25        39.36 o
  -4   8   2        190.26        181.49        41.64 o
  -2   8   2         10.20          9.87        34.13 o
   0   8   2          3.72         26.47        36.43 o
   2   8   2         85.72         45.57        38.39 o
   4   8   2        441.10        430.63        50.40 o
   6   8   2         11.30        -21.94        54.85 o
   8   8   2         23.43        131.64        59.24 o
  10   8   2         14.00        -85.57        57.04 o
  12   8   2        221.52        111.89        70.21 o
  14   8   2          4.96        -19.75        65.82 o
  16   8   2         83.79         -3.52        46.84 o
  18   8   2          0.37         37.06        84.47 o
  20   8   2         19.37        -20.28        54.85 o
 -15   9   2          6.03          4.04        44.19 o
 -13   9   2          8.54        -35.70        42.64 o
 -11   9   2          9.92          3.85        48.27 o
  -9   9   2         35.09        -38.67        37.14 o
  -7   9   2         30.95          8.07        38.41 o
  -5   9   2          0.51         -0.27        37.42 o
  -3   9   2          0.51          3.08        36.24 o
  -1   9   2          9.86          8.71        29.48 o
   1   9   2         87.66         64.01        62.53 o
   3   9   2         95.64         39.49        52.66 o
   5   9   2        146.75         70.21        61.43 o
   7   9   2          6.15         70.21        61.43 o
   9   9   2          4.19         26.33        63.63 o
  11   9   2          0.52         61.43        65.82 o
  13   9   2         48.44         79.32        97.63 o
 -37   1   3        194.81        233.31        53.33 o
 -35   1   3        112.28         22.28        42.15 o
 -33   1   3        237.73        230.73        52.57 o
 -31   1   3        226.53        165.48        36.44 o
 -29   1   3        309.37        297.77        32.39 o
 -27   1   3        880.62        844.57        42.33 o
 -25   1   3       2375.15       2320.59        60.15 o
 -23   1   3       2083.55       2139.08        55.80 o
 -21   1   3        479.71        434.99        27.11 o
 -19   1   3        244.60        212.15        26.98 o
 -17   1   3       5505.57       5609.12        82.67 o
 -15   1   3        111.46        135.61        15.49 o
 -13   1   3       2694.81       2457.55        41.08 o
 -11   1   3       2693.67       3018.10        44.81 o
  -9   1   3       3184.04       3318.49        44.12 o
  -7   1   3       3022.96       2958.54        39.78 o
  -5   1   3        504.95        505.13        15.49 o
  -3   1   3      24931.46      24679.02       272.92 o
  -1   1   3       9855.31       9464.78       156.20 o
   1   1   3     118189.82     124179.88      2011.53 o
   3   1   3       5815.33       5713.09        66.08 o
   5   1   3       8006.55       7295.16       105.59 o
   7   1   3         57.74        112.32        11.00 o
   9   1   3       1380.81       1222.33        27.15 o
  11   1   3        362.72        416.27        18.16 o
  13   1   3       2570.22       2740.56        46.27 o
  15   1   3        847.02        871.48        29.23 o
  17   1   3       2185.67       2342.78        50.58 o
  19   1   3       3104.52       3160.21        62.56 o
  21   1   3       2416.59       2429.22        58.08 o
  23   1   3         15.34          0.60        25.47 o
  25   1   3        809.05        840.08        39.42 o
  27   1   3        133.35        109.54        31.65 o
  29   1   3          9.85         -6.93        35.88 o
  31   1   3       1081.81       1142.83        92.10 o
  33   1   3        111.68        139.62        55.81 o
  35   1   3        402.47        344.94        63.16 o
 -36   2   3        151.29         72.80        59.03 o
 -34   2   3          5.42         14.18        53.76 o
 -32   2   3         32.77          6.74        36.77 o
 -30   2   3        982.49       1019.46        93.00 o
 -28   2   3        447.32        428.08        34.72 o
 -26   2   3       1805.38       1860.92        56.88 o
 -24   2   3       2512.11       2473.64        61.71 o
 -22   2   3        178.82        165.14        23.95 o
 -20   2   3       1672.73       1694.12        43.77 o
 -18   2   3      10358.05      10094.40       144.05 o
 -16   2   3         91.29        129.80        19.30 o
 -14   2   3      25790.40      26384.76       291.60 o
 -12   2   3       8906.22       8934.49       122.57 o
 -10   2   3       2291.20       2416.55        41.27 o
  -8   2   3       4655.68       4788.70        81.17 o
  -6   2   3       6357.73       6169.66        72.71 o
  -4   2   3       1277.21       1172.16        37.79 o
  -2   2   3       6383.95       5860.53        88.75 o
   0   2   3       8012.27       6879.31        99.32 o
   2   2   3      13843.63      14074.58       195.09 o
   4   2   3         12.28         73.71        13.02 o
   6   2   3       3666.46       3668.29        71.46 o
   8   2   3       1599.90       1397.95        37.45 o
  10   2   3       4595.59       4843.45        71.64 o
  12   2   3       6354.56       6447.68        91.42 o
  14   2   3        716.50        616.76        26.41 o
  16   2   3        618.11        725.77        34.20 o
  18   2   3        938.75        933.62        36.25 o
  20   2   3         55.55         55.31        31.66 o
  22   2   3         79.71         69.56        26.45 o
  24   2   3        450.31        497.08        36.05 o
  26   2   3       1501.82       1653.18        61.68 o
  28   2   3          3.05        -33.86        41.92 o
  30   2   3        144.96         95.05        48.73 o
  32   2   3        154.22         48.23        50.36 o
  34   2   3          0.20        -42.46        58.51 o
 -35   3   3          4.20        -41.37        57.92 o
 -33   3   3        125.00        149.19        56.93 o
 -31   3   3          8.13        -16.56        46.24 o
 -29   3   3        316.69        216.25        52.70 o
 -27   3   3         12.86         -5.98        40.98 o
 -25   3   3        373.12        317.33        38.57 o
 -23   3   3        507.01        423.75        62.70 o
 -21   3   3        173.45        192.69        29.42 o
 -19   3   3        312.48        299.10        26.13 o
 -17   3   3        446.02        466.13        26.98 o
 -15   3   3        974.03        968.03        33.57 o
 -13   3   3       1352.02       1405.52        32.78 o
 -11   3   3       1132.97       1177.37        27.41 o
  -9   3   3        151.85        156.30        14.34 o
  -7   3   3       8747.13       8673.05       138.66 o
  -5   3   3        691.21        648.84        33.10 o
  -3   3   3       9044.19       8538.41       136.27 o
  -1   3   3         18.11        -31.41        20.94 o
   1   3   3       6642.59       7259.85       138.28 o
   3   3   3         18.75         31.12        12.58 o
   5   3   3       6305.36       6696.83       125.95 o
   7   3   3        189.63        120.07        25.83 o
   9   3   3       4629.51       4497.65        69.01 o
  11   3   3         36.96          5.93        16.52 o
  13   3   3       1602.10       1704.65        42.05 o
  15   3   3         16.92          7.42        21.82 o
  17   3   3         69.54         45.19        24.92 o
  19   3   3        744.35        691.27        44.57 o
  21   3   3         94.04         81.55        36.63 o
  23   3   3        292.61        269.79        39.49 o
  25   3   3        319.63        244.69        32.77 o
  27   3   3        301.23        178.51        66.52 o
  29   3   3        262.73        318.13        85.57 o
  31   3   3        122.12         83.91        60.27 o
  33   3   3         72.39        -32.42        72.40 o
 -34   4   3        292.29        357.41       112.99 o
 -32   4   3          6.30         95.31        51.66 o
 -30   4   3         70.16         61.43        47.97 o
 -28   4   3         32.31         11.19        81.18 o
 -26   4   3         62.36         32.91        42.12 o
 -24   4   3        536.29        461.26        50.56 o
 -22   4   3       1011.47        922.69        61.15 o
 -20   4   3        251.77        214.29        33.85 o
 -18   4   3         42.53         25.00        22.27 o
 -16   4   3        521.19        508.29        26.98 o
 -14   4   3         13.45        -23.49        15.66 o
 -12   4   3         29.85         12.08        14.84 o
 -10   4   3        646.61        652.58        29.00 o
  -8   4   3       2199.43       2109.64        42.97 o
  -6   4   3        187.75        216.26        20.66 o
  -4   4   3        580.59        591.51        28.08 o
  -2   4   3         44.20         16.24        16.09 o
   0   4   3        764.02        882.98        42.33 o
   2   4   3        449.38        383.47        26.92 o
   4   4   3        366.06        345.31        23.18 o
   6   4   3       3895.54       4310.71        81.04 o
   8   4   3        949.31       1025.68        32.99 o
  10   4   3       1810.99       1655.23        39.10 o
  12   4   3        356.14        363.93        41.82 o
  14   4   3        411.16        402.36        34.40 o
  16   4   3       5512.59       5654.61       110.74 o
  18   4   3        130.28        142.14        34.49 o
  20   4   3       2314.12       2619.57        84.99 o
  22   4   3         73.29         79.28        38.61 o
  24   4   3         41.69         23.95        42.43 o
  26   4   3          3.72        -73.05        48.70 o
  28   4   3         48.72         66.61        55.79 o
  30   4   3        193.31        155.06        61.82 o
  32   4   3        477.13        569.78        82.90 o
 -31   5   3        221.09        224.63        59.97 o
 -29   5   3        789.32        808.07        71.83 o
 -27   5   3        472.83        414.15        56.84 o
 -25   5   3        632.81        636.74        58.99 o
 -23   5   3        390.49        361.21        41.30 o
 -21   5   3         61.66         16.50        30.06 o
 -19   5   3        542.70        656.16        45.23 o
 -17   5   3        903.69        942.16        53.56 o
 -15   5   3       1013.46        967.17        53.20 o
 -13   5   3       9053.76       9351.65       175.38 o
 -11   5   3       2795.68       2902.89        74.13 o
  -9   5   3         63.01        126.49        47.91 o
  -7   5   3        583.58        581.37        39.51 o
  -5   5   3       3155.15       3222.78        86.58 o
  -3   5   3       1658.05       1770.18        73.79 o
  -1   5   3        791.57        769.03        39.28 o
   1   5   3         28.01         15.05        24.68 o
   3   5   3        630.01        738.30        30.16 o
   5   5   3         27.63         14.24        20.33 o
   7   5   3         69.17         41.96        23.72 o
   9   5   3        667.25        633.48        36.34 o
  11   5   3       1124.41       1147.43        48.17 o
  13   5   3        687.07        644.33        39.28 o
  15   5   3        202.99        208.92        43.44 o
  17   5   3         52.91         52.66        38.69 o
  19   5   3        169.72        169.28        45.75 o
  21   5   3        440.26        461.58        57.40 o
  23   5   3         10.70        -14.63        46.46 o
  25   5   3         41.48          3.41        51.82 o
  27   5   3        135.51         68.04        63.63 o
  29   5   3          1.33        -70.21        56.48 o
 -30   6   3         75.16         73.62        54.82 o
 -28   6   3        153.10        151.39        56.48 o
 -26   6   3          8.78        -19.99        47.79 o
 -24   6   3         16.73         28.67        36.45 o
 -22   6   3         72.51         32.79        34.86 o
 -20   6   3        309.12        246.47        38.61 o
 -18   6   3          7.76        -32.96        27.94 o
 -16   6   3         42.98         28.39        33.64 o
 -14   6   3       2061.53       2189.39        68.47 o
 -12   6   3        387.92        403.18        36.54 o
 -10   6   3         11.27         21.19        27.58 o
  -8   6   3        191.77        210.17        34.47 o
  -6   6   3         93.13         75.79        32.86 o
  -4   6   3         66.78         91.14        30.23 o
  -2   6   3        461.86        392.39        39.61 o
   0   6   3        393.91        351.89        53.75 o
   2   6   3        260.06        288.67        48.99 o
   4   6   3         23.74        -10.40        25.22 o
   6   6   3         94.34         15.63        28.22 o
   8   6   3        455.67        451.36        46.84 o
  10   6   3       1151.00       1237.60        96.54 o
  12   6   3        653.40        763.55        53.70 o
  14   6   3       1248.73       1288.14        68.99 o
  16   6   3        108.59        108.17        43.36 o
  18   6   3        315.02        292.36        51.82 o
  20   6   3         43.88         42.98        47.30 o
  22   6   3          4.49         -5.66        48.02 o
  24   6   3         73.50         34.01        52.75 o
  26   6   3         11.96        -50.62        54.93 o
  28   6   3         44.75         38.79        62.82 o
 -25   7   3         56.84         43.24        41.76 o
 -23   7   3          4.14        -32.77        38.33 o
 -21   7   3          8.00        -12.68        34.52 o
 -19   7   3         39.35          3.35        33.63 o
 -17   7   3          0.00        -14.95        31.18 o
 -15   7   3         24.67          3.96        30.19 o
 -13   7   3        344.79        364.97        48.79 o
 -11   7   3          3.99         10.97        39.49 o
  -9   7   3        501.85        478.54        51.66 o
  -7   7   3          0.86        -26.76        31.55 o
  -5   7   3        120.63        137.99        57.04 o
  -3   7   3        194.25        170.56        80.08 o
  -1   7   3        111.35         67.84        44.98 o
   1   7   3        269.18        239.14        63.63 o
   3   7   3        354.99        350.89        44.67 o
   5   7   3        415.46        275.97        60.33 o
   7   7   3        785.56        844.14        72.40 o
   9   7   3        757.02        776.67        85.57 o
  11   7   3        303.53        414.66        74.60 o
  13   7   3        158.11        151.23        43.71 o
  15   7   3          0.28        -44.54        40.91 o
  17   7   3          0.06         24.57        46.23 o
  19   7   3         36.99        -44.98        48.09 o
  21   7   3        144.66        142.43        55.79 o
  23   7   3         56.01         50.23        58.16 o
 -22   8   3        129.54        137.15        48.86 o
 -20   8   3         43.19         54.22        40.06 o
 -18   8   3          7.07         36.96        37.48 o
 -16   8   3        142.92        234.13        40.77 o
 -14   8   3         96.41        114.09        38.27 o
 -12   8   3        291.66        293.52        51.66 o
 -10   8   3         82.86        112.93        43.71 o
  -8   8   3          3.12         37.62        71.30 o
  -6   8   3         33.46         28.26        38.41 o
  -4   8   3         64.15         66.71        41.54 o
  -2   8   3         13.41        -14.26        35.68 o
   0   8   3        592.30        497.84        56.40 o
   2   8   3         24.38        -17.55        54.85 o
   4   8   3         67.84         15.36        57.04 o
   6   8   3         14.41         68.01        61.43 o
   8   8   3         71.06        107.51        63.63 o
  10   8   3         10.41        -29.96        42.64 o
  12   8   3         60.37         63.63        70.21 o
  14   8   3         74.03         13.16        70.21 o
  16   8   3         11.55         -8.56        47.15 o
  18   8   3         49.81         53.06        88.86 o
  20   8   3         76.73        -13.41        55.79 o
 -15   9   3          8.65        -41.69        44.99 o
 -13   9   3          0.51        -29.64        40.91 o
 -11   9   3          8.83        -24.13        41.09 o
  -9   9   3          4.47        -28.27        40.91 o
  -7   9   3        313.53        284.44        51.06 o
  -5   9   3        110.60        122.86        54.85 o
  -3   9   3         18.72         41.77        62.53 o
  -1   9   3          3.80         51.85        40.25 o
   1   9   3          2.20        -23.36        39.54 o
   3   9   3         18.69          1.10        38.78 o
   5   9   3         41.76         41.69        63.63 o
   7   9   3         15.46          4.39        63.63 o
   9   9   3         71.55         70.21        68.01 o
  11   9   3         41.65        -28.52        68.01 o
  13   9   3          0.27        -48.77        50.40 o
 -36   0   4        409.36        429.33        71.53 o
 -34   0   4        309.22        297.70        61.15 o
 -32   0   4         17.61          1.47        48.99 o
 -30   0   4         86.93         85.57        47.39 o
 -28   0   4        459.18        575.09        60.91 o
 -26   0   4        466.81        325.91        54.67 o
 -24   0   4      35291.11      37546.18       756.30 o
 -22   0   4       3169.45       3276.96       107.75 o
 -20   0   4        185.98        172.67        37.42 o
 -18   0   4       1590.28       1563.13        78.88 o
 -16   0   4       7183.30       7171.01       143.77 o
 -14   0   4        731.92        802.84        62.54 o
 -12   0   4       9344.94       8690.23       162.79 o
 -10   0   4       5281.31       5253.47        93.93 o
  -8   0   4       8160.68       8316.40       119.84 o
  -6   0   4       3893.19       3276.57        64.84 o
  -4   0   4       8714.91       9128.41       128.90 o
  -2   0   4      45235.88      44941.05       579.97 o
   0   0   4     200712.62     210221.97      2667.01 o
   2   0   4      42001.84      41722.38       598.89 o
   4   0   4        311.36        282.74        20.27 o
   6   0   4         23.30          7.60        16.15 o
   8   0   4        328.64        314.97        21.57 o
  10   0   4          0.08          6.12        15.63 o
  12   0   4        749.34        648.09        39.75 o
  14   0   4       8435.16       9550.85       183.51 o
  16   0   4       9110.43       9685.19       189.06 o
  18   0   4          0.40        -35.88        30.85 o
  20   0   4       1108.91       1156.67        64.94 o
  22   0   4        451.08        390.15        46.54 o
  24   0   4        419.30        374.03        45.99 o
  26   0   4         39.05         38.26        76.79 o
  28   0   4        161.12        127.98        55.95 o
  30   0   4          3.78        -23.85        52.17 o
  32   0   4         25.85         -7.72        63.63 o
  34   0   4         22.83        -54.85       105.31 o
 -37   1   4         92.22         55.84        52.51 o
 -35   1   4         36.17          7.87        41.64 o
 -33   1   4          0.43        -49.36        32.91 o
 -31   1   4        173.12        178.10        34.41 o
 -29   1   4        126.11        128.46        29.01 o
 -27   1   4         19.09        -37.30        24.86 o
 -25   1   4        336.37        334.01        32.47 o
 -23   1   4        109.24        124.54        26.87 o
 -21   1   4        963.98        941.80        37.20 o
 -19   1   4        626.18        657.04        29.41 o
 -17   1   4       1399.72       1485.32        36.35 o
 -15   1   4        363.22        343.72        21.73 o
 -13   1   4       8878.60       8929.87       109.56 o
 -11   1   4         95.09         78.87        11.92 o
  -9   1   4       1097.03       1206.22        24.54 o
  -7   1   4        344.56        294.57        13.07 o
  -5   1   4       3109.63       2832.25        40.09 o
  -3   1   4       1710.15       1598.43        34.85 o
  -1   1   4      61911.62      62943.63       637.29 o
   1   1   4        794.16        752.91        23.28 o
   3   1   4       5042.09       5164.78        74.63 o
   5   1   4       1446.95       1431.78        29.32 o
   7   1   4        223.58        237.74        14.61 o
   9   1   4       7068.33       7082.49        91.07 o
  11   1   4       3566.50       3415.60        53.99 o
  13   1   4       1252.00       1314.57        34.07 o
  15   1   4        521.27        490.68        23.97 o
  17   1   4       1057.96       1054.69        43.17 o
  19   1   4         13.09         -7.42        23.03 o
  21   1   4       1513.21       1551.93        52.81 o
  23   1   4       3170.88       3357.66        72.62 o
  25   1   4       1017.67       1012.31        45.39 o
  27   1   4         81.26         41.79        36.49 o
  29   1   4        111.96         58.20        47.74 o
  31   1   4          2.30        -55.10        46.75 o
  33   1   4        212.13        110.59        59.78 o
 -36   2   4          9.97        -46.84        55.17 o
 -34   2   4         37.81         10.03        56.32 o
 -32   2   4          0.18         -5.58        37.01 o
 -30   2   4         20.87         -2.65        44.65 o
 -28   2   4         48.14        -19.91        36.42 o
 -26   2   4       1328.94       1285.83        49.92 o
 -24   2   4        382.67        318.95        29.21 o
 -22   2   4        104.67         65.19        23.05 o
 -20   2   4        307.32        285.63        30.58 o
 -18   2   4        224.68        179.09        20.42 o
 -16   2   4        280.78        266.72        18.98 o
 -14   2   4        104.48         67.60        13.99 o
 -12   2   4       2088.85       2061.72        39.21 o
 -10   2   4         18.44         20.49        11.90 o
  -8   2   4        235.51        236.81        14.26 o
  -6   2   4       7752.72       7574.48        95.34 o
  -4   2   4        826.50        760.09        28.92 o
  -2   2   4       7559.33       7382.71        98.66 o
   0   2   4          0.34        -16.95        11.30 o
   2   2   4       1211.08       1276.67        34.76 o
   4   2   4        306.56        353.84        16.80 o
   6   2   4       5644.41       5667.12       110.06 o
   8   2   4         47.03         14.32        15.48 o
  10   2   4       8777.49       8833.24       110.57 o
  12   2   4        415.29        460.10        21.32 o
  14   2   4       3565.77       3672.94        63.88 o
  16   2   4        282.87        293.70        24.59 o
  18   2   4         17.46         -2.96        21.90 o
  20   2   4        961.85       1006.92        41.21 o
  22   2   4       3515.31       3811.18        76.89 o
  24   2   4          5.90        -27.27        28.83 o
  26   2   4         26.16        -16.61        41.48 o
  28   2   4        742.33        787.43        65.23 o
  30   2   4         64.50         78.93        50.67 o
  32   2   4         17.10        -62.02        50.69 o
  34   2   4         28.85          8.65        64.83 o
 -35   3   4        655.30        786.43        82.70 o
 -33   3   4          0.51          9.63        52.17 o
 -31   3   4         21.80         69.68        50.08 o
 -29   3   4       1270.65       1410.68        84.03 o
 -27   3   4        186.96        257.71        40.00 o
 -25   3   4         84.69        113.58        35.18 o
 -23   3   4       3612.04       3754.45        95.71 o
 -21   3   4        284.51        306.89        35.74 o
 -19   3   4        234.03        208.24        24.66 o
 -17   3   4        315.54        330.34        25.68 o
 -15   3   4       1033.65       1017.56        34.02 o
 -13   3   4          1.27         -3.43        13.65 o
 -11   3   4       4949.03       5047.85        69.18 o
  -9   3   4       2963.51       2941.19        48.57 o
  -7   3   4        337.29        335.72        23.71 o
  -5   3   4       1839.30       1834.23        39.72 o
  -3   3   4        204.31        170.11        21.23 o
  -1   3   4          0.65        -27.45        18.30 o
   1   3   4       5443.88       5156.17        96.64 o
   3   3   4        666.68        683.76        45.90 o
   5   3   4       6756.20       7069.61       107.98 o
   7   3   4         10.27        -22.31        14.88 o
   9   3   4       3890.95       3951.83        64.00 o
  11   3   4         32.70         33.62        19.13 o
  13   3   4          2.98         16.00        22.27 o
  15   3   4        333.56        295.00        28.66 o
  17   3   4        558.09        560.85        42.23 o
  19   3   4         51.86         42.30        28.80 o
  21   3   4       2096.91       2315.22        66.31 o
  23   3   4         31.81         65.89        29.10 o
  25   3   4         10.69         -2.21        30.38 o
  27   3   4         84.63         97.21        55.59 o
  29   3   4        100.95         96.24        63.63 o
  31   3   4         92.04        -22.09        68.01 o
  33   3   4          9.45          5.50        64.03 o
 -34   4   4        149.67         50.46        55.85 o
 -32   4   4         87.86         77.36        52.17 o
 -30   4   4        340.76        278.56        71.30 o
 -28   4   4        493.21        385.61        55.85 o
 -26   4   4         48.67         62.59        42.58 o
 -24   4   4         28.52          1.27        38.41 o
 -22   4   4        363.88        341.74        39.06 o
 -20   4   4        294.27        244.84        34.92 o
 -18   4   4       1339.22       1421.05        49.06 o
 -16   4   4        191.38        189.80        27.23 o
 -14   4   4       1980.19       2036.42        52.96 o
 -12   4   4       1101.82       1119.96        38.43 o
 -10   4   4       1224.73       1213.50        36.16 o
  -8   4   4        318.53        267.38        34.47 o
  -6   4   4        981.15       1002.73        37.54 o
  -4   4   4          0.19         -1.74        19.05 o
  -2   4   4        774.12        808.46        36.24 o
   0   4   4       1762.52       1995.31        64.68 o
   2   4   4        848.65       1048.98        49.18 o
   4   4   4       5562.31       5908.30       108.65 o
   6   4   4          1.24         18.05        23.74 o
   8   4   4        917.44        821.43        48.48 o
  10   4   4         94.70         84.60        27.94 o
  12   4   4          0.06         33.16        29.32 o
  14   4   4        518.49        433.61        41.72 o
  16   4   4          2.09         13.64        33.51 o
  18   4   4        261.79        299.24        45.22 o
  20   4   4        249.26        137.22        46.26 o
  22   4   4        192.03        183.53        69.48 o
  24   4   4        119.68        104.96        33.23 o
  26   4   4         56.19         31.34        60.33 o
  28   4   4          8.66         23.95        75.69 o
  30   4   4         22.74        -76.79        83.37 o
 -31   5   4         71.78         74.72        53.76 o
 -29   5   4          4.01          0.10        48.99 o
 -27   5   4          0.15        -11.30        51.56 o
 -25   5   4        242.80        171.86        47.97 o
 -23   5   4        195.12        155.09        36.77 o
 -21   5   4         35.68         60.37        31.46 o
 -19   5   4        505.21        493.48        42.13 o
 -17   5   4        160.91        161.70        34.49 o
 -15   5   4         65.84         48.51        23.26 o
 -13   5   4        101.04        124.78        29.50 o
 -11   5   4         73.79        106.78        39.65 o
  -9   5   4       5334.24       5245.59       126.12 o
  -7   5   4        206.98        219.43        34.70 o
  -5   5   4        586.44        552.55        42.75 o
  -3   5   4        393.80        392.97        30.88 o
  -1   5   4        227.69        268.56        28.48 o
   1   5   4        851.27        886.58        48.88 o
   3   5   4          4.58        -26.60        17.73 o
   5   5   4        451.78        483.53        61.05 o
   7   5   4        136.73        175.52        59.24 o
   9   5   4        237.80        231.46        39.36 o
  11   5   4        303.20        286.40        60.33 o
  13   5   4        364.24        315.63        47.30 o
  15   5   4        604.97        670.14        73.50 o
  17   5   4          0.24         22.61        39.98 o
  19   5   4        147.10        168.65        48.02 o
  21   5   4          8.19         40.27        58.14 o
  23   5   4        105.56        117.43        53.37 o
  25   5   4         73.28         91.14        55.27 o
  27   5   4          6.77        -85.10       104.21 o
  29   5   4        336.08        362.43        72.87 o
 -28   6   4        124.23        113.04        52.70 o
 -26   6   4          0.63         23.70        45.31 o
 -24   6   4          3.89        -22.92        33.69 o
 -22   6   4          5.67        -43.88        30.59 o
 -20   6   4         41.55        -28.71        30.79 o
 -18   6   4         48.71         29.23        29.92 o
 -16   6   4        265.31        277.48        35.39 o
 -14   6   4        229.42        224.81        40.09 o
 -12   6   4        311.59        304.59        40.94 o
 -10   6   4       1620.33       1677.85        79.56 o
  -8   6   4        514.06        458.17        51.54 o
  -6   6   4          0.13          3.39        33.71 o
  -4   6   4         44.27         54.12        34.26 o
  -2   6   4        383.85        448.26        55.95 o
   0   6   4        211.84        247.92        65.82 o
   2   6   4         69.40         78.98        57.04 o
   4   6   4         46.50         47.80        28.77 o
   6   6   4        355.82        372.91        50.40 o
   8   6   4        677.08        796.42        85.57 o
  10   6   4       2306.80       2542.83       138.22 o
  12   6   4        738.73        665.72        54.67 o
  14   6   4         30.84         53.05        42.64 o
  16   6   4         21.12        -16.44        44.19 o
  18   6   4        325.01        353.23        55.06 o
  20   6   4          0.55        -32.98        62.53 o
  22   6   4        200.68        327.22        60.50 o
  24   6   4        293.17        336.04        66.71 o
  26   6   4         12.28         50.46        89.95 o
 -25   7   4         85.52          1.61        40.87 o
 -23   7   4        935.21       1074.72        64.76 o
 -21   7   4         28.69         44.32        36.89 o
 -19   7   4        389.41        453.49        46.40 o
 -17   7   4         12.15         -7.09        32.19 o
 -15   7   4        312.67        388.59        41.58 o
 -13   7   4         13.19        -36.62        28.48 o
 -11   7   4        402.23        471.22        92.15 o
  -9   7   4         12.13          8.64        53.75 o
  -7   7   4        404.00        356.02        51.13 o
  -5   7   4        297.78        305.28        48.41 o
  -3   7   4        325.21        318.60        50.56 o
  -1   7   4        597.48        550.35        57.98 o
   1   7   4         51.41         48.27        59.24 o
   3   7   4         29.48          4.39        59.24 o
   5   7   4        171.65        157.97        65.82 o
   7   7   4        292.48        386.14        76.79 o
   9   7   4        144.67        146.46        47.30 o
  11   7   4         53.50         72.40        65.82 o
  13   7   4         35.39        103.12        68.01 o
  15   7   4          1.81        -30.25        44.03 o
  17   7   4        216.10        236.17        69.11 o
  19   7   4         15.46          4.92        51.13 o
  21   7   4          6.66        -15.36        54.23 o
  23   7   4         12.90        -68.34        58.16 o
 -20   8   4         82.69         35.05        40.38 o
 -18   8   4        103.92         31.65        37.30 o
 -16   8   4          1.00        -28.50        48.62 o
 -14   8   4          9.32         70.33        42.64 o
 -12   8   4         43.24         -1.66        41.09 o
 -10   8   4        100.76         75.75        57.04 o
  -8   8   4          8.60         13.79        37.99 o
  -6   8   4          1.13        -15.45        37.99 o
  -4   8   4          7.85         24.40        38.69 o
  -2   8   4         88.48        135.80        44.03 o
   0   8   4        301.36        275.36        53.75 o
   2   8   4         44.05         35.10        55.95 o
   4   8   4         34.68        -32.91        61.43 o
   6   8   4         80.20        120.67        65.82 o
   8   8   4        135.77        103.12        70.21 o
  10   8   4         47.95         81.18        68.01 o
  12   8   4          0.07        -21.94        48.09 o
  14   8   4         21.43         96.54        72.40 o
  16   8   4          3.09        -76.37        50.91 o
  18   8   4        120.92        160.42        58.04 o
 -13   9   4          0.02        -34.75        43.36 o
 -11   9   4         80.04         41.97        87.76 o
  -9   9   4         95.15         39.26        44.91 o
  -7   9   4         73.57        109.55        55.95 o
  -5   9   4         38.38          3.47        42.64 o
  -3   9   4        263.47        247.32        52.13 o
  -1   9   4          8.76         49.36        43.44 o
   1   9   4         27.60         57.01        45.75 o
   3   9   4          8.23         22.06        58.14 o
   5   9   4         52.19         43.88        65.82 o
   7   9   4          5.90         41.69        72.40 o
   9   9   4         85.82         17.55        74.60 o
  11   9   4          4.01        -59.24        72.40 o
 -37   1   5         15.30         -3.60        46.48 o
 -35   1   5        275.16        353.67        82.84 o
 -33   1   5         57.58         22.40        40.64 o
 -31   1   5        343.47        302.61        41.95 o
 -29   1   5         11.28         -3.52        26.77 o
 -27   1   5        652.88        622.17        37.94 o
 -25   1   5         89.45          4.29        26.76 o
 -23   1   5         13.91         45.79        25.75 o
 -21   1   5        406.08        432.76        28.20 o
 -19   1   5         89.67         90.30        23.45 o
 -17   1   5       1380.82       1448.20        41.05 o
 -15   1   5        237.99        145.17        19.47 o
 -13   1   5       1162.63       1147.44        29.99 o
 -11   1   5       7028.80       7268.96        83.78 o
  -9   1   5        305.81        256.00        14.60 o
  -7   1   5        299.04        286.76        14.19 o
  -5   1   5       6003.90       5627.36        84.89 o
  -3   1   5        186.20         87.13        22.37 o
  -1   1   5      22940.26      23926.72       327.81 o
   1   1   5       2328.25       2595.75        37.16 o
   3   1   5       9804.43      10164.18       131.59 o
   5   1   5         44.00         49.54        12.39 o
   7   1   5        815.91        829.36        28.83 o
   9   1   5        496.74        557.49        22.70 o
  11   1   5       3641.75       3750.99        59.84 o
  13   1   5       7717.39       8300.71       109.78 o
  15   1   5       1519.25       1624.94        46.49 o
  17   1   5        320.97        275.20        27.20 o
  19   1   5          0.38        -36.55        24.37 o
  21   1   5         18.24        -16.04        26.83 o
  23   1   5       1151.24       1188.51        48.32 o
  25   1   5         27.68         23.36        36.68 o
  27   1   5        122.91        124.34        47.79 o
  29   1   5        511.64        488.79        62.64 o
  31   1   5         19.79         26.62        51.33 o
  33   1   5        194.36        133.88        59.93 o
 -36   2   5          2.66        -37.30        56.78 o
 -34   2   5       1702.77       2156.33       111.18 o
 -32   2   5        562.66        623.48        55.88 o
 -30   2   5        375.78        317.64        48.45 o
 -28   2   5        319.88        292.17        46.76 o
 -26   2   5        286.00        266.97        34.16 o
 -24   2   5          2.44        -36.00        24.00 o
 -22   2   5       1782.83       1832.29        49.60 o
 -20   2   5       1106.29       1041.77        55.66 o
 -18   2   5       1360.85       1302.22        35.40 o
 -16   2   5        286.18        233.74        20.13 o
 -14   2   5       2529.73       2580.64        47.07 o
 -12   2   5       8928.61       9451.61       116.84 o
 -10   2   5      26831.80      27679.88       306.72 o
  -8   2   5          0.60        -17.29        11.52 o
  -6   2   5      16338.70      16483.71       177.83 o
  -4   2   5        453.13        556.61        21.16 o
  -2   2   5       2791.88       2912.75        45.61 o
   0   2   5        608.77        654.95        20.81 o
   2   2   5       4354.76       4496.77        97.95 o
   4   2   5       2503.49       2626.17        41.85 o
   6   2   5       6956.47       7124.58        92.60 o
   8   2   5       1251.36       1265.07        33.88 o
  10   2   5       2864.66       2954.27        51.44 o
  12   2   5        444.85        426.62        25.41 o
  14   2   5        445.16        502.58        28.08 o
  16   2   5        800.66        805.65        35.16 o
  18   2   5          3.65        -19.72        24.47 o
  20   2   5         31.83        -21.50        29.16 o
  22   2   5          0.17          1.33        29.49 o
  24   2   5        573.89        490.27        41.42 o
  26   2   5         87.41         66.10        47.11 o
  28   2   5        175.97        167.10        52.06 o
  30   2   5         50.12          9.28        49.36 o
  32   2   5         78.44        106.65        55.47 o
 -35   3   5          0.04         17.52        58.83 o
 -33   3   5         65.41         93.46        54.25 o
 -31   3   5        169.15        141.15        54.82 o
 -29   3   5          2.67        -30.43        45.79 o
 -27   3   5         53.42         34.55        35.99 o
 -25   3   5        414.59        469.78        44.18 o
 -23   3   5        119.17        186.75        38.85 o
 -21   3   5        525.01        526.28        37.50 o
 -19   3   5        268.50        208.47        27.60 o
 -17   3   5        613.02        552.14        34.81 o
 -15   3   5        102.59         79.24        18.92 o
 -13   3   5       1120.64       1239.89        35.10 o
 -11   3   5       4189.41       4208.54        62.46 o
  -9   3   5        277.59        322.65        21.96 o
  -7   3   5        102.65        103.15        15.38 o
  -5   3   5         88.86         43.11        11.77 o
  -3   3   5        621.37        692.34        25.96 o
  -1   3   5         12.39         -1.47        10.87 o
   1   3   5       1986.11       2028.19        48.63 o
   3   3   5        192.81        199.21        20.81 o
   5   3   5       2583.27       2528.91        83.95 o
   7   3   5        869.49        823.64        35.33 o
   9   3   5       1702.21       1702.71        40.50 o
  11   3   5       2239.28       2329.56        56.05 o
  13   3   5        733.92        781.44        36.99 o
  15   3   5        259.39        263.31        28.89 o
  17   3   5        267.86        279.98        31.72 o
  19   3   5        606.00        489.68        36.69 o
  21   3   5         17.73         -5.44        27.65 o
  23   3   5        642.93        611.30        41.68 o
  25   3   5          2.04         -0.35        44.75 o
  27   3   5         60.92          5.99        54.03 o
  29   3   5          7.88        -39.68        54.28 o
  31   3   5          6.10        -89.00        59.56 o
 -34   4   5         16.64         36.04        55.60 o
 -32   4   5         11.19        -31.01        51.06 o
 -30   4   5         10.41         49.20        50.08 o
 -28   4   5         17.34          0.80        45.31 o
 -26   4   5        250.19        207.62        48.99 o
 -24   4   5        201.92        159.50        45.85 o
 -22   4   5         31.49         -0.64        29.76 o
 -20   4   5        199.33        129.25        32.19 o
 -18   4   5          8.04        -11.81        22.56 o
 -16   4   5        837.01        793.99        47.18 o
 -14   4   5         30.78          8.82        19.68 o
 -12   4   5       4283.38       4315.13        83.40 o
 -10   4   5         66.70         63.67        17.54 o
  -8   4   5       1732.13       1722.74        44.05 o
  -6   4   5         60.26         15.53        22.54 o
  -4   4   5         10.75        -34.03        76.79 o
  -2   4   5       5037.70       5157.97       102.49 o
   0   4   5       5940.94       5911.06       130.33 o
   2   4   5          2.78         21.36        26.71 o
   4   4   5       3846.54       4207.93        76.86 o
   6   4   5         79.63         49.59        20.45 o
   8   4   5        332.89        389.06        41.17 o
  10   4   5       1454.54       1445.80        55.02 o
  12   4   5       9432.17      10002.76       169.88 o
  14   4   5         30.86        104.22        36.25 o
  16   4   5         50.70         41.01        34.43 o
  18   4   5       1157.95       1299.52        81.39 o
  20   4   5          7.89        -18.90        34.76 o
  22   4   5          0.03         35.86        30.82 o
  24   4   5        473.81        420.98        49.40 o
  26   4   5         31.04        -37.53        51.54 o
  28   4   5        750.69        808.54        92.15 o
  30   4   5         25.23         26.56        73.50 o
 -31   5   5          2.97        -11.28        52.66 o
 -29   5   5        323.23        266.52        57.42 o
 -27   5   5         54.18         64.19        47.42 o
 -25   5   5         81.66         74.92        37.71 o
 -23   5   5         51.66         83.47        34.45 o
 -21   5   5        879.10       1031.29        58.24 o
 -19   5   5        182.37        222.72        36.13 o
 -17   5   5        337.13        350.83        37.98 o
 -15   5   5        112.00        102.00        30.72 o
 -13   5   5        360.96        345.93        35.75 o
 -11   5   5       4436.81       4404.32        99.14 o
  -9   5   5        362.28        400.91        70.21 o
  -7   5   5        139.57         76.42        36.85 o
  -5   5   5       2061.10       2018.96       154.68 o
  -3   5   5       1164.25       1143.36       101.29 o
  -1   5   5       1588.55       1690.40        67.47 o
   1   5   5        207.80        237.79        41.54 o
   3   5   5          3.60         -6.58        54.85 o
   5   5   5         70.78         21.26        51.56 o
   7   5   5       1038.58        967.55        96.54 o
   9   5   5        267.63        246.92        43.11 o
  11   5   5       3490.18       3524.34       110.27 o
  13   5   5       1731.95       1835.34        79.34 o
  15   5   5        370.82        432.70        54.85 o
  17   5   5        726.21        768.63        62.70 o
  19   5   5        170.36        226.85        51.95 o
  21   5   5        241.02        251.76        91.05 o
  23   5   5         56.74         26.86        51.13 o
  25   5   5        112.74         74.83        57.34 o
  27   5   5         53.77         -1.62        58.89 o
 -28   6   5         43.58         43.55        92.15 o
 -26   6   5         85.48         67.09        39.20 o
 -24   6   5        271.76        192.07        48.41 o
 -22   6   5          7.63         -9.59        32.61 o
 -20   6   5        109.30        110.30        34.06 o
 -18   6   5        160.14        187.18        35.19 o
 -16   6   5        100.08         75.33        46.20 o
 -14   6   5          1.87        -40.39        26.93 o
 -12   6   5        990.76        918.11       137.12 o
 -10   6   5       2892.29       2990.43       107.98 o
  -8   6   5        387.02        364.89        55.95 o
  -6   6   5        286.98        166.55        44.19 o
  -4   6   5          0.15        -40.67        32.05 o
  -2   6   5        307.69        300.94        47.30 o
   0   6   5        131.36         88.77        39.98 o
   2   6   5          8.86         28.52        59.24 o
   4   6   5          3.70        -61.43        57.04 o
   6   6   5          5.49        -59.24        57.04 o
   8   6   5          5.63        -26.90        96.54 o
  10   6   5          9.79         39.49        59.24 o
  12   6   5        131.50         94.34        63.63 o
  14   6   5          1.87         21.23        43.11 o
  16   6   5        118.75        118.62        48.02 o
  18   6   5         70.59         38.39        48.09 o
  20   6   5          0.41        -56.91        80.08 o
  22   6   5         32.50        -13.16        55.85 o
  24   6   5         10.77        -35.33        58.89 o
 -25   7   5          0.39         -0.06        39.85 o
 -23   7   5         93.81        220.80        44.20 o
 -21   7   5          9.00         -2.68        35.45 o
 -19   7   5        231.91        240.05        49.43 o
 -17   7   5         70.77        106.41        49.39 o
 -15   7   5         91.62         64.01        42.83 o
 -13   7   5       1240.22       1282.15        82.47 o
 -11   7   5          5.60         32.91        55.95 o
  -9   7   5         95.56         29.05        38.69 o
  -7   7   5         26.97         -2.69        37.99 o
  -5   7   5        258.10        240.48        62.53 o
  -3   7   5          3.63        -49.53        36.24 o
  -1   7   5        502.89        446.31        55.59 o
   1   7   5          4.90        -56.13        37.42 o
   3   7   5        506.88        438.80        81.18 o
   5   7   5        155.76        133.83        70.21 o
   7   7   5          5.17         13.16        63.63 o
   9   7   5         65.43         31.81        48.09 o
  11   7   5        183.74        280.26        53.51 o
  13   7   5        222.88        202.96        48.99 o
  15   7   5          1.41         -3.74        72.40 o
  17   7   5         50.13         49.73        51.13 o
  19   7   5          8.42        -11.97        77.89 o
  21   7   5         17.29        -49.00        57.79 o
 -20   8   5         71.98         77.24        40.18 o
 -18   8   5          3.80         13.97        37.10 o
 -16   8   5         67.25         81.18        46.54 o
 -14   8   5          9.50         16.45        43.44 o
 -12   8   5         43.94         55.10        50.46 o
 -10   8   5         41.97         41.84        44.19 o
  -8   8   5         42.83        -10.97        38.69 o
  -6   8   5          2.20        -11.74        39.36 o
  -4   8   5         64.76         -2.19        37.80 o
  -2   8   5        160.65        146.52        47.17 o
   0   8   5         40.14         29.17        41.80 o
   2   8   5        156.74         52.66        44.99 o
   4   8   5        247.80        313.74        78.98 o
   6   8   5        149.28        127.25        70.21 o
   8   8   5        148.16        219.40        76.79 o
  10   8   5        189.57        190.88        74.60 o
  12   8   5         68.26         31.93        50.40 o
  14   8   5         10.76        -39.20        53.75 o
  16   8   5        150.43        186.49        85.57 o
 -11   9   5          6.99        -15.92        45.75 o
  -9   9   5         60.89         19.34        46.46 o
  -7   9   5        262.25        248.16        52.68 o
  -5   9   5         12.36         36.24        44.91 o
  -3   9   5        129.63         99.81        47.30 o
  -1   9   5        253.11        267.74        54.93 o
   1   9   5         44.84         80.65        51.13 o
   3   9   5          5.44         43.88        47.30 o
   5   9   5         41.50         36.57        50.91 o
   7   9   5        202.13        296.19        87.76 o
   9   9   5         53.08         94.34        78.98 o
 -36   0   6        217.94        276.44        94.34 o
 -34   0   6         45.84         22.39        86.66 o
 -32   0   6       1057.99       1093.78        85.84 o
 -30   0   6        918.45       1166.33        84.45 o
 -28   0   6         90.31        -64.50        45.85 o
 -26   0   6         80.63        -65.56        43.71 o
 -24   0   6       2928.57       3095.26       112.27 o
 -22   0   6       3077.23       3342.59       112.40 o
 -20   0   6       6604.81       6935.11       172.97 o
 -18   0   6         24.88         -5.15        30.57 o
 -16   0   6      16826.46      17341.17       313.11 o
 -14   0   6        424.17        520.65        44.33 o
 -12   0   6       5109.59       5017.89        97.84 o
 -10   0   6        482.93        528.64        26.06 o
  -8   0   6       1919.75       2015.35        47.10 o
  -6   0   6       1229.81       1379.38        38.98 o
  -4   0   6       5572.22       6114.12        95.58 o
  -2   0   6          0.42        -21.67        17.31 o
   0   0   6       3183.20       3144.54        58.65 o
   2   0   6         12.96          6.74        14.28 o
   4   0   6       1090.76       1214.55        36.01 o
   6   0   6       3076.98       3038.85        59.91 o
   8   0   6       1734.61       1932.86        55.09 o
  10   0   6       3183.57       3312.56        75.11 o
  12   0   6        579.13        650.39        51.58 o
  14   0   6        777.07        840.32        48.96 o
  16   0   6        880.27        956.74        55.41 o
  18   0   6        736.82        716.11        52.37 o
  20   0   6         19.07        -22.66        36.95 o
  22   0   6        835.40        728.95        77.70 o
  24   0   6        414.42        404.31        64.29 o
  26   0   6        744.51        640.11        82.27 o
  28   0   6         76.44         24.52        55.17 o
  30   0   6         39.07       -138.22        92.15 o
  32   0   6         32.84        114.09       107.51 o
 -35   1   6          3.59        -40.75        43.16 o
 -33   1   6         15.03        -24.50        39.85 o
 -31   1   6         12.40         50.19        40.05 o
 -29   1   6        243.17        224.11        32.94 o
 -27   1   6        207.46        134.49        29.02 o
 -25   1   6        197.17         93.93        27.73 o
 -23   1   6       1815.46       2218.51        58.33 o
 -21   1   6       2841.19       3141.40        78.22 o
 -19   1   6        349.80        315.95        29.14 o
 -17   1   6         36.38         -8.00        21.89 o
 -15   1   6         69.31         66.03        17.13 o
 -13   1   6       4440.38       4855.41        66.97 o
 -11   1   6       2664.60       2727.30        43.00 o
  -9   1   6        545.15        474.27        19.64 o
  -7   1   6       3444.92       3522.52        52.71 o
  -5   1   6        237.96        259.89        18.82 o
  -3   1   6        226.12        266.77        18.61 o
  -1   1   6       4250.73       4371.71        55.01 o
   1   1   6       2670.46       2639.41        39.53 o
   3   1   6      10967.44      11127.15       136.72 o
   5   1   6       3094.52       3140.80        46.14 o
   7   1   6       5083.02       5153.45        69.02 o
   9   1   6         36.96         43.16        17.47 o
  11   1   6        212.91        197.81        21.77 o
  13   1   6       4133.63       4442.48        78.33 o
  15   1   6          0.76         24.99        23.68 o
  17   1   6        941.55        952.59        42.31 o
  19   1   6        656.74        651.86        37.60 o
  21   1   6        815.83        761.24        44.47 o
  23   1   6          0.51         13.20        28.34 o
  25   1   6        697.96        756.30        65.08 o
  27   1   6         18.32         -0.56        48.73 o
  29   1   6        126.26         89.37        52.29 o
  31   1   6        104.43         63.48        55.17 o
 -36   2   6         15.15        -57.04        57.92 o
 -34   2   6        108.28        120.39        48.34 o
 -32   2   6          5.47        -12.77        41.33 o
 -30   2   6          0.48          3.41        38.30 o
 -28   2   6          6.64        -43.95        29.30 o
 -26   2   6        112.33         69.99        37.75 o
 -24   2   6        355.83        324.10        52.88 o
 -22   2   6       1118.88       1167.59        44.22 o
 -20   2   6         49.75         33.71        21.60 o
 -18   2   6        675.84        745.25        31.33 o
 -16   2   6        831.34        765.17        28.76 o
 -14   2   6          9.13         -0.18        18.68 o
 -12   2   6       2151.88       2254.24        44.13 o
 -10   2   6       1629.52       1557.64        43.86 o
  -8   2   6       1832.64       1776.28        35.53 o
  -6   2   6         30.49        -34.61        23.07 o
  -4   2   6       3762.88       3399.79        59.73 o
  -2   2   6       4322.92       4338.96        83.75 o
   0   2   6       7672.52       7645.94        92.79 o
   2   2   6      27725.47      29628.50       335.24 o
   4   2   6       1098.67       1387.28        34.00 o
   6   2   6       1263.98       1228.86        35.07 o
   8   2   6        192.26        167.92        17.82 o
  10   2   6         28.63         29.18        19.57 o
  12   2   6        254.83        262.62        25.10 o
  14   2   6       1085.91       1073.74        41.96 o
  16   2   6         42.18         16.24        24.84 o
  18   2   6       1715.05       1727.22        62.82 o
  20   2   6         87.96         55.77        31.39 o
  22   2   6       1450.75       1603.49        65.76 o
  24   2   6        138.93         95.57        48.70 o
  26   2   6        399.21        347.75        59.24 o
  28   2   6          1.48          6.69        50.00 o
  30   2   6          0.03         -5.36        53.56 o
  32   2   6         27.02         17.93        58.02 o
 -35   3   6        142.86        186.49        68.40 o
 -33   3   6        103.18        191.87        62.13 o
 -31   3   6        296.17        300.99        62.70 o
 -29   3   6          0.60         -1.88        47.39 o
 -27   3   6        316.32        291.82        44.58 o
 -25   3   6        666.87        607.64        48.68 o
 -23   3   6         51.34         18.15        33.36 o
 -21   3   6       1253.71       1199.70        65.24 o
 -19   3   6         45.01         44.38        24.39 o
 -17   3   6        117.72         70.81        23.29 o
 -15   3   6        163.27        131.99        23.34 o
 -13   3   6       1819.97       1959.96        45.62 o
 -11   3   6       1149.68       1086.69        33.46 o
  -9   3   6       1796.32       1719.16        39.50 o
  -7   3   6       1518.10       1478.44        35.41 o
  -5   3   6         29.97         -9.98        15.01 o
  -3   3   6         56.69         17.37        19.69 o
  -1   3   6        164.44         99.99        17.46 o
   1   3   6       4149.10       3729.48       356.26 o
   3   3   6        422.93        457.76        25.37 o
   5   3   6         75.42         67.80        23.80 o
   7   3   6       2231.10       2329.02        48.66 o
   9   3   6        168.43        169.27        24.47 o
  11   3   6        143.07        164.11        25.75 o
  13   3   6        942.34       1010.81        44.76 o
  15   3   6        314.27        243.99        31.71 o
  17   3   6       1935.94       1923.11        62.86 o
  19   3   6         55.61         -0.46        29.71 o
  21   3   6         50.56         26.82        31.85 o
  23   3   6        400.96        384.81        44.89 o
  25   3   6         19.82         14.61        48.24 o
  27   3   6          4.16         53.35        58.40 o
  29   3   6        216.98        227.86       107.51 o
  31   3   6         20.03          4.41        65.85 o
 -32   4   6         69.99        -36.53        52.36 o
 -30   4   6         30.65        -23.69        47.85 o
 -28   4   6        296.91        258.36        55.85 o
 -26   4   6        499.10        448.60        57.98 o
 -24   4   6        119.01        108.91        37.62 o
 -22   4   6         34.95        -13.21        29.50 o
 -20   4   6        194.64        143.96        29.58 o
 -18   4   6         28.29         -0.50        23.68 o
 -16   4   6        424.86        371.42        29.64 o
 -14   4   6         47.17         19.18        25.40 o
 -12   4   6       2893.60       2792.86        66.19 o
 -10   4   6       1073.01       1149.92        43.02 o
  -8   4   6         61.55        102.41        21.96 o
  -6   4   6         59.62         17.84        16.34 o
  -4   4   6       2064.14       1933.19        64.91 o
  -2   4   6        783.55        860.76        42.27 o
   0   4   6       1716.62       1752.33        47.22 o
   2   4   6        136.63        114.73        34.52 o
   4   4   6         15.21         47.52        37.44 o
   6   4   6        116.23         72.28        27.12 o
   8   4   6         77.83         51.32        32.03 o
  10   4   6        277.05         65.06        37.81 o
  12   4   6       1374.21       1419.34        63.42 o
  14   4   6         29.24         62.97        26.16 o
  16   4   6        247.60        224.67        30.63 o
  18   4   6          8.19         16.33        34.32 o
  20   4   6          0.07        -14.36        31.06 o
  22   4   6         22.74         14.82        34.60 o
  24   4   6         20.48        -28.45        52.21 o
  26   4   6          0.75        -45.13        56.84 o
  28   4   6        122.22        159.71        99.83 o
 -31   5   6        163.31        194.94        61.13 o
 -29   5   6         46.35        184.30        54.82 o
 -27   5   6        291.37        391.25        69.11 o
 -25   5   6          9.81        -14.25        33.16 o
 -23   5   6        453.57        383.10        45.31 o
 -21   5   6         51.92         52.41        33.04 o
 -19   5   6         66.68         58.28        31.03 o
 -17   5   6        278.81        255.92        34.79 o
 -15   5   6          0.89        -11.20        25.72 o
 -13   5   6        912.29        772.89        48.86 o
 -11   5   6        155.45        197.90        30.39 o
  -9   5   6        120.22        169.10        42.64 o
  -7   5   6        888.10        837.13       102.02 o
  -5   5   6        827.75        747.57        62.70 o
  -3   5   6         33.10         -0.80        32.47 o
  -1   5   6        529.90        500.09        64.16 o
   1   5   6         68.98         62.76        51.56 o
   3   5   6        274.68        186.49        68.01 o
   5   5   6          0.05         -6.58        54.85 o
   7   5   6          0.62        -42.16        30.31 o
   9   5   6        208.27        149.98        75.69 o
  11   5   6          0.23        -88.86        59.24 o
  13   5   6        124.36        167.22        46.46 o
  15   5   6        268.78        333.54        52.75 o
  17   5   6          0.15         -4.98        45.75 o
  19   5   6        112.04         69.11        51.20 o
  21   5   6        196.95        202.13        59.71 o
  23   5   6          4.61        -11.09        54.93 o
  25   5   6         73.89        -10.29        60.44 o
  27   5   6          0.59        -17.45        64.03 o
 -28   6   6          0.11        -24.10        49.36 o
 -26   6   6          9.18         28.61        38.32 o
 -24   6   6          5.74        -25.19        33.41 o
 -22   6   6         27.81         -0.29        32.90 o
 -20   6   6         14.77        -13.85        41.02 o
 -18   6   6         81.99         63.97        32.14 o
 -16   6   6        735.47        664.10        47.42 o
 -14   6   6         23.88         14.31        29.50 o
 -12   6   6       1511.38       1605.81        89.93 o
 -10   6   6        160.29        122.27        42.47 o
  -8   6   6        394.80        416.07        60.33 o
  -6   6   6        988.87        975.11        74.94 o
  -4   6   6        296.03        271.22        48.85 o
  -2   6   6         31.20         -2.80        35.26 o
   0   6   6          1.25        -59.24        39.49 o
   2   6   6       1213.01       1193.53       114.09 o
   4   6   6          1.54          4.39        59.24 o
   6   6   6        574.39        623.09        87.76 o
   8   6   6         84.42        119.41        47.15 o
  10   6   6         12.72         66.86        45.75 o
  12   6   6        265.63        269.81        49.97 o
  14   6   6         43.11        148.28        50.40 o
  16   6   6         12.01         -6.34        53.75 o
  18   6   6        414.93        398.08        61.26 o
  20   6   6         13.41         20.92        55.06 o
  22   6   6        143.49        158.72        63.55 o
  24   6   6          9.23        -41.32        60.27 o
 -23   7   6          0.10        -28.75        35.92 o
 -21   7   6         39.95         34.46        37.02 o
 -19   7   6         69.09         57.50        34.84 o
 -17   7   6        384.06        371.73        43.06 o
 -15   7   6          6.79         36.41        31.83 o
 -13   7   6        641.35        590.21        66.41 o
 -11   7   6        703.20        819.52        71.64 o
  -9   7   6         66.76         35.72        51.56 o
  -7   7   6          3.67         35.02        41.80 o
  -5   7   6         11.71        -19.93        37.42 o
  -3   7   6        273.65        227.20        51.20 o
  -1   7   6         42.60          4.96       104.21 o
   1   7   6       1313.45       1101.83       138.22 o
   3   7   6       1302.58       1100.36       239.14 o
   5   7   6         87.44         94.34        70.21 o
   7   7   6        235.63        210.62        78.98 o
   9   7   6         17.12        -15.36        68.01 o
  11   7   6        496.30        494.95        93.24 o
  13   7   6        253.84        323.51        57.12 o
  15   7   6          7.04         57.08        50.26 o
  17   7   6         46.73         21.57        55.59 o
  19   7   6         29.09         34.49        58.04 o
 -18   8   6         58.89         35.66        48.85 o
 -16   8   6          0.03        -24.63        44.19 o
 -14   8   6          2.83          9.99        43.36 o
 -12   8   6         22.54         -7.19        41.54 o
 -10   8   6         12.87         31.58        43.36 o
  -8   8   6          3.41        -30.07        39.36 o
  -6   8   6        188.87        253.08        51.82 o
  -4   8   6         13.11         10.41        50.46 o
  -2   8   6         22.73          8.42        42.64 o
   0   8   6         53.03         75.47        44.67 o
   2   8   6         27.83          3.07        42.47 o
   4   8   6         10.07         19.03        41.64 o
   6   8   6        117.82        217.20        76.79 o
   8   8   6        133.95        105.31        72.40 o
  10   8   6        174.68        171.13        78.98 o
  12   8   6        198.21        179.91        83.37 o
  14   8   6          1.21         53.75        57.40 o
  -9   9   6          7.69         13.06        48.85 o
  -7   9   6         18.08        -16.90        43.71 o
  -5   9   6          6.95        -29.62        53.75 o
  -3   9   6          1.46        -20.62        46.23 o
  -1   9   6          4.35         14.65        47.79 o
   1   9   6        178.51        175.52        57.34 o
   3   9   6         16.97         38.67        51.82 o
   5   9   6         45.96         28.68        53.51 o
 -35   1   7          0.10        -11.70        46.10 o
 -33   1   7         40.18         39.49        45.21 o
 -31   1   7          9.83        -41.92        39.35 o
 -29   1   7         29.22        -23.41        30.37 o
 -27   1   7        604.21        498.33        37.25 o
 -25   1   7        149.22        211.77        51.46 o
 -23   1   7       7273.84       7939.05       142.02 o
 -21   1   7         74.41        124.49        29.99 o
 -19   1   7        599.86        586.80        38.73 o
 -17   1   7         42.53         16.14        22.69 o
 -15   1   7        189.55        146.41        21.15 o
 -13   1   7        389.66        360.35        20.95 o
 -11   1   7       1438.56       1424.58        34.05 o
  -9   1   7       1146.89        982.26        27.55 o
  -7   1   7       1882.77       1881.33        45.03 o
  -5   1   7        485.44        302.22        37.82 o
  -3   1   7      23494.06      24332.52       242.23 o
  -1   1   7        290.74        269.55        28.34 o
   1   1   7       4848.79       5068.24        63.82 o
   3   1   7       2016.57       2116.85        34.89 o
   5   1   7        574.01        538.63        22.75 o
   7   1   7       2861.28       2787.81        55.32 o
   9   1   7         68.35         43.85        19.09 o
  11   1   7       3624.23       3659.67        71.14 o
  13   1   7          8.98         40.82        24.80 o
  15   1   7        322.40        315.54        31.01 o
  17   1   7        163.83        134.09        29.64 o
  19   1   7        293.57        257.97        41.54 o
  21   1   7        314.37        289.42        49.38 o
  23   1   7       1103.59       1175.56       104.56 o
  25   1   7        215.33        170.58        51.72 o
  27   1   7         67.59         24.06        49.92 o
  29   1   7        200.02        168.93        58.95 o
  31   1   7         27.49         -9.49        75.83 o
 -34   2   7        160.93        151.13        49.58 o
 -32   2   7         90.80         43.11        43.89 o
 -30   2   7          9.89         24.19        52.22 o
 -28   2   7         58.59         -2.91        41.54 o
 -26   2   7        528.78        447.88        50.35 o
 -24   2   7        165.48        127.53        35.28 o
 -22   2   7       1258.88       1307.63        51.03 o
 -20   2   7        422.46        410.62        29.73 o
 -18   2   7         98.14        115.84        23.12 o
 -16   2   7        757.65        779.57        35.14 o
 -14   2   7       3224.09       3305.63        67.87 o
 -12   2   7       1172.93       1216.83        35.91 o
 -10   2   7          5.54         19.48        15.29 o
  -8   2   7       1037.98       1061.20        29.94 o
  -6   2   7        644.91        604.76        24.02 o
  -4   2   7        326.25        299.51        19.74 o
  -2   2   7         14.48        -21.96        14.64 o
   0   2   7       2398.02       2295.68        43.87 o
   2   2   7       2404.71       2382.65        45.03 o
   4   2   7         31.23         13.92        17.66 o
   6   2   7        254.19        270.75        22.49 o
   8   2   7         27.13         19.10        20.78 o
  10   2   7        374.73        344.24        25.22 o
  12   2   7          1.23        -15.20        23.45 o
  14   2   7         23.00        -10.19        28.42 o
  16   2   7        784.18        709.32        43.22 o
  18   2   7        131.63         35.24        31.48 o
  20   2   7        405.30        344.97        42.86 o
  22   2   7        460.11        465.54        47.46 o
  24   2   7        825.40        867.87        70.03 o
  26   2   7         13.80         81.92        51.71 o
  28   2   7        115.69        109.91        54.70 o
  30   2   7          8.00        -49.31        56.00 o
 -33   3   7         23.06         65.88        59.24 o
 -31   3   7        134.08        217.58        61.53 o
 -29   3   7        158.31        114.37        52.70 o
 -27   3   7         16.06         -6.19        36.03 o
 -25   3   7          2.80         25.04        35.18 o
 -23   3   7        957.69        763.87        51.23 o
 -21   3   7        172.57        166.33        31.04 o
 -19   3   7        228.54        273.78        31.53 o
 -17   3   7        131.73        138.69        25.76 o
 -15   3   7        985.17        991.28        40.57 o
 -13   3   7          2.18        -13.33        20.29 o
 -11   3   7        168.84        155.31        23.74 o
  -9   3   7        205.79        254.01        20.23 o
  -7   3   7        422.33        482.66        26.61 o
  -5   3   7         45.18         12.42        20.31 o
  -3   3   7        948.17        925.21        33.74 o
  -1   3   7        302.77        349.10        25.36 o
   1   3   7       2115.42       2349.95        58.20 o
   3   3   7         19.08          8.38        21.63 o
   5   3   7       2863.15       3215.99        70.04 o
   7   3   7         23.21          9.69        21.79 o
   9   3   7       2388.37       2440.23        64.77 o
  11   3   7        238.87        267.42        35.74 o
  13   3   7        847.75        814.36        60.73 o
  15   3   7       1456.35       1515.53        60.71 o
  17   3   7        179.99        169.48        32.74 o
  19   3   7        393.88        405.83        39.20 o
  21   3   7         51.84        -37.33        32.87 o
  23   3   7         12.05         11.90        47.41 o
  25   3   7        448.91        541.37        66.32 o
  27   3   7          8.41         -4.64        66.92 o
  29   3   7        137.05        100.18        69.56 o
 -32   4   7        105.73         64.10        60.56 o
 -30   4   7         62.41        -29.62        50.08 o
 -28   4   7          0.07        -46.50        47.42 o
 -26   4   7        232.26        171.16        52.68 o
 -24   4   7        351.95        288.99        56.51 o
 -22   4   7        143.37        123.67        36.74 o
 -20   4   7        139.17        185.96        39.58 o
 -18   4   7        852.08        850.02        40.10 o
 -16   4   7         27.51        -15.84        22.19 o
 -14   4   7       1329.07       1326.56        48.74 o
 -12   4   7        584.04        565.50        33.14 o
 -10   4   7        311.05        321.02        32.11 o
  -8   4   7       8025.37       7803.04       145.99 o
  -6   4   7         19.46        -15.66        23.60 o
  -4   4   7       3456.40       3621.03        71.70 o
  -2   4   7         27.36         43.56        23.39 o
   0   4   7        259.09        307.92        32.45 o
   2   4   7         91.52         61.68        25.02 o
   4   4   7        251.97        161.92        34.18 o
   6   4   7        130.24        114.80        36.73 o
   8   4   7       1406.12       1346.97        45.41 o
  10   4   7        477.24        524.48        35.22 o
  12   4   7       1597.01       1673.58        56.93 o
  14   4   7          7.22         19.65        27.15 o
  16   4   7        425.58        348.73        34.53 o
  18   4   7        127.30         99.29        34.64 o
  20   4   7         31.80        -21.87        34.72 o
  22   4   7        305.03        322.63        82.20 o
  24   4   7         51.76         59.69        59.71 o
  26   4   7          1.11        -76.79        89.95 o
  28   4   7         50.73         55.48        67.47 o
 -29   5   7        162.39        200.98        57.98 o
 -27   5   7        346.89        335.96        57.79 o
 -25   5   7         54.80         65.73        38.70 o
 -23   5   7         68.38         28.59        34.64 o
 -21   5   7         59.42         79.30        33.41 o
 -19   5   7        140.93        123.46        44.10 o
 -17   5   7         26.51         27.23        27.76 o
 -15   5   7        416.45        429.75        39.30 o
 -13   5   7         79.00         63.09        29.15 o
 -11   5   7        556.61        575.65        41.37 o
  -9   5   7       1379.43       1504.38        75.67 o
  -7   5   7        968.76        775.44        70.21 o
  -5   5   7          2.89          0.18        35.71 o
  -3   5   7        272.57        233.06        46.84 o
  -1   5   7         86.93         82.19        50.46 o
   1   5   7       1048.86       1176.16        77.15 o
   3   5   7        176.71        254.50        70.21 o
   5   5   7         22.86         45.79        33.25 o
   7   5   7        157.48        175.02        37.69 o
   9   5   7         19.62        -14.08        29.74 o
  11   5   7          5.83         11.44        35.06 o
  13   5   7         18.10         42.53        44.19 o
  15   5   7        177.02        325.02        78.98 o
  17   5   7          1.09        -10.17        48.85 o
  19   5   7         36.15         38.00        53.51 o
  21   5   7         86.02         65.82        55.85 o
  23   5   7        345.20        357.25        70.58 o
  25   5   7          0.04        -28.98        62.47 o
 -26   6   7          0.19        -16.31        37.75 o
 -24   6   7          8.58         15.20        35.74 o
 -22   6   7         77.81         96.09        36.34 o
 -20   6   7        158.75        178.11        38.02 o
 -18   6   7          6.52        -13.45        30.33 o
 -16   6   7          2.51         13.83        39.66 o
 -14   6   7         70.68         92.21        32.29 o
 -12   6   7        370.42        414.09        47.44 o
 -10   6   7       1130.89       1192.21        89.95 o
  -8   6   7         15.55         38.39        39.54 o
  -6   6   7        186.35        164.55        44.03 o
  -4   6   7         27.98          7.84        36.86 o
  -2   6   7        101.05         60.85        40.57 o
   0   6   7        767.72        560.61        99.83 o
   2   6   7        106.19        129.01        45.85 o
   4   6   7         30.49        103.12        68.01 o
   6   6   7        341.00        346.65        78.98 o
   8   6   7        144.82         46.07        65.82 o
  10   6   7        205.79        250.46        42.40 o
  12   6   7          6.14         42.87        37.87 o
  14   6   7          6.13         48.13        48.02 o
  16   6   7         18.52        -46.55        50.40 o
  18   6   7        142.77        228.43        59.59 o
  20   6   7         27.92         10.51        58.89 o
  22   6   7         16.07         19.69        61.15 o
 -23   7   7        138.33        144.60        42.93 o
 -21   7   7         37.53         27.88        36.91 o
 -19   7   7         22.79         47.55        34.74 o
 -17   7   7         49.41         66.10        34.21 o
 -15   7   7        132.77        167.59        50.40 o
 -13   7   7          7.28         38.45        45.75 o
 -11   7   7        179.80        204.97        50.40 o
  -9   7   7        136.13        196.07        49.64 o
  -7   7   7          9.57          9.95        43.36 o
  -5   7   7        180.71        189.78        51.20 o
  -3   7   7         10.42        -54.98        38.45 o
  -1   7   7        206.83        155.77        49.97 o
   1   7   7          4.48         17.24        43.71 o
   3   7   7        403.32        287.72        57.34 o
   5   7   7        229.11        199.65        78.98 o
   7   7   7         12.07         -2.19        70.21 o
   9   7   7        517.60        456.35        92.15 o
  11   7   7        185.75        199.65        83.37 o
  13   7   7        229.22        231.27        44.22 o
  15   7   7          0.17         18.98        43.62 o
  17   7   7         16.15        -19.75        54.30 o
  19   7   7         10.61          9.13        97.63 o
 -18   8   7         88.08        157.52        56.61 o
 -16   8   7          5.09          1.10        48.09 o
 -14   8   7          0.01        -35.90        47.15 o
 -12   8   7          1.18        -42.35        73.50 o
 -10   8   7          8.06         23.21        44.03 o
  -8   8   7        128.58         74.60        46.54 o
  -6   8   7         26.51        101.59        48.85 o
  -4   8   7         86.65         91.03        47.15 o
  -2   8   7          1.45         15.40        43.71 o
   0   8   7         25.86        -26.82        41.12 o
   2   8   7          2.20        -16.62        41.54 o
   4   8   7          8.54          0.76        44.27 o
   6   8   7         21.95         17.55        47.97 o
   8   8   7          4.11         30.72        76.79 o
  10   8   7         87.43        122.86        78.98 o
  12   8   7          0.48         43.88        78.98 o
 -34   0   8         59.25         -2.19        76.79 o
 -32   0   8        123.86        103.12        74.60 o
 -30   0   8        191.92        177.31        64.72 o
 -28   0   8         20.02        -39.99        47.79 o
 -26   0   8       6284.77       6649.78       272.05 o
 -24   0   8       7825.19       8952.00       280.83 o
 -22   0   8       1846.81       1979.53        89.82 o
 -20   0   8        513.30        593.07        57.34 o
 -18   0   8       1581.12       1587.14        78.24 o
 -16   0   8       2134.64       2235.77        71.32 o
 -14   0   8        596.53        566.31        38.92 o
 -12   0   8        460.14        495.17        48.94 o
 -10   0   8       4776.29       4908.24        89.53 o
  -8   0   8        669.23        612.04        30.74 o
  -6   0   8        141.79        189.44        42.86 o
  -4   0   8          7.84        -28.49        19.00 o
  -2   0   8       3519.13       3733.76        73.12 o
   0   0   8        300.30        307.06        25.85 o
   2   0   8       5919.98       6649.58       108.87 o
   4   0   8       3076.47       3292.37        68.46 o
   6   0   8          2.26        -13.58        18.24 o
   8   0   8        253.84        267.04        28.95 o
  10   0   8       2636.61       2675.83        66.05 o
  12   0   8        288.19        293.81        34.65 o
  14   0   8       3414.38       3494.84       165.44 o
  16   0   8         42.63         18.24        41.04 o
  18   0   8        183.89        118.72        53.32 o
  20   0   8         78.36         91.67        63.63 o
  22   0   8         15.05          1.48        55.85 o
  24   0   8        200.19        324.71       111.89 o
  26   0   8        274.52        243.53       105.31 o
  28   0   8         33.08        -32.91       103.12 o
  30   0   8        127.06        -46.07       109.70 o
 -35   1   8         16.98        -36.46        47.89 o
 -33   1   8         85.56        193.92        51.39 o
 -31   1   8        170.40        183.77        60.90 o
 -29   1   8        206.23        251.58        40.53 o
 -27   1   8        235.40        282.67        58.17 o
 -25   1   8        451.47        449.57        43.49 o
 -23   1   8        329.40        408.21        39.62 o
 -21   1   8        405.82        350.14        37.12 o
 -19   1   8        618.11        651.89        40.56 o
 -17   1   8        201.86        195.72        27.12 o
 -15   1   8        175.34        184.67        22.59 o
 -13   1   8       7745.30       7835.21       100.64 o
 -11   1   8          1.70         14.89        16.71 o
  -9   1   8        109.04        124.27        17.89 o
  -7   1   8       1536.13       1351.15        34.22 o
  -5   1   8        192.29         68.65        21.24 o
  -3   1   8        525.44        370.64        27.21 o
  -1   1   8      18903.49      20113.70       214.41 o
   1   1   8       2607.49       2967.05        45.21 o
   3   1   8       1545.80       1502.61        34.81 o
   5   1   8        190.49        165.84        15.77 o
   7   1   8         83.43         32.37        24.86 o
   9   1   8        740.79        827.29        29.20 o
  11   1   8        335.47        326.44        28.22 o
  13   1   8        282.64        318.27        32.26 o
  15   1   8        269.27        256.64        32.67 o
  17   1   8         21.13        -28.57        32.71 o
  19   1   8         19.78        -44.56        32.44 o
  21   1   8        158.77         51.50        50.02 o
  23   1   8         64.86        104.73        50.79 o
  25   1   8        544.71        643.18        67.81 o
  27   1   8          1.00          1.27        53.65 o
  29   1   8          2.00         19.51        77.78 o
 -34   2   8         36.08         54.72        49.54 o
 -32   2   8         10.28        -20.10        43.42 o
 -30   2   8        575.91        538.74        60.79 o
 -28   2   8         45.86        -37.45        38.57 o
 -26   2   8        383.90        267.00        46.01 o
 -24   2   8        163.98         75.70        39.00 o
 -22   2   8         32.47         41.18        33.12 o
 -20   2   8        123.56        135.90        30.89 o
 -18   2   8       1642.62       1593.06        52.75 o
 -16   2   8         74.12         40.72        22.79 o
 -14   2   8       1481.16       1430.05        43.89 o
 -12   2   8         13.62         -7.65        18.35 o
 -10   2   8       1118.42       1069.71        33.48 o
  -8   2   8        241.04        261.86        21.88 o
  -6   2   8        358.13        346.23        23.34 o
  -4   2   8        260.49        229.50        21.65 o
  -2   2   8       2872.99       2986.05        62.44 o
   0   2   8        296.14        315.32        22.76 o
   2   2   8         38.90         34.20        19.22 o
   4   2   8       2182.02       2382.70        50.87 o
   6   2   8        710.18        823.84        36.22 o
   8   2   8         11.37         11.00        22.04 o
  10   2   8        540.79        557.36        34.82 o
  12   2   8        226.36        252.16        35.08 o
  14   2   8        760.38        708.63        43.29 o
  16   2   8         11.08        -21.38        30.05 o
  18   2   8         22.28        -46.16        30.77 o
  20   2   8        304.85        256.38        43.03 o
  22   2   8        941.82        953.67        72.00 o
  24   2   8         35.50         45.96        50.82 o
  26   2   8        138.53        139.21        56.38 o
  28   2   8          3.54        -81.82        54.55 o
 -33   3   8        168.96        240.05        68.05 o
 -31   3   8         62.92         64.87        55.85 o
 -29   3   8          0.36         11.58        48.99 o
 -27   3   8         84.62         90.96        40.58 o
 -25   3   8        422.70        372.90        46.32 o
 -23   3   8        295.28        269.52        35.40 o
 -21   3   8        240.82        227.93        33.67 o
 -19   3   8       1337.20       1364.50        57.47 o
 -17   3   8        318.60        273.36        30.62 o
 -15   3   8          2.76        -29.52        23.46 o
 -13   3   8       1843.60       1789.89        76.53 o
 -11   3   8         25.97         28.65        22.88 o
  -9   3   8         55.22         71.80        21.88 o
  -7   3   8          3.90          6.47        20.16 o
  -5   3   8         16.34          2.58        20.15 o
  -3   3   8        157.33        131.54        23.12 o
  -1   3   8        491.48        538.37        30.08 o
   1   3   8        146.03        202.79        24.60 o
   3   3   8        869.69       1014.66        41.09 o
   5   3   8       1079.10       1101.80        48.84 o
   7   3   8        128.05        100.28        29.13 o
   9   3   8        178.96        137.00        28.56 o
  11   3   8        561.99        602.45        40.54 o
  13   3   8        902.97        860.76        45.12 o
  15   3   8        113.65        100.35        32.98 o
  17   3   8         34.20         -8.52        31.94 o
  19   3   8        777.38        713.68        55.22 o
  21   3   8         15.07         -2.18        46.95 o
  23   3   8          7.72        -55.90        50.41 o
  25   3   8         95.39        186.37        58.87 o
  27   3   8         23.21         70.31        67.15 o
 -32   4   8        175.90        212.43        65.27 o
 -30   4   8        227.44        192.73        59.24 o
 -28   4   8         13.58        -12.05        64.72 o
 -26   4   8          0.19          3.90        47.97 o
 -24   4   8          8.00         -6.48        34.45 o
 -22   4   8         91.52         47.11        34.06 o
 -20   4   8        603.71        571.96        49.18 o
 -18   4   8        701.98        791.35        40.38 o
 -16   4   8        281.33        202.58        28.94 o
 -14   4   8       1048.40       1124.57        45.04 o
 -12   4   8        105.03        189.49        28.35 o
 -10   4   8       1426.31       1427.03        53.30 o
  -8   4   8        134.91        154.61        29.38 o
  -6   4   8        464.69        549.81        34.18 o
  -4   4   8        132.47        131.60        27.67 o
  -2   4   8        102.02         64.77        26.99 o
   0   4   8        660.86        725.67        39.94 o
   2   4   8         13.23         12.60        27.23 o
   4   4   8          3.72        -14.40        34.56 o
   6   4   8         38.53        -16.85        26.01 o
   8   4   8        186.46        152.81        27.63 o
  10   4   8          0.93        -25.35        24.59 o
  12   4   8       1102.17       1095.73        51.38 o
  14   4   8        402.53        393.88        38.49 o
  16   4   8         48.61         -7.90        34.14 o
  18   4   8        759.88        768.70       107.99 o
  20   4   8         89.17         -4.27        52.72 o
  22   4   8          0.06        -62.20        54.93 o
  24   4   8        132.66        112.52        64.94 o
  26   4   8         45.79         -0.38        86.66 o
 -29   5   8         22.81         20.43        53.76 o
 -27   5   8          1.91         38.03        41.61 o
 -25   5   8          5.05        -51.87        34.58 o
 -23   5   8        137.21        116.83        38.97 o
 -21   5   8         52.97         60.92        34.86 o
 -19   5   8         91.91         51.84        33.36 o
 -17   5   8          1.04        -24.41        27.85 o
 -15   5   8        180.01        122.31        33.45 o
 -13   5   8         61.30         63.18        31.49 o
 -11   5   8       1845.98       1734.69        65.06 o
  -9   5   8       2839.24       2815.52        81.22 o
  -7   5   8        396.77        487.19        68.23 o
  -5   5   8        915.17       1018.97       161.26 o
  -3   5   8         45.06         45.41        30.15 o
  -1   5   8         47.59         39.88        39.91 o
   1   5   8         66.49         58.48        27.30 o
   3   5   8        139.89        102.47        29.75 o
   5   5   8        144.71        176.81        38.73 o
   7   5   8         31.98          4.02        36.74 o
   9   5   8        384.48        400.95        46.36 o
  11   5   8        765.04        738.86        51.15 o
  13   5   8         11.39         18.28        39.27 o
  15   5   8         10.97          0.00        49.64 o
  17   5   8          0.86         44.98        77.89 o
  19   5   8         59.20         19.75        55.85 o
  21   5   8         54.58        -43.71        76.79 o
  23   5   8          4.85         75.67        63.55 o
 -26   6   8          1.05        -45.49        38.81 o
 -24   6   8        138.54        149.17        43.51 o
 -22   6   8         44.20         41.73        35.46 o
 -20   6   8         28.25          2.35        33.16 o
 -18   6   8         29.70         78.79        34.17 o
 -16   6   8         73.95         42.24        31.04 o
 -14   6   8       1119.89       1133.45        58.47 o
 -12   6   8          2.64         95.15        41.56 o
 -10   6   8         77.67         89.24        29.52 o
  -8   6   8         77.32         47.47        42.14 o
  -6   6   8         60.44         45.50        41.54 o
  -4   6   8         93.86         25.35        41.12 o
  -2   6   8        202.72        185.24        50.26 o
   0   6   8        307.72        362.49       117.38 o
   2   6   8        232.82        192.79        57.04 o
   4   6   8        178.13        187.84        49.97 o
   6   6   8        133.45        147.00        72.40 o
   8   6   8         21.00          0.88        46.46 o
  10   6   8        516.67        525.23        61.82 o
  12   6   8         17.45         41.40        42.21 o
  14   6   8          0.46         19.22        42.14 o
  16   6   8         87.09         95.30        46.01 o
  18   6   8          0.98        -49.11        56.61 o
  20   6   8          9.24        -67.62       120.67 o
 -21   7   8          0.37          9.50        36.74 o
 -19   7   8        114.18        117.38        87.76 o
 -17   7   8          0.00         -2.85        34.84 o
 -15   7   8         25.23         -4.93        38.91 o
 -13   7   8          2.90         11.79        42.70 o
 -11   7   8        251.04        253.46        54.30 o
  -9   7   8        240.92        208.18        53.51 o
  -7   7   8        411.47        451.05        82.27 o
  -5   7   8         96.75         51.17        45.59 o
  -3   7   8          0.98        -34.49        41.54 o
  -1   7   8         42.39         33.20        46.23 o
   1   7   8        195.83        254.50        78.98 o
   3   7   8         51.71         42.77        48.41 o
   5   7   8         35.27        -27.77        44.27 o
   7   7   8         18.75         32.91        72.40 o
   9   7   8          1.54         15.36        70.21 o
  11   7   8          4.64         32.91        70.21 o
  13   7   8         47.56         36.20        51.20 o
  15   7   8         54.66         47.95        71.44 o
 -14   8   8          8.27        -11.32        47.79 o
 -12   8   8         25.46        -30.86        46.23 o
 -10   8   8          0.91         34.25        48.02 o
  -8   8   8        110.11         56.07        53.75 o
  -6   8   8        238.95        227.16        57.40 o
  -4   8   8         51.83         64.72        49.64 o
  -2   8   8          0.88         34.42        49.57 o
   0   8   8         55.72         61.05        71.30 o
   2   8   8         20.19         72.82        48.41 o
   4   8   8          1.11        106.35       140.42 o
   6   8   8          0.90         18.51        76.79 o
   8   8   8        125.66         81.18        85.57 o
  10   8   8          5.97         89.95        81.18 o
 -33   1   9          9.11         14.77        47.02 o
 -31   1   9          0.00        -27.08        41.86 o
 -29   1   9        304.93        361.59        52.65 o
 -27   1   9         73.64         75.54        62.02 o
 -25   1   9        317.74        351.09        48.39 o
 -23   1   9        764.53        762.38        69.55 o
 -21   1   9         86.81        121.27        32.42 o
 -19   1   9        315.48        321.68        32.11 o
 -17   1   9        360.59        347.31        34.58 o
 -15   1   9         63.03         67.60        21.97 o
 -13   1   9        528.20        477.71        27.19 o
 -11   1   9       9295.69       9300.36       139.85 o
  -9   1   9          7.15         31.60        18.49 o
  -7   1   9        845.83        837.98        30.30 o
  -5   1   9          7.87         -4.81        16.53 o
  -3   1   9        371.48        309.40        20.88 o
  -1   1   9        603.26        618.31        23.70 o
   1   1   9        528.59        602.05        23.58 o
   3   1   9       1021.53       1228.02        31.92 o
   5   1   9        258.43        259.31        19.21 o
   7   1   9          5.95        -18.41        20.64 o
   9   1   9       1483.43       1406.06        54.03 o
  11   1   9         51.70         57.51        27.60 o
  13   1   9          6.83          7.03        24.14 o
  15   1   9       1368.72       1287.41        55.51 o
  17   1   9        100.24         12.08        34.45 o
  19   1   9        263.75        251.07        54.76 o
  21   1   9        260.34        214.58        56.50 o
  23   1   9         26.36        -18.97        51.23 o
  25   1   9          0.04         55.24        73.58 o
  27   1   9         18.02         55.68        78.24 o
 -32   2   9          7.75          6.90        44.99 o
 -30   2   9        313.89        327.08        53.08 o
 -28   2   9        210.22        256.71        48.00 o
 -26   2   9        367.01        332.25        47.89 o
 -24   2   9        850.79        816.05        65.13 o
 -22   2   9        263.64        358.00        44.58 o
 -20   2   9         43.17         47.95        26.70 o
 -18   2   9          0.63          9.99        24.67 o
 -16   2   9         99.09        117.42        28.22 o
 -14   2   9        226.09        195.84        27.91 o
 -12   2   9       3288.26       3428.62        70.42 o
 -10   2   9         48.61         22.32        20.19 o
  -8   2   9        280.29        222.81        23.76 o
  -6   2   9        434.35        453.34        27.02 o
  -4   2   9        219.87        209.90        23.18 o
  -2   2   9        269.53        274.03        24.49 o
   0   2   9          0.12         -2.72        19.93 o
   2   2   9          3.47          8.28        20.40 o
   4   2   9        348.34        300.47        29.27 o
   6   2   9         47.97         32.51        24.18 o
   8   2   9       1541.03       1569.39        60.64 o
  10   2   9         46.16        -42.41        28.27 o
  12   2   9        132.53        121.66        30.36 o
  14   2   9        160.12        104.28        33.23 o
  16   2   9        491.65        464.10        42.46 o
  18   2   9          1.86         -2.23        57.63 o
  20   2   9        356.88        199.71        55.48 o
  22   2   9        227.91        202.07        57.41 o
  24   2   9         49.77        134.94        65.42 o
  26   2   9         56.12         14.10        70.03 o
 -31   3   9        239.21        176.76       117.38 o
 -29   3   9         53.38         35.55        52.70 o
 -27   3   9          5.98        -13.22        37.92 o
 -25   3   9         14.66        -19.13        39.45 o
 -23   3   9        296.78        386.35        40.03 o
 -21   3   9        474.00        382.84        34.94 o
 -19   3   9       1119.39       1049.90        46.92 o
 -17   3   9        251.69        239.98        31.90 o
 -15   3   9        521.23        438.98        34.89 o
 -13   3   9         21.43        -10.78        25.66 o
 -11   3   9       3760.87       3977.21        78.17 o
  -9   3   9         41.11         57.77        25.06 o
  -7   3   9        107.39        101.82        25.55 o
  -5   3   9         25.01        -17.29        22.12 o
  -3   3   9       1415.47       1381.40        48.70 o
  -1   3   9        329.28        383.62        30.75 o
   1   3   9        106.67         71.84        25.70 o
   3   3   9         29.66         40.18        24.79 o
   5   3   9         48.27         39.40        25.04 o
   7   3   9          3.89        -43.79        29.20 o
   9   3   9        113.92         71.36        31.28 o
  11   3   9        674.10        684.57        39.22 o
  13   3   9         75.90         43.30        29.68 o
  15   3   9         78.18         43.81        34.51 o
  17   3   9        278.55        248.67        43.67 o
  19   3   9        167.01        105.81        51.98 o
  21   3   9          0.01          3.07        51.31 o
  23   3   9        216.45        240.72        61.29 o
  25   3   9          9.13        -46.82        62.70 o
 -30   4   9          2.63         85.21        56.93 o
 -28   4   9          0.17        -46.01        50.91 o
 -26   4   9        297.76        327.71        60.27 o
 -24   4   9        611.36        573.30        54.25 o
 -22   4   9        119.41         71.60        35.75 o
 -20   4   9         62.51         52.14        30.55 o
 -18   4   9          1.86         19.69        25.66 o
 -16   4   9         19.94        -14.60        24.95 o
 -14   4   9          0.12         -7.08        25.63 o
 -12   4   9       3645.50       3590.56       120.57 o
 -10   4   9         18.21         27.16        28.35 o
  -8   4   9        107.01        124.20        25.89 o
  -6   4   9       1317.22       1309.89        63.20 o
  -4   4   9        289.46        264.81        33.56 o
  -2   4   9        323.69        332.80        48.12 o
   0   4   9       3091.16       3187.48        89.70 o
   2   4   9        174.19        186.12        34.70 o
   4   4   9       1440.97       1432.90        51.04 o
   6   4   9          8.63        -13.87        26.88 o
   8   4   9        535.93        469.55        37.14 o
  10   4   9        269.47        233.62        34.47 o
  12   4   9       2015.57       2019.00        63.01 o
  14   4   9         38.13         50.67        37.32 o
  16   4   9        141.77         50.27        35.83 o
  18   4   9         34.22        -20.48        53.44 o
  20   4   9         80.80         88.62        60.91 o
  22   4   9          0.91          6.17        61.15 o
  24   4   9        110.98         68.86        68.05 o
 -27   5   9         70.59         51.92        42.47 o
 -25   5   9          0.50          1.25        37.48 o
 -23   5   9         19.15          5.34        35.18 o
 -21   5   9        227.38        168.03        40.49 o
 -19   5   9        228.90        252.63        41.19 o
 -17   5   9        155.70        137.59        35.46 o
 -15   5   9        215.20        193.03        38.41 o
 -13   5   9        548.56        469.30        44.23 o
 -11   5   9        109.28        146.53        35.12 o
  -9   5   9       1073.63       1033.61        57.34 o
  -7   5   9       1597.38       1790.36        67.24 o
  -5   5   9        192.73        209.35        35.61 o
  -3   5   9        312.22        330.73        33.80 o
  -1   5   9         90.46         91.97        29.53 o
   1   5   9         79.15        103.90        29.89 o
   3   5   9        182.10        140.35        32.14 o
   5   5   9         29.26         21.78        30.64 o
   7   5   9         12.29        -40.71        39.20 o
   9   5   9        525.08        652.43        88.10 o
  11   5   9        213.95        214.83        47.45 o
  13   5   9         17.19         -4.76        41.65 o
  15   5   9         37.59        -11.57        43.83 o
  17   5   9          9.82        -32.47        43.54 o
  19   5   9         20.84         38.72        59.71 o
  21   5   9        107.25         51.92        65.10 o
 -24   6   9        410.70        435.71        68.05 o
 -22   6   9         29.58         91.54        38.73 o
 -20   6   9          0.17        -15.06        31.98 o
 -18   6   9          6.47         -8.57        32.12 o
 -16   6   9        390.14        446.69        45.21 o
 -14   6   9          0.91         -0.46        30.82 o
 -12   6   9        100.50        147.51        55.97 o
 -10   6   9        183.03        231.29        37.45 o
  -8   6   9         33.32          1.37        39.36 o
  -6   6   9          2.87         20.45        43.11 o
  -4   6   9          3.56        -13.59        42.70 o
  -2   6   9        266.78        355.93       134.93 o
   0   6   9          4.30         -7.04        44.91 o
   2   6   9        743.37        765.11       143.71 o
   4   6   9        506.22        475.11       110.80 o
   6   6   9          2.42        -19.22        35.92 o
   8   6   9          8.78         61.05        49.57 o
  10   6   9         22.40         60.33        51.20 o
  12   6   9         18.06        -23.26        50.26 o
  14   6   9         92.18         88.64        47.24 o
  16   6   9          6.87         43.64        64.07 o
  18   6   9         13.90        -27.29        48.72 o
 -19   7   9        363.26        298.91        46.71 o
 -17   7   9        134.23        147.49        39.62 o
 -15   7   9        385.95        352.87        45.02 o
 -13   7   9        185.54        171.13        54.23 o
 -11   7   9        256.83        242.62        55.59 o
  -9   7   9          0.59         85.85        63.63 o
  -7   7   9         19.97         75.59        48.02 o
  -5   7   9        160.55        127.01        91.05 o
  -3   7   9         60.15         30.12        45.27 o
  -1   7   9         18.87         14.53        44.67 o
   1   7   9         25.59         -7.66        45.75 o
   3   7   9          2.86        -19.28        44.03 o
   5   7   9         56.30         47.76        50.26 o
   7   7   9         34.07         -3.04        47.42 o
   9   7   9        116.12        111.89        78.98 o
  11   7   9          0.16         41.69        52.75 o
  13   7   9        114.59         78.11        65.82 o
 -12   8   9         47.58         78.82        85.57 o
 -10   8   9          0.32         34.37        51.13 o
  -8   8   9         49.86         30.44        49.35 o
  -6   8   9          6.70          0.98        47.97 o
  -4   8   9         21.40         78.18        52.68 o
  -2   8   9         32.28         85.15        52.13 o
   0   8   9        134.46        140.75        55.85 o
   2   8   9         25.05         52.56        53.10 o
   4   8   9         26.39        -48.61        49.35 o
   6   8   9         46.10         -6.24        54.67 o
 -32   0  10        155.66        217.20        87.76 o
 -30   0  10          0.05        -50.46        63.63 o
 -28   0  10          4.05        -85.57        63.63 o
 -26   0  10        126.10         92.82        53.37 o
 -24   0  10        613.39        637.05        66.66 o
 -22   0  10       4329.29       4735.63       146.55 o
 -20   0  10        246.05        254.00        51.13 o
 -18   0  10        165.82        147.59        45.88 o
 -16   0  10         70.59         40.77        41.59 o
 -14   0  10          1.27        -28.98        34.93 o
 -12   0  10         62.37         34.53        29.25 o
 -10   0  10        173.67        132.72        33.03 o
  -8   0  10        249.78        164.61        37.51 o
  -6   0  10        678.42        644.79        41.99 o
  -4   0  10         15.08        -10.45        33.08 o
  -2   0  10       4363.25       4450.85        88.43 o
   0   0  10       1852.03       2115.55        85.51 o
   2   0  10       2227.51       2374.99        64.09 o
   4   0  10        271.28        198.58        29.39 o
   6   0  10        397.02        405.79        39.44 o
   8   0  10        661.76        595.04        47.00 o
  10   0  10       2765.41       2766.72        78.44 o
  12   0  10        717.27        744.00        59.35 o
  14   0  10        237.48        241.21        41.24 o
  16   0  10       1150.45       1216.52        70.03 o
  18   0  10        156.19        320.32       105.31 o
  20   0  10        233.31         19.75        98.73 o
  22   0  10        472.25        337.87       116.28 o
  24   0  10        110.14        201.85       116.28 o
  26   0  10         97.14        116.28       116.28 o
 -33   1  10         59.05         59.18        55.06 o
 -31   1  10         12.91         26.49        44.99 o
 -29   1  10          5.11        -55.11        41.46 o
 -27   1  10        301.75        248.22        49.75 o
 -25   1  10        722.10        534.75        53.92 o
 -23   1  10         35.11         94.19        41.03 o
 -21   1  10       3746.08       4150.05       155.42 o
 -19   1  10          0.15        -28.65        30.28 o
 -17   1  10        660.02        645.77        32.99 o
 -15   1  10         49.33         43.15        22.19 o
 -13   1  10        522.18        567.85        31.63 o
 -11   1  10        746.69        736.43        31.06 o
  -9   1  10         10.76         27.55        21.92 o
  -7   1  10        567.15        637.53        31.90 o
  -5   1  10          5.20        -17.59        18.66 o
  -3   1  10        195.35        211.05        20.43 o
  -1   1  10        271.54        254.96        26.06 o
   1   1  10        602.44        686.97        29.47 o
   3   1  10        107.90        123.82        19.23 o
   5   1  10       1360.30       1550.01        37.97 o
   7   1  10         50.46         73.05        25.44 o
   9   1  10        115.67        148.13        28.68 o
  11   1  10        377.97        364.81        39.71 o
  13   1  10       1099.84        992.37        54.84 o
  15   1  10         76.98         34.07        33.99 o
  17   1  10         25.46          9.39        47.79 o
  19   1  10          4.24        -61.91        48.05 o
  21   1  10         12.03        -32.04        51.97 o
  23   1  10        313.52        368.73        84.03 o
  25   1  10        313.55        306.19        87.40 o
 -32   2  10         46.36         89.27        49.34 o
 -30   2  10         47.53        -16.56        43.34 o
 -28   2  10        134.45        104.47        44.41 o
 -26   2  10        145.88        202.77       118.64 o
 -24   2  10        155.45        186.67        43.83 o
 -22   2  10       2582.34       2721.57        89.35 o
 -20   2  10        228.30        267.52        33.21 o
 -18   2  10        396.68        326.42        33.19 o
 -16   2  10          0.93         20.67        23.93 o
 -14   2  10         53.78         62.99        25.74 o
 -12   2  10         69.58         13.65        25.18 o
 -10   2  10        856.41        759.31        41.40 o
  -8   2  10         21.25        -39.00        26.00 o
  -6   2  10        271.91        208.69        30.98 o
  -4   2  10         87.09         80.24        28.73 o
  -2   2  10       6100.47       6038.39       103.62 o
   0   2  10         16.71         56.28        30.42 o
   2   2  10       6369.56       6446.36       108.56 o
   4   2  10         11.12         29.56        26.46 o
   6   2  10        138.52        108.20        28.30 o
   8   2  10         76.70         48.64        26.08 o
  10   2  10        104.11         52.23        32.81 o
  12   2  10         61.27         27.87        30.09 o
  14   2  10         82.77         27.41        38.72 o
  16   2  10        171.70         76.93        36.14 o
  18   2  10        278.22        199.04        55.17 o
  20   2  10          2.24         44.16        86.94 o
  22   2  10        154.60        138.88        56.38 o
  24   2  10          0.00        -17.28        56.30 o
 -31   3  10          4.74         -2.67       100.92 o
 -29   3  10        271.23        203.98        74.60 o
 -27   3  10          0.29        -35.50        38.81 o
 -25   3  10          8.87         19.53        43.39 o
 -23   3  10        133.98        122.47        34.56 o
 -21   3  10         12.79         18.47        28.07 o
 -19   3  10        188.77        189.03        31.75 o
 -17   3  10       1273.09       1330.34        78.84 o
 -15   3  10         10.10         -9.80        25.56 o
 -13   3  10        344.57        355.50        31.31 o
 -11   3  10         45.90         86.57        26.13 o
  -9   3  10        224.12        159.60        28.52 o
  -7   3  10       1901.49       1940.79        57.79 o
  -5   3  10        182.05        110.61        28.41 o
  -3   3  10        185.66        210.59        30.64 o
  -1   3  10       1493.50       1547.67        55.11 o
   1   3  10         73.27        119.65        30.90 o
   3   3  10        216.93        213.84        30.84 o
   5   3  10        403.45        384.31        33.66 o
   7   3  10         98.20         55.32        27.58 o
   9   3  10        273.43        294.15        45.21 o
  11   3  10        551.64        523.88        43.33 o
  13   3  10         26.67        -27.49        33.02 o
  15   3  10        637.68        580.84        64.23 o
  17   3  10        188.27        125.29        43.77 o
  19   3  10          4.68        -42.79        49.18 o
  21   3  10        280.95        211.43        60.05 o
  23   3  10        446.32        527.93        72.50 o
 -28   4  10         39.85        117.74        57.79 o
 -26   4  10        244.03        222.30        58.89 o
 -24   4  10          2.53        -40.70        37.52 o
 -22   4  10          0.06         28.25        30.96 o
 -20   4  10         15.54         43.97        32.03 o
 -18   4  10         40.28         35.78        27.90 o
 -16   4  10        102.66         69.72        29.00 o
 -14   4  10         87.93         73.59        28.26 o
 -12   4  10        278.19        317.28        32.83 o
 -10   4  10        140.64        183.62        30.61 o
  -8   4  10        844.12        920.52        40.66 o
  -6   4  10        410.47        406.44        42.44 o
  -4   4  10        140.49        101.10        32.87 o
  -2   4  10        216.88        213.41        28.46 o
   0   4  10        101.33         54.42        25.22 o
   2   4  10         78.79         64.42        26.01 o
   4   4  10         67.32          8.61        24.86 o
   6   4  10         55.81          7.33        26.28 o
   8   4  10         97.41         28.45        40.48 o
  10   4  10       1309.82       1380.76        75.69 o
  12   4  10        311.71        298.66        47.34 o
  14   4  10         63.43         45.88        41.06 o
  16   4  10        174.39        185.76        49.40 o
  18   4  10        354.28        383.68        56.51 o
  20   4  10         45.88        139.00        65.27 o
  22   4  10          3.23        -89.08        63.70 o
 -25   5  10          3.22        -14.31        44.74 o
 -23   5  10         89.40         54.82        38.67 o
 -21   5  10          1.21        -13.39        38.32 o
 -19   5  10          6.98         15.00        34.18 o
 -17   5  10        113.93         90.48        35.24 o
 -15   5  10         15.06        -11.40        33.16 o
 -13   5  10        215.67        245.63        42.94 o
 -11   5  10        449.69        444.75        44.34 o
  -9   5  10        371.84        433.42        43.54 o
  -7   5  10        127.25        154.13        36.01 o
  -5   5  10          1.01         48.11        33.45 o
  -3   5  10          5.96         59.28        29.53 o
  -1   5  10          9.55         68.36        31.46 o
   1   5  10        263.45        246.09        37.29 o
   3   5  10        159.40        177.68        36.66 o
   5   5  10        150.71        148.61        37.55 o
   7   5  10         19.33         31.64        35.34 o
   9   5  10        169.05        139.83        46.74 o
  11   5  10         27.95          8.78        51.20 o
  13   5  10        108.01        144.98        57.34 o
  15   5  10         49.06        109.79        48.55 o
  17   5  10        158.68        145.25        51.38 o
  19   5  10         11.61          1.74        49.43 o
 -22   6  10        140.92        170.10        43.68 o
 -20   6  10          5.94         -5.26        36.20 o
 -18   6  10         17.29         37.11        36.52 o
 -16   6  10         51.73        127.67        38.62 o
 -14   6  10        311.91        343.81        43.34 o
 -12   6  10         30.43         62.60        41.61 o
 -10   6  10        190.41        251.78        39.86 o
  -8   6  10        102.61         84.99        35.03 o
  -6   6  10        871.15        926.09       106.58 o
  -4   6  10         18.93         41.73        43.97 o
  -2   6  10         14.76         -3.11        47.79 o
   0   6  10        260.26        279.08        59.59 o
   2   6  10        183.31        182.61        42.52 o
   4   6  10          0.99          2.42        37.54 o
   6   6  10         23.82         23.20        39.20 o
   8   6  10          8.58         28.26        39.20 o
  10   6  10        126.11        127.62       131.64 o
  12   6  10          5.46        -39.34        66.92 o
  14   6  10          3.89        -13.46        56.48 o
  16   6  10         30.01        -67.61        59.71 o
 -17   7  10         65.21         70.64        38.35 o
 -15   7  10         44.68         52.14        37.53 o
 -13   7  10        345.44        400.28        65.59 o
 -11   7  10         62.35         60.83        60.33 o
  -9   7  10         10.14         84.13        49.35 o
  -7   7  10        108.29        123.59        50.91 o
  -5   7  10         48.50         34.96        48.02 o
  -3   7  10         10.83         -5.85        46.23 o
  -1   7  10          0.04         34.06        48.70 o
   1   7  10        273.25        196.40        89.95 o
   3   7  10        229.93        165.31        58.16 o
   5   7  10         22.56         27.08        51.54 o
   7   7  10         11.28         18.00        53.51 o
   9   7  10         20.00         72.04        56.48 o
 -31   1  11        178.57         91.05        57.40 o
 -29   1  11         56.70         36.88        46.64 o
 -27   1  11        866.65        871.84        65.02 o
 -25   1  11        803.32        791.98        61.11 o
 -23   1  11        914.86        911.80        73.58 o
 -21   1  11         21.01        135.39        40.24 o
 -19   1  11          0.04         26.97        33.11 o
 -17   1  11        615.11        561.20        35.86 o
 -15   1  11        155.33        129.63        28.08 o
 -13   1  11        587.79        579.60        35.90 o
 -11   1  11         11.71        -20.94        24.11 o
  -9   1  11        619.32        634.44        33.95 o
  -7   1  11         19.81         12.65        23.89 o
  -5   1  11         98.21         61.57        25.18 o
  -3   1  11         95.58         88.67        24.13 o
  -1   1  11       2286.23       2518.83        53.10 o
   1   1  11          0.55         23.61        22.41 o
   3   1  11       1146.30       1129.46        45.69 o
   5   1  11       2433.97       2282.97        64.92 o
   7   1  11        871.48        896.17        43.13 o
   9   1  11        308.33        222.03        38.24 o
  11   1  11          1.23        -31.90        27.81 o
  13   1  11        785.94        805.01        65.65 o
  15   1  11         21.76         48.61        40.48 o
  17   1  11        136.72         64.54        42.39 o
  19   1  11         12.36         44.03        68.21 o
  21   1  11         82.35          0.05        72.87 o
  23   1  11        125.08         21.94        77.57 o
 -30   2  11         13.15         31.85        47.72 o
 -28   2  11          0.70        -34.72        43.04 o
 -26   2  11         46.71         13.63        42.31 o
 -24   2  11         35.56         57.73        42.40 o
 -22   2  11         39.55         83.28        40.78 o
 -20   2  11         14.23          6.24        28.27 o
 -18   2  11        264.47        261.68        33.29 o
 -16   2  11         94.62         77.72        26.73 o
 -14   2  11        130.21        153.30        27.99 o
 -12   2  11         28.67          1.90        24.93 o
 -10   2  11        205.14        139.24        28.11 o
  -8   2  11       1120.67       1059.88        44.44 o
  -6   2  11        222.18        236.28        31.95 o
  -4   2  11        489.21        392.99        35.40 o
  -2   2  11        155.80        114.38        29.90 o
   0   2  11       4751.18       4632.52       112.85 o
   2   2  11        333.19        369.00        33.72 o
   4   2  11         22.54         43.86        26.95 o
   6   2  11        557.38        541.30        37.71 o
   8   2  11        473.37        391.44        35.21 o
  10   2  11        798.85        719.85        45.31 o
  12   2  11        810.19        688.46        52.48 o
  14   2  11          0.24        -24.84        46.96 o
  16   2  11          0.69        -27.42        41.31 o
  18   2  11        208.42        251.83        49.34 o
  20   2  11         43.36         19.50        45.16 o
  22   2  11         33.23         48.83        58.04 o
 -29   3  11         11.25        -19.08        65.82 o
 -27   3  11        208.32        267.47        59.94 o
 -25   3  11        131.00        128.36        42.89 o
 -23   3  11         36.77         47.25        33.74 o
 -21   3  11        114.20         59.41        32.96 o
 -19   3  11        786.12        811.63        46.28 o
 -17   3  11        163.53        105.42        31.02 o
 -15   3  11        256.00        331.67        35.67 o
 -13   3  11        314.66        351.26        32.64 o
 -11   3  11        130.31        119.99        27.69 o
  -9   3  11        736.62        721.71        38.56 o
  -7   3  11        431.61        424.78        36.53 o
  -5   3  11       1076.87       1079.29        44.85 o
  -3   3  11        116.94        101.44        40.06 o
  -1   3  11         95.13         52.89        27.97 o
   1   3  11        765.28        788.91        41.73 o
   3   3  11        130.04         84.59        29.33 o
   5   3  11          3.93        -40.60        27.07 o
   7   3  11        162.04         91.08        31.42 o
   9   3  11         17.87        -46.01        35.32 o
  11   3  11        484.97        436.36        94.58 o
  13   3  11          7.69        -51.11        58.90 o
  15   3  11       1146.04       1042.57        63.81 o
  17   3  11         70.34         87.48        43.76 o
  19   3  11          0.04         -8.08        46.03 o
  21   3  11         85.08        126.68        50.76 o
 -26   4  11          4.88         18.65        41.39 o
 -24   4  11         59.80         85.66        43.41 o
 -22   4  11         65.81         51.97        39.00 o
 -20   4  11         23.10         26.49        32.61 o
 -18   4  11         68.38         60.04        34.21 o
 -16   4  11          0.11         -3.43        31.43 o
 -14   4  11         11.22          0.83        27.83 o
 -12   4  11       1686.36       1606.22        62.52 o
 -10   4  11        235.23        343.91        34.96 o
  -8   4  11       2233.85       2226.21        96.47 o
  -6   4  11          3.26         84.35        28.63 o
  -4   4  11         64.72        116.05        30.04 o
  -2   4  11         55.01         95.80        30.45 o
   0   4  11          7.53         12.84        28.60 o
   2   4  11          2.01         14.12        30.09 o
   4   4  11         18.17        -45.36        30.24 o
   6   4  11        359.99        283.41        39.75 o
   8   4  11        175.83        160.46        37.54 o
  10   4  11         81.97        -13.99        35.48 o
  12   4  11        595.90        745.81        66.20 o
  14   4  11         24.44         38.23        58.16 o
  16   4  11          1.21         38.42        58.89 o
  18   4  11         11.71        -26.49        49.62 o
  20   4  11         14.43         17.39        53.33 o
 -23   5  11        195.61        190.92        45.71 o
 -21   5  11         28.69         22.79        39.62 o
 -19   5  11          0.11         -0.64        35.18 o
 -17   5  11          2.26        -16.10        35.45 o
 -15   5  11          0.06        -20.58        34.18 o
 -13   5  11        343.51        352.40        44.87 o
 -11   5  11         12.99         23.37        35.45 o
  -9   5  11        222.84        165.77        39.48 o
  -7   5  11        320.48        368.61        65.68 o
  -5   5  11        139.25        201.29        35.68 o
  -3   5  11        392.51        408.08        42.12 o
  -1   5  11         24.86         74.28        34.92 o
   1   5  11        438.04        513.05        46.23 o
   3   5  11         29.41         37.53        34.99 o
   5   5  11        530.32        564.07        97.79 o
   7   5  11        233.95        197.21        41.32 o
   9   5  11         37.61        -21.54        40.78 o
  11   5  11          1.61        -24.13        54.30 o
  13   5  11         24.49          2.69        58.16 o
  15   5  11          0.92        -22.45        60.44 o
  17   5  11        150.18        141.81        68.05 o
 -20   6  11         21.23         52.84        39.30 o
 -18   6  11        288.21        339.81        47.45 o
 -16   6  11        227.35        187.81        42.13 o
 -14   6  11          8.54          1.60        36.48 o
 -12   6  11         99.20        133.10        39.00 o
 -10   6  11        355.41        335.31        43.58 o
  -8   6  11         86.63        128.03        37.92 o
  -6   6  11        141.97        200.81        43.20 o
  -4   6  11         67.63         85.75        35.87 o
  -2   6  11          9.60         63.45        37.59 o
   0   6  11          0.58         26.46        45.02 o
   2   6  11        299.94        354.64        63.94 o
   4   6  11        268.20        322.20        79.05 o
   6   6  11         94.54        117.08        56.18 o
   8   6  11         62.96         72.20        42.86 o
  10   6  11          1.90          8.88        44.95 o
  12   6  11          0.03         61.43        60.50 o
 -13   7  11         14.77         45.83        35.91 o
 -11   7  11         20.38        -46.98        44.27 o
  -9   7  11         28.05         31.84        54.23 o
  -7   7  11          6.85          6.41        49.97 o
  -5   7  11         49.65         12.44        53.75 o
  -3   7  11         42.82         26.85        51.54 o
  -1   7  11         10.03        -15.02        54.85 o
   1   7  11         55.54         10.77        51.54 o
   3   7  11          9.39         39.59        53.37 o
   5   7  11         21.37         89.86       107.51 o
 -30   0  12          5.12         10.97        78.98 o
 -28   0  12         16.15         85.57        76.79 o
 -26   0  12        284.54        353.23        85.57 o
 -24   0  12        472.89        500.23        94.34 o
 -22   0  12       1411.49       1366.86       120.67 o
 -20   0  12        534.42        623.09        92.15 o
 -18   0  12         52.30         32.91        63.63 o
 -16   0  12         46.67         14.26        44.99 o
 -14   0  12       1134.04        924.88        60.27 o
 -12   0  12        266.23        218.73        47.22 o
 -10   0  12       5020.21       4482.70       103.33 o
  -8   0  12         78.85         59.06        30.56 o
  -6   0  12         47.76         28.35        30.15 o
  -4   0  12        492.33        459.63        41.07 o
  -2   0  12         39.51         55.13        30.06 o
   0   0  12        545.03        589.06        58.90 o
   2   0  12        997.75       1048.39        53.31 o
   4   0  12          0.66        -10.28        29.67 o
   6   0  12          4.36        -74.60        55.85 o
   8   0  12        183.12        190.88        94.34 o
  10   0  12        405.75        318.13       100.92 o
  12   0  12        267.42        122.86        94.34 o
  14   0  12        108.97         35.10        89.95 o
  16   0  12        207.53        228.17       100.92 o
  18   0  12         51.15        -46.07        98.73 o
  20   0  12        127.87        100.92       111.89 o
  22   0  12         54.99        -21.94       111.89 o
 -29   1  12        131.82        132.21        59.59 o
 -27   1  12        116.98         96.54        55.85 o
 -25   1  12        643.91        693.86        60.62 o
 -23   1  12         74.38        147.04        44.58 o
 -21   1  12        269.61        281.03        46.01 o
 -19   1  12         33.05         81.35        38.83 o
 -17   1  12          7.87         13.72        40.21 o
 -15   1  12         15.18         22.38        28.12 o
 -13   1  12         32.92         75.75        26.95 o
 -11   1  12        362.03        362.70        32.80 o
  -9   1  12         85.57        126.69        28.63 o
  -7   1  12        544.39        453.81        36.19 o
  -5   1  12        280.28        277.11        36.14 o
  -3   1  12          0.04         -9.83        21.58 o
  -1   1  12          1.08          9.83        27.88 o
   1   1  12       1530.60       1691.41        64.90 o
   3   1  12          4.64         10.01        27.56 o
   5   1  12        682.19        573.41        40.56 o
   7   1  12        206.76        170.47        34.43 o
   9   1  12        130.91        109.13        37.03 o
  11   1  12         13.75         21.62        47.89 o
  13   1  12        191.09        192.93        52.58 o
  15   1  12          8.82         32.02        62.70 o
  17   1  12         79.22         85.84        68.92 o
  19   1  12          0.35        -62.65        69.76 o
  21   1  12          3.73          8.32        74.42 o
 -28   2  12          0.35        -66.48        44.32 o
 -26   2  12         41.31         -0.99        44.60 o
 -24   2  12         45.70         55.28        57.50 o
 -22   2  12         85.06         16.63        40.24 o
 -20   2  12        322.27        263.96        40.11 o
 -18   2  12        657.66        625.33        45.88 o
 -16   2  12         20.79         -7.98        29.14 o
 -14   2  12        303.75        279.24        35.89 o
 -12   2  12         36.83         32.25        27.97 o
 -10   2  12        117.89         84.84        27.30 o
  -8   2  12         27.15         54.26        28.26 o
  -6   2  12         70.30         83.49        29.13 o
  -4   2  12        714.40        629.35        39.96 o
  -2   2  12        591.68        628.46        40.16 o
   0   2  12         10.18         29.33        28.84 o
   2   2  12         49.70         -1.44        27.95 o
   4   2  12          1.79         12.60        30.90 o
   6   2  12         76.34         25.48        32.36 o
   8   2  12        125.79         67.66        33.18 o
  10   2  12         94.83         85.02        36.41 o
  12   2  12         45.39         17.35        36.02 o
  14   2  12        202.40        145.38        41.26 o
  16   2  12         24.13        -14.69        51.51 o
  18   2  12         95.72        121.75        70.07 o
  20   2  12        218.70         89.09        79.07 o
 -27   3  12         75.04         93.30        58.71 o
 -25   3  12         17.76         44.90        43.58 o
 -23   3  12         69.87        151.07        38.04 o
 -21   3  12         95.71        107.44        36.92 o
 -19   3  12         60.35         69.19        33.77 o
 -17   3  12          4.65         -1.38        29.98 o
 -15   3  12        163.11        113.58        32.70 o
 -13   3  12         39.04         64.93        30.10 o
 -11   3  12        600.62        537.02        41.74 o
  -9   3  12          1.02         24.52        26.71 o
  -7   3  12         21.80         63.02        29.53 o
  -5   3  12       1425.25       1439.67        81.93 o
  -3   3  12        623.94        648.99        45.79 o
  -1   3  12        219.92        235.21        44.32 o
   1   3  12          1.20        -15.02        35.22 o
   3   3  12         34.03          6.52        35.77 o
   5   3  12        209.49        157.64        43.69 o
   7   3  12         69.79         19.42        35.42 o
   9   3  12        117.20         46.58        34.88 o
  11   3  12         87.91         77.79        38.96 o
  13   3  12        343.27        270.78        46.10 o
  15   3  12          6.68         80.81        52.67 o
  17   3  12         54.45         37.49        55.10 o
  19   3  12          9.39         65.11        58.28 o
 -24   4  12         61.03         92.61        44.23 o
 -22   4  12         23.80         95.17        41.86 o
 -20   4  12         99.53         96.01        41.13 o
 -18   4  12          4.24        -12.66        37.20 o
 -16   4  12         64.54         54.00        33.97 o
 -14   4  12        163.13        130.66        36.62 o
 -12   4  12        459.88        498.11        44.02 o
 -10   4  12         43.72         69.18        32.94 o
  -8   4  12        445.41        487.40        45.16 o
  -6   4  12        827.42        917.74        55.29 o
  -4   4  12        139.67        227.48        35.35 o
  -2   4  12         54.83         79.10        32.32 o
   0   4  12        100.63         97.99        36.56 o
   2   4  12         91.05        105.20        37.90 o
   4   4  12          0.49         -3.19        34.72 o
   6   4  12         15.61        -19.78        33.37 o
   8   4  12        184.11        187.67        42.45 o
  10   4  12         19.88         73.72        40.10 o
  12   4  12         94.10         45.10        40.68 o
  14   4  12         15.88          7.68        62.06 o
  16   4  12         16.84         50.46        65.16 o
 -21   5  12          0.08        -32.45        39.75 o
 -19   5  12          2.20        -33.04        38.48 o
 -17   5  12          2.79        -15.46        38.61 o
 -15   5  12        243.39        246.94        44.01 o
 -13   5  12        195.45        150.27        41.63 o
 -11   5  12         89.87          4.45        36.20 o
  -9   5  12         43.28         96.95        38.02 o
  -7   5  12        194.41        235.37        42.33 o
  -5   5  12          9.04         69.42        53.20 o
  -3   5  12        229.84        276.75        77.59 o
  -1   5  12          0.01         53.39        35.75 o
   1   5  12         21.65         31.62        40.43 o
   3   5  12        281.79        332.07        50.46 o
   5   5  12        249.21        312.24        50.86 o
   7   5  12         21.13         51.79        43.58 o
   9   5  12        187.98         98.33        47.15 o
  11   5  12          0.02          1.52        44.52 o
  13   5  12        162.13         86.74        49.66 o
 -16   6  12         44.04         84.48        42.19 o
 -14   6  12        176.83        180.51        44.13 o
 -12   6  12         19.44         16.92        39.06 o
 -10   6  12          0.74         59.00        37.67 o
  -8   6  12         44.99        105.82        39.57 o
  -6   6  12         23.67         86.43        38.05 o
  -4   6  12          0.51         91.19        41.14 o
  -2   6  12         63.38        123.84        63.32 o
   0   6  12          0.86         49.11        40.33 o
   2   6  12        159.39        179.37       100.20 o
   4   6  12          2.08         -1.38        42.05 o
   6   6  12          0.63         -8.45        52.67 o
   8   6  12          0.24         22.96        45.21 o
 -27   1  13         61.42        -30.91        53.51 o
 -25   1  13         71.45         54.70        88.86 o
 -23   1  13         63.00        104.48        53.51 o
 -21   1  13        370.13        332.80        58.16 o
 -19   1  13         22.50         79.80        41.29 o
 -17   1  13         68.52         68.44        66.29 o
 -15   1  13        167.25        151.59        36.18 o
 -13   1  13          8.70         18.97        31.57 o
 -11   1  13          5.15         43.74        28.54 o
  -9   1  13        311.11        338.04        41.48 o
  -7   1  13          2.74         -2.69        29.67 o
  -5   1  13         25.63        -19.68        29.88 o
  -3   1  13        431.40        428.14        40.16 o
  -1   1  13        117.08        109.87        33.78 o
   1   1  13        228.31        265.87        37.76 o
   3   1  13         39.11          6.02        33.03 o
   5   1  13        101.45         78.22        36.93 o
   7   1  13        190.94        129.26        51.55 o
   9   1  13         20.58         48.24        62.82 o
  11   1  13        174.10        119.44        66.49 o
  13   1  13          0.11         91.48        65.92 o
  15   1  13          2.14        -65.61        64.94 o
  17   1  13         66.45        166.61        82.27 o
 -26   2  13         40.77         16.60        47.91 o
 -24   2  13         48.24         70.15        46.22 o
 -22   2  13          0.50         69.17        48.88 o
 -20   2  13        149.78        218.72        40.53 o
 -18   2  13         70.13         21.64        33.23 o
 -16   2  13        256.11        248.75        39.56 o
 -14   2  13         34.17         20.94        32.93 o
 -12   2  13         23.13         31.16        29.95 o
 -10   2  13        166.20        169.57        33.59 o
  -8   2  13        177.18        185.89        35.49 o
  -6   2  13         10.59          7.39        35.68 o
  -4   2  13         68.27          6.85        31.95 o
  -2   2  13        770.23        826.99        49.45 o
   0   2  13        102.20        148.00        35.33 o
   2   2  13        220.13        231.97        38.71 o
   4   2  13          1.14        -12.01        32.94 o
   6   2  13         71.02         37.46        37.85 o
   8   2  13        124.16        115.92        40.90 o
  10   2  13        368.31        468.32        49.79 o
  12   2  13          0.03         41.17        51.66 o
  14   2  13         62.89         49.00        53.34 o
  16   2  13         18.08         13.45        70.91 o
  18   2  13         32.33         48.99        74.94 o
 -25   3  13         31.10         -8.71        45.34 o
 -23   3  13          8.61         58.14        36.84 o
 -21   3  13         52.46         35.84        36.08 o
 -19   3  13         42.13          4.39        34.74 o
 -17   3  13         78.74          0.45        34.43 o
 -15   3  13        176.97        155.90        49.40 o
 -13   3  13         14.95         35.30        31.05 o
 -11   3  13        133.83        157.38        34.11 o
  -9   3  13        112.70        118.95        33.13 o
  -7   3  13        402.49        520.92        43.73 o
  -5   3  13        279.66        326.07        66.83 o
  -3   3  13         12.54         14.67        42.19 o
  -1   3  13       1128.63       1103.49        83.82 o
   1   3  13        141.08         98.53        46.53 o
   3   3  13        212.62        116.96        40.08 o
   5   3  13        171.50         63.24        38.07 o
   7   3  13         16.01        -21.97        37.83 o
   9   3  13        103.93         88.33        41.72 o
  11   3  13          0.01         51.06        38.33 o
  13   3  13        205.63        251.33        46.39 o
  15   3  13         43.65         40.92        42.34 o
 -22   4  13         14.57         -8.33        43.13 o
 -20   4  13        124.13        111.74        44.44 o
 -18   4  13         32.64         39.63        42.23 o
 -16   4  13          4.07        -13.32        37.81 o
 -14   4  13        316.85        307.95        42.18 o
 -12   4  13        727.08        681.91        49.94 o
 -10   4  13          0.49         96.61        37.68 o
  -8   4  13        149.25        190.66        37.23 o
  -6   4  13        324.11        427.65        44.73 o
  -4   4  13        105.67        188.46        44.72 o
  -2   4  13         45.35         40.14        53.52 o
   0   4  13          3.53         71.60        36.48 o
   2   4  13         31.81         48.66        52.68 o
   4   4  13        114.86        100.77        39.64 o
   6   4  13         22.60        -40.95        35.23 o
   8   4  13         16.05        -25.27        41.46 o
  10   4  13        374.86        273.36        53.73 o
  12   4  13        117.41         16.05        47.41 o
 -17   5  13         33.40        -30.94        40.48 o
 -15   5  13        462.94        439.69        53.26 o
 -13   5  13        115.44        106.44        42.17 o
 -11   5  13          6.31         25.87        39.30 o
  -9   5  13        362.15        382.72        49.40 o
  -7   5  13        327.56        488.74        74.34 o
  -5   5  13         43.97         91.77        61.45 o
  -3   5  13         38.28         90.63        46.38 o
  -1   5  13        198.50        221.04        48.09 o
   1   5  13          2.43         12.85        49.05 o
   3   5  13         26.96         37.23        44.04 o
   5   5  13         34.71         27.27        58.21 o
   7   5  13        108.96         31.14        64.74 o
   9   5  13         76.58         -0.85        46.47 o
 -10   6  13         10.83         65.65        41.30 o
  -8   6  13         38.36         66.08        57.46 o
  -6   6  13         33.15         95.45        69.55 o
  -4   6  13          0.34         28.20        46.47 o
  -2   6  13         31.49         71.62        43.43 o
   0   6  13        107.14        127.10        55.37 o
   2   6  13          8.88         39.77        46.99 o
 -24   0  14        169.37        136.03        83.37 o
 -22   0  14         63.53        120.67        76.79 o
 -20   0  14         66.01        111.89        76.79 o
 -18   0  14        201.45        151.39        78.98 o
 -16   0  14         15.40         -8.78        70.21 o
 -14   0  14         21.79         13.16        72.40 o
 -12   0  14        765.46        811.78       107.51 o
 -10   0  14        503.85        489.40        63.38 o
  -8   0  14       1791.73       1734.64        95.44 o
  -6   0  14        381.74        466.81        89.95 o
  -4   0  14         70.52         43.07        66.92 o
  -2   0  14         56.86         32.91        83.37 o
   0   0  14        393.38        530.95       107.51 o
   2   0  14        438.72        482.68       107.51 o
   4   0  14        848.59        857.85       125.06 o
   6   0  14          3.96        100.92        92.15 o
   8   0  14         20.44        103.12        94.34 o
  10   0  14         41.76         61.43        96.54 o
  12   0  14        327.53        300.58       107.51 o
  14   0  14         18.30        -24.13       100.92 o
 -25   1  14         72.38        121.59        58.89 o
 -23   1  14        126.69        160.42        58.04 o
 -21   1  14         27.54        106.93        53.37 o
 -19   1  14         83.54         85.74        49.57 o
 -17   1  14         66.44         12.96        49.57 o
 -15   1  14         20.54          9.12        39.20 o
 -13   1  14        198.41        188.13        44.71 o
 -11   1  14        656.56        659.98        48.17 o
  -9   1  14         11.29         99.41        35.13 o
  -7   1  14        115.40        109.03        36.73 o
  -5   1  14         86.94        145.40        38.46 o
  -3   1  14        111.74        147.52        38.46 o
  -1   1  14        382.98        539.99        55.99 o
   1   1  14        227.88        296.01        50.89 o
   3   1  14          0.08         24.65        59.71 o
   5   1  14         82.88         36.79        77.89 o
   7   1  14         41.77         93.91        67.15 o
   9   1  14          5.32         46.66        64.37 o
  11   1  14          3.83        -17.55        68.26 o
  13   1  14         48.22         92.39        71.31 o
  15   1  14         19.66         95.79        75.13 o
 -22   2  14       1258.19       1162.31       108.72 o
 -20   2  14         66.84        112.09        46.36 o
 -18   2  14         43.84         24.42        35.60 o
 -16   2  14        166.96        106.51        37.52 o
 -14   2  14        427.70        436.54        45.48 o
 -12   2  14         90.43        108.69        37.00 o
 -10   2  14          4.67         20.21        45.60 o
  -8   2  14        197.10        253.73        40.92 o
  -6   2  14        171.49        358.22        73.06 o
  -4   2  14        434.56        495.70        47.18 o
  -2   2  14        338.86        388.41        46.31 o
   0   2  14        607.22        634.14        61.77 o
   2   2  14       1048.78        970.94        76.03 o
   4   2  14          1.95         -6.50        37.40 o
   6   2  14         22.41        -28.12        37.53 o
   8   2  14          4.76        -26.51        52.79 o
  10   2  14         21.67        -20.74        52.06 o
  12   2  14        161.78        212.82        76.41 o
  14   2  14         67.69        134.48        76.78 o
 -21   3  14          0.01         29.45        38.75 o
 -19   3  14         59.11         44.21        37.78 o
 -17   3  14        146.79        139.64        40.39 o
 -15   3  14        155.46        142.92        40.15 o
 -13   3  14        400.48        410.36        68.74 o
 -11   3  14         36.72         66.52        35.66 o
  -9   3  14        103.91        140.27        37.37 o
  -7   3  14        132.61        143.73        39.40 o
  -5   3  14        221.86        328.11        45.32 o
  -3   3  14       1237.88       1181.21        65.55 o
  -1   3  14        633.82        741.77       101.02 o
   1   3  14        164.75        155.19        40.95 o
   3   3  14         10.81          2.92        37.40 o
   5   3  14         13.28        -14.13        45.56 o
   7   3  14        110.39         91.94        41.29 o
   9   3  14          3.03        -23.23        40.78 o
  11   3  14          7.36         11.41        41.96 o
 -18   4  14         25.84         66.67        44.53 o
 -16   4  14        119.90         55.05        43.75 o
 -14   4  14        213.53        241.15        48.98 o
 -12   4  14         61.05         92.76        43.13 o
 -10   4  14        273.83        329.65        69.35 o
  -8   4  14         14.34         91.73        36.89 o
  -6   4  14         37.68         58.27        42.75 o
  -4   4  14         24.83        107.80        47.50 o
  -2   4  14        193.48        294.36        66.29 o
   0   4  14        189.90        311.31        72.52 o
   2   4  14          1.58        105.16        60.17 o
   4   4  14          0.42        -18.19        42.51 o
   6   4  14         23.13        -43.63        43.22 o
   8   4  14          0.60          7.78        45.74 o
 -11   5  14         75.15        140.41        44.73 o
  -9   5  14         16.67         88.78        42.24 o
  -7   5  14         12.92         77.13        43.88 o
  -5   5  14          6.50          4.52        40.11 o
  -3   5  14          0.61         56.37        43.16 o
  -1   5  14          4.89         27.11        44.99 o
   1   5  14          3.77         58.30        45.03 o
   3   5  14         17.59         15.20        46.18 o
 -21   1  15        307.35        380.37        67.36 o
 -19   1  15        421.12        425.14        65.81 o
 -17   1  15        209.41        229.83        58.16 o
 -15   1  15          0.18          7.11        51.95 o
 -13   1  15        266.17        200.77        47.21 o
 -11   1  15        196.83        251.72        47.63 o
  -9   1  15         17.82         24.60        44.88 o
  -7   1  15          4.97        124.47        94.25 o
  -5   1  15         16.63        143.40        44.41 o
  -3   1  15        229.21        343.90        51.65 o
  -1   1  15        184.16        330.29        80.08 o
   1   1  15          0.29          0.23        78.98 o
   3   1  15         41.23        120.67        66.71 o
   5   1  15         69.99         51.52        65.92 o
   7   1  15         37.38        -12.36        65.92 o
   9   1  15          9.45         -2.56        68.92 o
  11   1  15        116.09         70.48        74.27 o
 -20   2  15         58.91        100.74        56.48 o
 -18   2  15        191.99        126.87        47.12 o
 -16   2  15        148.03        716.59       490.36 o
 -14   2  15        164.71        129.21        40.37 o
 -12   2  15         50.69         99.89        39.60 o
 -10   2  15         14.31         95.14        52.25 o
  -8   2  15         17.16         62.91        41.37 o
  -6   2  15         47.83         65.66        37.57 o
  -4   2  15         34.35        109.28        61.75 o
  -2   2  15        180.04        245.86        44.67 o
   0   2  15        150.04        150.62        42.27 o
   2   2  15         66.07        113.82        48.30 o
   4   2  15         37.81         55.14        64.37 o
   6   2  15         38.66        134.05        70.47 o
   8   2  15          9.99        149.81        73.58 o
 -17   3  15         34.41          0.79        38.14 o
 -15   3  15          0.00        -25.51        38.09 o
 -13   3  15        118.15         82.64        39.97 o
 -11   3  15         78.39        209.33        72.78 o
  -9   3  15        743.83        765.48        55.37 o
  -7   3  15        123.41        208.90        53.52 o
  -5   3  15          2.13         91.58        40.01 o
  -3   3  15        261.59        306.89        56.61 o
  -1   3  15        503.46        509.93        51.94 o
   1   3  15         80.00        114.92        47.50 o
   3   3  15         59.71         47.04        41.61 o
   5   3  15         24.59          0.34        40.56 o
   7   3  15          1.26          5.66        53.12 o
 -12   4  15        259.21        239.86        49.74 o
 -10   4  15        249.89        206.88        48.38 o
  -8   4  15        192.12        224.57        49.68 o
  -6   4  15         34.96         66.57        44.71 o
  -4   4  15         12.27         51.11        44.45 o
  -2   4  15          4.00         26.17        45.68 o
   0   4  15          6.80         16.63        46.01 o
   2   4  15         72.03         86.95        49.75 o
 -16   0  16         57.96         50.46        81.18 o
 -14   0  16        142.55        190.88        87.76 o
 -12   0  16        358.75        364.20        96.54 o
 -10   0  16        139.47        193.07        83.37 o
  -8   0  16        278.91        419.05        98.73 o
  -6   0  16        181.62        243.53        96.54 o
  -4   0  16          9.01        267.67        96.54 o
  -2   0  16         17.96         76.79        87.76 o
   0   0  16        390.97        412.47       109.70 o
   2   0  16        294.44        362.01       107.51 o
   4   0  16          1.55         70.21        96.54 o
 -15   1  16         10.49        124.66        60.27 o
 -13   1  16          2.02         68.19        46.77 o
 -11   1  16         31.19        110.96        51.49 o
  -9   1  16         12.97        109.52        56.41 o
  -7   1  16          0.08        166.72        61.26 o
  -5   1  16          0.09         92.38        99.83 o
  -3   1  16          3.64        116.59        60.27 o
  -1   1  16        135.82        263.96        70.58 o
   1   1  16        109.97        264.86        71.36 o
   3   1  16          9.21         82.27        69.81 o
   5   1  16         48.55        102.02        71.36 o
 -12   2  16          0.56         88.02        46.36 o
 -10   2  16          1.81         71.49        44.41 o
  -8   2  16         10.08        139.76        51.87 o
  -6   2  16        220.97        340.49        60.41 o
  -4   2  16        383.50        426.50        82.54 o
  -2   2  16          2.23        157.97        70.21 o
   0   2  16         31.70        172.02        72.40 o
   2   2  16          1.56         90.15        68.05 o
                                                
